# Supplementary material for: Expression profiles of circular RNAs and interaction networks of competing endogenous RNAs in neurogenic bladder of rats following suprasacral spinal cord injury
Source: PeerJ. 2023 Sep 18;11:e16042. doi: 10.7717/peerj.16042 (PMC10512963; doi:10.7717/peerj.16042)
Supplement: Supplemental Information 18 [file peerj-11-16042-s018.txt]

source	target	type_source	type_target	color_source	color_target
Speg	rno-miR-466b-3p	mRNA	miRNA	red	green
Speg	rno-miR-351-5p	mRNA	miRNA	red	green
Speg	rno-miR-702-3p	mRNA	miRNA	red	green
Speg	rno-miR-6333	mRNA	miRNA	red	green
Kcnj12	rno-miR-709	mRNA	miRNA	red	green
Kcnj12	rno-miR-486	mRNA	miRNA	red	green
Kcnj12	rno-miR-298-5p	mRNA	miRNA	red	green
Kcnj12	rno-miR-3562	mRNA	miRNA	red	green
Kcnj12	rno-miR-3593-5p	mRNA	miRNA	red	green
Kcnj12	rno-miR-3075	mRNA	miRNA	red	green
Kcnj12	rno-miR-673-5p	mRNA	miRNA	red	green
Kcnj12	rno-miR-328a-3p	mRNA	miRNA	red	green
Espnl	rno-miR-483-3p	mRNA	miRNA	red	green
Espnl	rno-miR-466c-3p	mRNA	miRNA	red	green
Espnl	rno-miR-466b-2-3p>rno-miR-466b-4-3p	mRNA	miRNA	red	green
Espnl	rno-miR-3593-5p	mRNA	miRNA	red	green
Espnl	rno-miR-667-5p	mRNA	miRNA	red	green
Espnl	rno-miR-324-3p	mRNA	miRNA	red	green
Espnl	rno-miR-466b-3p	mRNA	miRNA	red	green
Espnl	rno-miR-328a-3p	mRNA	miRNA	red	green
Espnl	rno-miR-328a-5p	mRNA	miRNA	red	green
Espnl	rno-miR-326-3p	mRNA	miRNA	red	green
LOC103690160	rno-miR-3473	mRNA	miRNA	red	green
LOC103690160	rno-miR-466b-3p	mRNA	miRNA	red	green
LOC103690160	rno-miR-328a-5p	mRNA	miRNA	red	green
Spata13	rno-miR-296-3p	mRNA	miRNA	red	green
Spata13	rno-miR-466b-3p	mRNA	miRNA	red	green
Slc4a8	rno-miR-709	mRNA	miRNA	red	green
Slc4a8	rno-miR-483-3p	mRNA	miRNA	red	green
Slc4a8	rno-miR-331-3p	mRNA	miRNA	red	green
Slc4a8	rno-miR-188-3p	mRNA	miRNA	red	green
Slc4a8	rno-miR-207	mRNA	miRNA	red	green
Slc4a8	rno-miR-1247-5p	mRNA	miRNA	red	green
Slc4a8	rno-miR-339-5p	mRNA	miRNA	red	green
Slc4a8	rno-miR-326-3p	mRNA	miRNA	red	green
Slc4a8	rno-miR-6216	mRNA	miRNA	red	green
Flrt1	rno-miR-3552	mRNA	miRNA	red	green
Flrt1	rno-miR-339-5p	mRNA	miRNA	red	green
Flrt1	rno-miR-351-5p	mRNA	miRNA	red	green
Flrt1	rno-miR-1188-5p	mRNA	miRNA	red	green
Col11a2	rno-miR-466c-3p	mRNA	miRNA	red	green
Col11a2	rno-miR-466b-2-3p>rno-miR-466b-4-3p	mRNA	miRNA	red	green
Col11a2	rno-miR-466b-3p	mRNA	miRNA	red	green
Emilin1	rno-miR-466b-3p	mRNA	miRNA	red	green
Syne1	rno-miR-1188-5p	mRNA	miRNA	red	green
Syne1	rno-miR-351-5p	mRNA	miRNA	red	green
Syne1	rno-miR-298-5p	mRNA	miRNA	red	green
Syne1	rno-miR-665	mRNA	miRNA	red	green
Speg	rno-miR-207	mRNA	miRNA	red	green
Speg	rno-miR-339-5p	mRNA	miRNA	red	green
Speg	rno-miR-6318	mRNA	miRNA	red	green
Speg	rno-miR-328a-5p	mRNA	miRNA	red	green
Speg	rno-miR-423-5p	mRNA	miRNA	red	green
Speg	rno-miR-615	mRNA	miRNA	red	green
Speg	rno-miR-3099	mRNA	miRNA	red	green
Acacb	rno-miR-194-3p	mRNA	miRNA	red	green
Acacb	rno-miR-760-5p	mRNA	miRNA	red	green
Acacb	rno-miR-1188-5p	mRNA	miRNA	red	green
Acacb	rno-miR-1249	mRNA	miRNA	red	green
Itpk1	rno-miR-466b-3p	mRNA	miRNA	red	green
Slco5a1	rno-miR-466b-3p	mRNA	miRNA	red	green
Slco5a1	rno-miR-466c-3p	mRNA	miRNA	red	green
Scn2b	rno-miR-466b-3p	mRNA	miRNA	red	green
Syndig1	rno-miR-207	mRNA	miRNA	red	green
Syndig1	rno-miR-466b-2-3p>rno-miR-466b-4-3p	mRNA	miRNA	red	green
Syndig1	rno-miR-466b-3p	mRNA	miRNA	red	green
Syndig1	rno-miR-7578	mRNA	miRNA	red	green
Kcnj2	rno-miR-466b-3p	mRNA	miRNA	red	green
Kcnj2	rno-miR-466c-3p	mRNA	miRNA	red	green
Mllt6	rno-miR-466c-3p	mRNA	miRNA	red	green
Mllt6	rno-miR-466b-2-3p>rno-miR-466b-4-3p	mRNA	miRNA	red	green
Mllt6	rno-miR-466b-3p	mRNA	miRNA	red	green
Cep295nl	rno-miR-466b-3p	mRNA	miRNA	red	green
Cep295nl	rno-miR-466b-2-3p>rno-miR-466b-4-3p	mRNA	miRNA	red	green
Cep295nl	rno-miR-320-5p	mRNA	miRNA	red	green
Kcp	rno-miR-466b-3p	mRNA	miRNA	red	green
Kcp	rno-miR-6216	mRNA	miRNA	red	green
Kcp	rno-miR-320-5p	mRNA	miRNA	red	green
Kcp	rno-miR-328a-5p	mRNA	miRNA	red	green
Mrvi1	rno-miR-466b-3p	mRNA	miRNA	red	green
LOC103690147	rno-miR-466b-3p	mRNA	miRNA	red	green
Dlg2	rno-miR-466b-3p	mRNA	miRNA	red	green
Hic2	rno-miR-466b-3p	mRNA	miRNA	red	green
Siglec1	rno-miR-483-3p	mRNA	miRNA	red	green
Siglec1	rno-miR-3541	mRNA	miRNA	red	green
Siglec1	rno-miR-760-3p	mRNA	miRNA	red	green
Siglec1	rno-miR-3543	mRNA	miRNA	red	green
Siglec1	rno-miR-667-5p	mRNA	miRNA	red	green
Siglec1	rno-miR-207	mRNA	miRNA	red	green
Siglec1	rno-miR-339-5p	mRNA	miRNA	red	green
Itga4	rno-miR-466b-3p	mRNA	miRNA	red	green
Il21r	rno-miR-466b-3p	mRNA	miRNA	red	green
LOC108352474	rno-miR-466b-3p	mRNA	miRNA	red	green
Mylk	rno-miR-466b-3p	mRNA	miRNA	red	green
Tmem8b	rno-miR-466b-3p	mRNA	miRNA	red	green
Tmem8b	rno-miR-673-5p	mRNA	miRNA	red	green
Tmem8b	rno-miR-3562	mRNA	miRNA	red	green
Tmem8b	rno-miR-328a-5p	mRNA	miRNA	red	green
Ptprd	rno-miR-466b-3p	mRNA	miRNA	red	green
Abcg4	rno-miR-466b-3p	mRNA	miRNA	red	green
Dnah2	rno-miR-466b-3p	mRNA	miRNA	red	green
Speg	rno-miR-331-3p	mRNA	miRNA	red	green
Speg	rno-miR-6334	mRNA	miRNA	red	green
Speg	rno-miR-326-3p	mRNA	miRNA	red	green
Speg	rno-miR-361-3p	mRNA	miRNA	red	green
Speg	rno-miR-484	mRNA	miRNA	red	green
Speg	rno-miR-3594-5p	mRNA	miRNA	red	green
Nptx1	rno-miR-3473	mRNA	miRNA	red	green
Nptx1	rno-miR-466b-3p	mRNA	miRNA	red	green
Nptx1	rno-miR-615	mRNA	miRNA	red	green
Gpr146	rno-miR-466b-3p	mRNA	miRNA	red	green
Jmy	rno-miR-466b-3p	mRNA	miRNA	red	green
Sspo	rno-miR-370-5p	mRNA	miRNA	red	green
Sspo	rno-miR-3562	mRNA	miRNA	red	green
Sspo	rno-miR-6315	mRNA	miRNA	red	green
Sspo	rno-miR-328a-5p	mRNA	miRNA	red	green
Sspo	rno-miR-423-5p	mRNA	miRNA	red	green
Sspo	rno-miR-3594-5p	mRNA	miRNA	red	green
Pde3a	rno-miR-466b-3p	mRNA	miRNA	red	green
Rgs8	rno-miR-466b-3p	mRNA	miRNA	red	green
Rgs8	rno-miR-466b-2-3p>rno-miR-466b-4-3p	mRNA	miRNA	red	green
Rgs8	rno-miR-207	mRNA	miRNA	red	green
Cep295nl	rno-miR-702-3p	mRNA	miRNA	red	green
Cep295nl	rno-miR-678	mRNA	miRNA	red	green
Efnb3	rno-miR-709	mRNA	miRNA	red	green
Efnb3	rno-miR-673-5p	mRNA	miRNA	red	green
Efnb3	rno-miR-298-5p	mRNA	miRNA	red	green
Efnb3	rno-miR-328a-5p	mRNA	miRNA	red	green
Arhgap25	rno-miR-3541	mRNA	miRNA	red	green
Arhgap25	rno-miR-3562	mRNA	miRNA	red	green
Arhgap25	rno-miR-3584-5p	mRNA	miRNA	red	green
Arhgap25	rno-miR-665	mRNA	miRNA	red	green
Arhgap25	rno-miR-324-3p	mRNA	miRNA	red	green
Arhgap25	rno-miR-466b-3p	mRNA	miRNA	red	green
Arhgap25	rno-miR-328a-3p	mRNA	miRNA	red	green
Arhgap25	rno-miR-615	mRNA	miRNA	red	green
Arhgap25	rno-miR-5132-5p	mRNA	miRNA	red	green
Prtg	rno-miR-296-3p	mRNA	miRNA	red	green
Prtg	rno-miR-466b-3p	mRNA	miRNA	red	green
Rims1	rno-miR-466b-3p	mRNA	miRNA	red	green
Cxcl6	rno-miR-466b-3p	mRNA	miRNA	red	green
Cxcl6	rno-miR-466c-3p	mRNA	miRNA	red	green
Lrrc25	rno-miR-466b-3p	mRNA	miRNA	red	green
Hhipl1	rno-miR-466b-3p	mRNA	miRNA	red	green
Agpat4	rno-miR-466b-3p	mRNA	miRNA	red	green
Ccdc155	rno-miR-466b-3p	mRNA	miRNA	red	green
Lin28a	rno-miR-296-3p	mRNA	miRNA	red	green
Lin28a	rno-miR-466b-3p	mRNA	miRNA	red	green
Meis2	rno-miR-466b-3p	mRNA	miRNA	red	green
Nt5c1a	rno-miR-466b-3p	mRNA	miRNA	red	green
Rbfox1	rno-miR-466b-3p	mRNA	miRNA	red	green
Mrvi1	rno-miR-466c-3p	mRNA	miRNA	red	green
Mrvi1	rno-miR-466b-2-3p>rno-miR-466b-4-3p	mRNA	miRNA	red	green
Eomes	rno-miR-483-3p	mRNA	miRNA	red	green
Eomes	rno-miR-3541	mRNA	miRNA	red	green
Eomes	rno-miR-615	mRNA	miRNA	red	green
Eomes	rno-miR-298-5p	mRNA	miRNA	red	green
Pkib	rno-miR-466b-3p	mRNA	miRNA	red	green
Csf3r	rno-miR-296-3p	mRNA	miRNA	red	green
Csf3r	rno-miR-466b-3p	mRNA	miRNA	red	green
Csf3r	rno-miR-466b-2-3p>rno-miR-466b-4-3p	mRNA	miRNA	red	green
Csf3r	rno-miR-615	mRNA	miRNA	red	green
Adamts9	rno-miR-709	mRNA	miRNA	red	green
Adamts9	rno-miR-483-3p	mRNA	miRNA	red	green
Adamts9	rno-miR-207	mRNA	miRNA	red	green
Adamts9	rno-miR-6334	mRNA	miRNA	red	green
Adamts9	rno-miR-1247-5p	mRNA	miRNA	red	green
Adamts9	rno-miR-673-3p	mRNA	miRNA	red	green
Adamts9	rno-miR-874-3p	mRNA	miRNA	red	green
Adamts9	rno-miR-1249	mRNA	miRNA	red	green
Col11a2	rno-miR-351-5p	mRNA	miRNA	red	green
Tbx10	rno-miR-466b-3p	mRNA	miRNA	red	green
Trpc7	rno-miR-466b-3p	mRNA	miRNA	red	green
March1	rno-miR-466b-3p	mRNA	miRNA	red	green
March1	rno-miR-466c-3p	mRNA	miRNA	red	green
Tspan18	rno-miR-466b-3p	mRNA	miRNA	red	green
Tspan18	rno-miR-615	mRNA	miRNA	red	green
Tspan18	rno-miR-667-5p	mRNA	miRNA	red	green
Hmcn2	rno-miR-1199-5p	mRNA	miRNA	red	green
Hmcn2	rno-miR-331-3p	mRNA	miRNA	red	green
Hmcn2	rno-miR-6334	mRNA	miRNA	red	green
Hmcn2	rno-miR-361-3p	mRNA	miRNA	red	green
Hmcn2	rno-miR-326-3p	mRNA	miRNA	red	green
Igfbp4	rno-miR-466b-3p	mRNA	miRNA	red	green
Ptprd	rno-miR-320-5p	mRNA	miRNA	red	green
Ptprd	rno-miR-466c-3p	mRNA	miRNA	red	green
Cnr1	rno-miR-466b-3p	mRNA	miRNA	red	green
circRNA_0726|Chr1:262786087_262811422_-	rno-miR-466b-3p	circRNA	miRNA	orange	green
circRNA_0726|Chr1:262786087_262811422_-	rno-miR-351-5p	circRNA	miRNA	orange	green
circRNA_0726|Chr1:262786087_262811422_-	rno-miR-702-3p	circRNA	miRNA	orange	green
circRNA_0726|Chr1:262786087_262811422_-	rno-miR-6333	circRNA	miRNA	orange	green
circRNA_1257|Chr10:106673704_106699402_+	rno-miR-709	circRNA	miRNA	orange	green
circRNA_1257|Chr10:106673704_106699402_+	rno-miR-486	circRNA	miRNA	orange	green
circRNA_1257|Chr10:106673704_106699402_+	rno-miR-298-5p	circRNA	miRNA	orange	green
circRNA_1257|Chr10:106673704_106699402_+	rno-miR-3562	circRNA	miRNA	orange	green
circRNA_1257|Chr10:106673704_106699402_+	rno-miR-3593-5p	circRNA	miRNA	orange	green
circRNA_1257|Chr10:106673704_106699402_+	rno-miR-3075	circRNA	miRNA	orange	green
circRNA_1257|Chr10:106673704_106699402_+	rno-miR-673-5p	circRNA	miRNA	orange	green
circRNA_1257|Chr10:106673704_106699402_+	rno-miR-328a-3p	circRNA	miRNA	orange	green
circRNA_1249|Chr10:103586432_103677527_-	rno-miR-483-3p	circRNA	miRNA	orange	green
circRNA_1249|Chr10:103586432_103677527_-	rno-miR-466c-3p	circRNA	miRNA	orange	green
circRNA_1249|Chr10:103586432_103677527_-	rno-miR-466b-2-3p>rno-miR-466b-4-3p	circRNA	miRNA	orange	green
circRNA_1249|Chr10:103586432_103677527_-	rno-miR-3593-5p	circRNA	miRNA	orange	green
circRNA_1249|Chr10:103586432_103677527_-	rno-miR-667-5p	circRNA	miRNA	orange	green
circRNA_1249|Chr10:103586432_103677527_-	rno-miR-324-3p	circRNA	miRNA	orange	green
circRNA_1249|Chr10:103586432_103677527_-	rno-miR-466b-3p	circRNA	miRNA	orange	green
circRNA_1249|Chr10:103586432_103677527_-	rno-miR-328a-3p	circRNA	miRNA	orange	green
circRNA_1249|Chr10:103586432_103677527_-	rno-miR-328a-5p	circRNA	miRNA	orange	green
circRNA_1249|Chr10:103586432_103677527_-	rno-miR-326-3p	circRNA	miRNA	orange	green
circRNA_0999|Chr10:59192184_59239990_+	rno-miR-3473	circRNA	miRNA	orange	green
circRNA_0999|Chr10:59192184_59239990_+	rno-miR-466b-3p	circRNA	miRNA	orange	green
circRNA_0999|Chr10:59192184_59239990_+	rno-miR-328a-5p	circRNA	miRNA	orange	green
circRNA_4534|Chr4:8223840_8242710_-	rno-miR-296-3p	circRNA	miRNA	orange	green
circRNA_4534|Chr4:8223840_8242710_-	rno-miR-466b-3p	circRNA	miRNA	orange	green
circRNA_6256|Chr7:143274109_143324536_-	rno-miR-709	circRNA	miRNA	orange	green
circRNA_6256|Chr7:143274109_143324536_-	rno-miR-483-3p	circRNA	miRNA	orange	green
circRNA_6256|Chr7:143274109_143324536_-	rno-miR-331-3p	circRNA	miRNA	orange	green
circRNA_6256|Chr7:143274109_143324536_-	rno-miR-188-3p	circRNA	miRNA	orange	green
circRNA_6256|Chr7:143274109_143324536_-	rno-miR-207	circRNA	miRNA	orange	green
circRNA_6256|Chr7:143274109_143324536_-	rno-miR-1247-5p	circRNA	miRNA	orange	green
circRNA_6256|Chr7:143274109_143324536_-	rno-miR-339-5p	circRNA	miRNA	orange	green
circRNA_6256|Chr7:143274109_143324536_-	rno-miR-326-3p	circRNA	miRNA	orange	green
circRNA_6256|Chr7:143274109_143324536_-	rno-miR-6216	circRNA	miRNA	orange	green
circRNA_2620|Chr17:5524117_5571375_+	rno-miR-3552	circRNA	miRNA	orange	green
circRNA_2620|Chr17:5524117_5571375_+	rno-miR-339-5p	circRNA	miRNA	orange	green
circRNA_2620|Chr17:5524117_5571375_+	rno-miR-351-5p	circRNA	miRNA	orange	green
circRNA_2620|Chr17:5524117_5571375_+	rno-miR-1188-5p	circRNA	miRNA	orange	green
circRNA_1695|Chr13:32453777_32469550_-	rno-miR-466c-3p	circRNA	miRNA	orange	green
circRNA_1695|Chr13:32453777_32469550_-	rno-miR-466b-2-3p>rno-miR-466b-4-3p	circRNA	miRNA	orange	green
circRNA_1695|Chr13:32453777_32469550_-	rno-miR-466b-3p	circRNA	miRNA	orange	green
circRNA_2284|Chr15:37190896_37218085_+	rno-miR-466b-3p	circRNA	miRNA	orange	green
circRNA_2620|Chr17:5524117_5571375_+	rno-miR-298-5p	circRNA	miRNA	orange	green
circRNA_2620|Chr17:5524117_5571375_+	rno-miR-665	circRNA	miRNA	orange	green
circRNA_3143|Chr19:25886356_25903940_-	rno-miR-466b-3p	circRNA	miRNA	orange	green
circRNA_3143|Chr19:25886356_25903940_-	rno-miR-207	circRNA	miRNA	orange	green
circRNA_3143|Chr19:25886356_25903940_-	rno-miR-339-5p	circRNA	miRNA	orange	green
circRNA_3143|Chr19:25886356_25903940_-	rno-miR-6318	circRNA	miRNA	orange	green
circRNA_3143|Chr19:25886356_25903940_-	rno-miR-702-3p	circRNA	miRNA	orange	green
circRNA_3143|Chr19:25886356_25903940_-	rno-miR-328a-5p	circRNA	miRNA	orange	green
circRNA_3143|Chr19:25886356_25903940_-	rno-miR-423-5p	circRNA	miRNA	orange	green
circRNA_3143|Chr19:25886356_25903940_-	rno-miR-615	circRNA	miRNA	orange	green
circRNA_3143|Chr19:25886356_25903940_-	rno-miR-3099	circRNA	miRNA	orange	green
circRNA_2620|Chr17:5524117_5571375_+	rno-miR-194-3p	circRNA	miRNA	orange	green
circRNA_2620|Chr17:5524117_5571375_+	rno-miR-760-5p	circRNA	miRNA	orange	green
circRNA_2620|Chr17:5524117_5571375_+	rno-miR-1249	circRNA	miRNA	orange	green
circRNA_2284|Chr15:37190896_37218085_+	rno-miR-466c-3p	circRNA	miRNA	orange	green
circRNA_3755|Chr2:218563041_218582124_-	rno-miR-207	circRNA	miRNA	orange	green
circRNA_3755|Chr2:218563041_218582124_-	rno-miR-466b-2-3p>rno-miR-466b-4-3p	circRNA	miRNA	orange	green
circRNA_3755|Chr2:218563041_218582124_-	rno-miR-466b-3p	circRNA	miRNA	orange	green
circRNA_3755|Chr2:218563041_218582124_-	rno-miR-7578	circRNA	miRNA	orange	green
circRNA_3754|Chr2:218563041_218582120_-	rno-miR-207	circRNA	miRNA	orange	green
circRNA_3754|Chr2:218563041_218582120_-	rno-miR-466b-2-3p>rno-miR-466b-4-3p	circRNA	miRNA	orange	green
circRNA_3754|Chr2:218563041_218582120_-	rno-miR-466b-3p	circRNA	miRNA	orange	green
circRNA_3754|Chr2:218563041_218582120_-	rno-miR-7578	circRNA	miRNA	orange	green
circRNA_1695|Chr13:32453777_32469550_-	rno-miR-320-5p	circRNA	miRNA	orange	green
circRNA_6256|Chr7:143274109_143324536_-	rno-miR-466b-3p	circRNA	miRNA	orange	green
circRNA_6256|Chr7:143274109_143324536_-	rno-miR-320-5p	circRNA	miRNA	orange	green
circRNA_6256|Chr7:143274109_143324536_-	rno-miR-328a-5p	circRNA	miRNA	orange	green
circRNA_1249|Chr10:103586432_103677527_-	rno-miR-3541	circRNA	miRNA	orange	green
circRNA_1249|Chr10:103586432_103677527_-	rno-miR-760-3p	circRNA	miRNA	orange	green
circRNA_1249|Chr10:103586432_103677527_-	rno-miR-3543	circRNA	miRNA	orange	green
circRNA_1249|Chr10:103586432_103677527_-	rno-miR-207	circRNA	miRNA	orange	green
circRNA_1249|Chr10:103586432_103677527_-	rno-miR-339-5p	circRNA	miRNA	orange	green
circRNA_1257|Chr10:106673704_106699402_+	rno-miR-466b-3p	circRNA	miRNA	orange	green
circRNA_1257|Chr10:106673704_106699402_+	rno-miR-328a-5p	circRNA	miRNA	orange	green
circRNA_0453|Chr1:201183051_201188802_+	rno-miR-331-3p	circRNA	miRNA	orange	green
circRNA_0453|Chr1:201183051_201188802_+	rno-miR-6334	circRNA	miRNA	orange	green
circRNA_0453|Chr1:201183051_201188802_+	rno-miR-326-3p	circRNA	miRNA	orange	green
circRNA_0453|Chr1:201183051_201188802_+	rno-miR-361-3p	circRNA	miRNA	orange	green
circRNA_0453|Chr1:201183051_201188802_+	rno-miR-484	circRNA	miRNA	orange	green
circRNA_0453|Chr1:201183051_201188802_+	rno-miR-3594-5p	circRNA	miRNA	orange	green
circRNA_0999|Chr10:59192184_59239990_+	rno-miR-615	circRNA	miRNA	orange	green
circRNA_6229|Chr7:137226465_137281978_+	rno-miR-370-5p	circRNA	miRNA	orange	green
circRNA_6229|Chr7:137226465_137281978_+	rno-miR-3562	circRNA	miRNA	orange	green
circRNA_6229|Chr7:137226465_137281978_+	rno-miR-6315	circRNA	miRNA	orange	green
circRNA_6229|Chr7:137226465_137281978_+	rno-miR-328a-5p	circRNA	miRNA	orange	green
circRNA_6229|Chr7:137226465_137281978_+	rno-miR-423-5p	circRNA	miRNA	orange	green
circRNA_6229|Chr7:137226465_137281978_+	rno-miR-3594-5p	circRNA	miRNA	orange	green
circRNA_0726|Chr1:262786087_262811422_-	rno-miR-678	circRNA	miRNA	orange	green
circRNA_4593|Chr4:31220330_31319352_+	rno-miR-3541	circRNA	miRNA	orange	green
circRNA_4593|Chr4:31220330_31319352_+	rno-miR-3562	circRNA	miRNA	orange	green
circRNA_4593|Chr4:31220330_31319352_+	rno-miR-3584-5p	circRNA	miRNA	orange	green
circRNA_4593|Chr4:31220330_31319352_+	rno-miR-665	circRNA	miRNA	orange	green
circRNA_4593|Chr4:31220330_31319352_+	rno-miR-324-3p	circRNA	miRNA	orange	green
circRNA_4593|Chr4:31220330_31319352_+	rno-miR-466b-3p	circRNA	miRNA	orange	green
circRNA_4593|Chr4:31220330_31319352_+	rno-miR-328a-3p	circRNA	miRNA	orange	green
circRNA_4593|Chr4:31220330_31319352_+	rno-miR-615	circRNA	miRNA	orange	green
circRNA_4593|Chr4:31220330_31319352_+	rno-miR-5132-5p	circRNA	miRNA	orange	green
circRNA_3237|Chr19:43265984_43294685_+	rno-miR-483-3p	circRNA	miRNA	orange	green
circRNA_3237|Chr19:43265984_43294685_+	rno-miR-3541	circRNA	miRNA	orange	green
circRNA_3237|Chr19:43265984_43294685_+	rno-miR-615	circRNA	miRNA	orange	green
circRNA_3237|Chr19:43265984_43294685_+	rno-miR-298-5p	circRNA	miRNA	orange	green
circRNA_3237|Chr19:43265984_43294685_+	rno-miR-296-3p	circRNA	miRNA	orange	green
circRNA_3237|Chr19:43265984_43294685_+	rno-miR-466b-3p	circRNA	miRNA	orange	green
circRNA_3237|Chr19:43265984_43294685_+	rno-miR-466b-2-3p>rno-miR-466b-4-3p	circRNA	miRNA	orange	green
circRNA_1249|Chr10:103586432_103677527_-	rno-miR-709	circRNA	miRNA	orange	green
circRNA_1249|Chr10:103586432_103677527_-	rno-miR-6334	circRNA	miRNA	orange	green
circRNA_1249|Chr10:103586432_103677527_-	rno-miR-1247-5p	circRNA	miRNA	orange	green
circRNA_1249|Chr10:103586432_103677527_-	rno-miR-673-3p	circRNA	miRNA	orange	green
circRNA_1249|Chr10:103586432_103677527_-	rno-miR-874-3p	circRNA	miRNA	orange	green
circRNA_1249|Chr10:103586432_103677527_-	rno-miR-1249	circRNA	miRNA	orange	green
circRNA_0999|Chr10:59192184_59239990_+	rno-miR-667-5p	circRNA	miRNA	orange	green
circRNA_0453|Chr1:201183051_201188802_+	rno-miR-1199-5p	circRNA	miRNA	orange	green
