# Supplementary material for: Expression profiles of circular RNAs and interaction networks of competing endogenous RNAs in neurogenic bladder of rats following suprasacral spinal cord injury
Source: PeerJ. 2023 Sep 18;11:e16042. doi: 10.7717/peerj.16042 (PMC10512963; doi:10.7717/peerj.16042)
Supplement: Supplemental Information 19 [file peerj-11-16042-s019.txt]

source	target	type_source	type_target	color_source	color_target
Ppp1r12b	rno-miR-3583-3p	mRNA	miRNA	red	green
Ppp1r12b	rno-miR-1224	mRNA	miRNA	red	green
Ppp1r12b	rno-miR-23a-5p	mRNA	miRNA	red	green
Ppp1r12b	rno-miR-298-5p	mRNA	miRNA	red	green
Ppp1r12b	rno-miR-328a-3p	mRNA	miRNA	red	green
Ppp1r12b	rno-miR-665	mRNA	miRNA	red	green
Ppp1r12b	rno-miR-483-5p	mRNA	miRNA	red	green
Ppp1r12b	rno-miR-6323	mRNA	miRNA	red	green
Ppp1r12b	rno-miR-207	mRNA	miRNA	red	green
Speg	rno-miR-351-5p	mRNA	miRNA	red	green
Speg	rno-miR-466b-3p	mRNA	miRNA	red	green
Speg	rno-miR-702-3p	mRNA	miRNA	red	green
Speg	rno-miR-6333	mRNA	miRNA	red	green
Rtl1	rno-miR-466b-3p	mRNA	miRNA	red	green
Rtl1	rno-miR-466c-3p	mRNA	miRNA	red	green
Kcnj12	rno-miR-298-5p	mRNA	miRNA	red	green
Kcnj12	rno-miR-3075	mRNA	miRNA	red	green
Kcnj12	rno-miR-3562	mRNA	miRNA	red	green
Kcnj12	rno-miR-328a-3p	mRNA	miRNA	red	green
Kcnj12	rno-miR-709	mRNA	miRNA	red	green
Kcnj12	rno-miR-486	mRNA	miRNA	red	green
Kcnj12	rno-miR-673-5p	mRNA	miRNA	red	green
Kcnj12	rno-miR-3593-5p	mRNA	miRNA	red	green
Tenm4	rno-miR-370-3p	mRNA	miRNA	red	green
Tenm4	rno-miR-328a-3p	mRNA	miRNA	red	green
Tenm4	rno-miR-665	mRNA	miRNA	red	green
Tenm4	rno-miR-149-5p	mRNA	miRNA	red	green
Tenm4	rno-miR-328a-5p	mRNA	miRNA	red	green
Tenm4	rno-miR-6318	mRNA	miRNA	red	green
Tenm4	rno-miR-1249	mRNA	miRNA	red	green
Tenm4	rno-miR-673-5p	mRNA	miRNA	red	green
Tenm4	rno-miR-207	mRNA	miRNA	red	green
Tenm4	rno-miR-3562	mRNA	miRNA	red	green
Galnt14	rno-miR-466b-3p	mRNA	miRNA	red	green
Galnt14	rno-miR-466c-3p	mRNA	miRNA	red	green
Apcdd1l	rno-miR-1896	mRNA	miRNA	red	green
Apcdd1l	rno-miR-6332	mRNA	miRNA	red	green
Apcdd1l	rno-miR-760-3p	mRNA	miRNA	red	green
Apcdd1l	rno-miR-149-3p	mRNA	miRNA	red	green
Apcdd1l	rno-miR-466b-3p	mRNA	miRNA	red	green
Apcdd1l	rno-miR-328a-5p	mRNA	miRNA	red	green
Col11a2	rno-miR-466b-3p	mRNA	miRNA	red	green
Col11a2	rno-miR-466c-3p	mRNA	miRNA	red	green
Col11a2	rno-miR-466b-2-3p>rno-miR-466b-4-3p	mRNA	miRNA	red	green
Nptx1	rno-miR-466b-3p	mRNA	miRNA	red	green
Nptx1	rno-miR-3473	mRNA	miRNA	red	green
Cacna1d	rno-miR-466b-3p	mRNA	miRNA	red	green
Cacna1d	rno-miR-466c-3p	mRNA	miRNA	red	green
Tbx4	rno-miR-6332	mRNA	miRNA	red	green
Tbx4	rno-miR-343	mRNA	miRNA	red	green
Tbx4	rno-miR-466b-3p	mRNA	miRNA	red	green
Tbx4	rno-miR-207	mRNA	miRNA	red	green
Tbx4	rno-miR-532-3p	mRNA	miRNA	red	green
Arhgap25	rno-miR-3562	mRNA	miRNA	red	green
Arhgap25	rno-miR-466b-3p	mRNA	miRNA	red	green
Arhgap25	rno-miR-615	mRNA	miRNA	red	green
Arhgap25	rno-miR-1249	mRNA	miRNA	red	green
Arhgap25	rno-miR-324-3p	mRNA	miRNA	red	green
Ssc5d	rno-miR-466b-3p	mRNA	miRNA	red	green
Speg	rno-miR-3099	mRNA	miRNA	red	green
Speg	rno-miR-339-5p	mRNA	miRNA	red	green
Speg	rno-miR-423-5p	mRNA	miRNA	red	green
Speg	rno-miR-6318	mRNA	miRNA	red	green
Speg	rno-miR-615	mRNA	miRNA	red	green
Speg	rno-miR-328a-5p	mRNA	miRNA	red	green
Speg	rno-miR-207	mRNA	miRNA	red	green
Arpp21	rno-miR-466b-3p	mRNA	miRNA	red	green
Nptx1	rno-miR-615	mRNA	miRNA	red	green
Speg	rno-miR-326-3p	mRNA	miRNA	red	green
Speg	rno-miR-6334	mRNA	miRNA	red	green
Speg	rno-miR-484	mRNA	miRNA	red	green
Speg	rno-miR-331-3p	mRNA	miRNA	red	green
Speg	rno-miR-3594-5p	mRNA	miRNA	red	green
Speg	rno-miR-361-3p	mRNA	miRNA	red	green
Wnt2b	rno-miR-28-3p	mRNA	miRNA	red	green
Wnt2b	rno-miR-466b-3p	mRNA	miRNA	red	green
Wnt2b	rno-miR-702-3p	mRNA	miRNA	red	green
Wnt2b	rno-miR-3473	mRNA	miRNA	red	green
Bcl11b	rno-miR-3072	mRNA	miRNA	red	green
Bcl11b	rno-miR-1247-5p	mRNA	miRNA	red	green
Bcl11b	rno-miR-23a-5p	mRNA	miRNA	red	green
Bcl11b	rno-miR-760-3p	mRNA	miRNA	red	green
Bcl11b	rno-miR-3541	mRNA	miRNA	red	green
Bcl11b	rno-miR-483-3p	mRNA	miRNA	red	green
Bcl11b	rno-miR-3594-5p	mRNA	miRNA	red	green
Bcl11b	rno-miR-328a-5p	mRNA	miRNA	red	green
Tbx4	rno-miR-331-3p	mRNA	miRNA	red	green
Tbx4	rno-miR-466b-2-3p>rno-miR-466b-4-3p	mRNA	miRNA	red	green
Sspo	rno-miR-370-5p	mRNA	miRNA	red	green
Sspo	rno-miR-3562	mRNA	miRNA	red	green
Sspo	rno-miR-423-5p	mRNA	miRNA	red	green
Sspo	rno-miR-6315	mRNA	miRNA	red	green
Sspo	rno-miR-3594-5p	mRNA	miRNA	red	green
Sspo	rno-miR-328a-5p	mRNA	miRNA	red	green
Sptbn5	rno-miR-328a-3p	mRNA	miRNA	red	green
Sptbn5	rno-miR-326-3p	mRNA	miRNA	red	green
Sptbn5	rno-miR-1956-5p	mRNA	miRNA	red	green
Sptbn5	rno-miR-6334	mRNA	miRNA	red	green
Sptbn5	rno-miR-343	mRNA	miRNA	red	green
Sptbn5	rno-miR-665	mRNA	miRNA	red	green
Sptbn5	rno-miR-673-3p	mRNA	miRNA	red	green
Sptbn5	rno-miR-149-5p	mRNA	miRNA	red	green
Sptbn5	rno-miR-6318	mRNA	miRNA	red	green
Sox6	rno-miR-483-5p	mRNA	miRNA	red	green
Sox6	rno-miR-23a-5p	mRNA	miRNA	red	green
Sox6	rno-miR-3473	mRNA	miRNA	red	green
Sox6	rno-miR-665	mRNA	miRNA	red	green
Sstr3	rno-miR-504	mRNA	miRNA	red	green
Sstr3	rno-miR-7578	mRNA	miRNA	red	green
Sstr3	rno-miR-3562	mRNA	miRNA	red	green
Sstr3	rno-miR-343	mRNA	miRNA	red	green
Sstr3	rno-miR-351-5p	mRNA	miRNA	red	green
Sstr3	rno-miR-483-3p	mRNA	miRNA	red	green
Sstr3	rno-miR-207	mRNA	miRNA	red	green
Arhgap25	rno-miR-3584-5p	mRNA	miRNA	red	green
Arhgap25	rno-miR-328a-3p	mRNA	miRNA	red	green
Arhgap25	rno-miR-3541	mRNA	miRNA	red	green
Arhgap25	rno-miR-665	mRNA	miRNA	red	green
Arhgap25	rno-miR-5132-5p	mRNA	miRNA	red	green
Tdrd9	rno-miR-466b-3p	mRNA	miRNA	red	green
Tdrd9	rno-miR-1224	mRNA	miRNA	red	green
Tdrd9	rno-miR-328a-3p	mRNA	miRNA	red	green
Tdrd9	rno-miR-483-3p	mRNA	miRNA	red	green
Hhipl1	rno-miR-466b-3p	mRNA	miRNA	red	green
Ptpn5	rno-miR-1224	mRNA	miRNA	red	green
Ptpn5	rno-miR-23a-5p	mRNA	miRNA	red	green
Ptpn5	rno-miR-760-3p	mRNA	miRNA	red	green
Ptpn5	rno-miR-702-3p	mRNA	miRNA	red	green
Ptpn5	rno-miR-326-3p	mRNA	miRNA	red	green
Ptpn5	rno-miR-339-5p	mRNA	miRNA	red	green
Ptpn5	rno-miR-483-3p	mRNA	miRNA	red	green
Ptpn5	rno-miR-328a-5p	mRNA	miRNA	red	green
Zfp462	rno-miR-466b-3p	mRNA	miRNA	red	green
Zfp462	rno-miR-466c-3p	mRNA	miRNA	red	green
Zfp462	rno-miR-466b-2-3p>rno-miR-466b-4-3p	mRNA	miRNA	red	green
Zfp462	rno-miR-6315	mRNA	miRNA	red	green
Prima1	rno-miR-466b-3p	mRNA	miRNA	red	green
Prima1	rno-miR-466c-3p	mRNA	miRNA	red	green
Prima1	rno-miR-6315	mRNA	miRNA	red	green
Fmn1	rno-miR-466b-3p	mRNA	miRNA	red	green
Col11a2	rno-miR-370-3p	mRNA	miRNA	red	green
Col11a2	rno-miR-1247-5p	mRNA	miRNA	red	green
Col11a2	rno-miR-329-5p	mRNA	miRNA	red	green
Col11a2	rno-miR-3065-3p	mRNA	miRNA	red	green
Col11a2	rno-miR-125a-5p	mRNA	miRNA	red	green
Col11a2	rno-miR-6332	mRNA	miRNA	red	green
Col11a2	rno-miR-3562	mRNA	miRNA	red	green
Col11a2	rno-miR-709	mRNA	miRNA	red	green
Col11a2	rno-miR-330-5p	mRNA	miRNA	red	green
Col11a2	rno-miR-351-5p	mRNA	miRNA	red	green
Col11a2	rno-miR-874-3p	mRNA	miRNA	red	green
Col11a2	rno-miR-483-3p	mRNA	miRNA	red	green
Col11a2	rno-miR-5132-5p	mRNA	miRNA	red	green
LOC103690147	rno-miR-466b-3p	mRNA	miRNA	red	green
LOC103690147	rno-miR-1306-5p	mRNA	miRNA	red	green
Mrvi1	rno-miR-466b-3p	mRNA	miRNA	red	green
Mrvi1	rno-miR-466c-3p	mRNA	miRNA	red	green
Mrvi1	rno-miR-466b-2-3p>rno-miR-466b-4-3p	mRNA	miRNA	red	green
Ampd3	rno-miR-351-5p	mRNA	miRNA	red	green
Ampd3	rno-miR-466b-3p	mRNA	miRNA	red	green
Ampd3	rno-miR-3562	mRNA	miRNA	red	green
Ampd3	rno-miR-3541	mRNA	miRNA	red	green
St6gal2	rno-miR-466b-3p	mRNA	miRNA	red	green
Ampd3	rno-miR-207	mRNA	miRNA	red	green
Il21r	rno-miR-3572	mRNA	miRNA	red	green
Il21r	rno-miR-378a-5p	mRNA	miRNA	red	green
Il21r	rno-miR-3562	mRNA	miRNA	red	green
Il21r	rno-miR-466b-3p	mRNA	miRNA	red	green
Ptprd	rno-miR-466b-3p	mRNA	miRNA	red	green
Ptprd	rno-miR-466c-3p	mRNA	miRNA	red	green
Ptprd	rno-miR-320-5p	mRNA	miRNA	red	green
Fmn1	rno-miR-326-3p	mRNA	miRNA	red	green
LOC679924	rno-miR-370-3p	mRNA	miRNA	red	green
LOC679924	rno-miR-1956-5p	mRNA	miRNA	red	green
LOC679924	rno-miR-673-3p	mRNA	miRNA	red	green
circRNA_5188|Chr5:103106261_103201011_+	rno-miR-3583-3p	circRNA	miRNA	orange	green
circRNA_5188|Chr5:103106261_103201011_+	rno-miR-1224	circRNA	miRNA	orange	green
circRNA_5188|Chr5:103106261_103201011_+	rno-miR-23a-5p	circRNA	miRNA	orange	green
circRNA_5188|Chr5:103106261_103201011_+	rno-miR-298-5p	circRNA	miRNA	orange	green
circRNA_5188|Chr5:103106261_103201011_+	rno-miR-328a-3p	circRNA	miRNA	orange	green
circRNA_5188|Chr5:103106261_103201011_+	rno-miR-665	circRNA	miRNA	orange	green
circRNA_5188|Chr5:103106261_103201011_+	rno-miR-483-5p	circRNA	miRNA	orange	green
circRNA_5188|Chr5:103106261_103201011_+	rno-miR-6323	circRNA	miRNA	orange	green
circRNA_5188|Chr5:103106261_103201011_+	rno-miR-207	circRNA	miRNA	orange	green
circRNA_0726|Chr1:262786087_262811422_-	rno-miR-351-5p	circRNA	miRNA	orange	green
circRNA_0726|Chr1:262786087_262811422_-	rno-miR-466b-3p	circRNA	miRNA	orange	green
circRNA_0726|Chr1:262786087_262811422_-	rno-miR-702-3p	circRNA	miRNA	orange	green
circRNA_0726|Chr1:262786087_262811422_-	rno-miR-6333	circRNA	miRNA	orange	green
circRNA_2284|Chr15:37190896_37218085_+	rno-miR-466b-3p	circRNA	miRNA	orange	green
circRNA_2284|Chr15:37190896_37218085_+	rno-miR-466c-3p	circRNA	miRNA	orange	green
circRNA_1257|Chr10:106673704_106699402_+	rno-miR-298-5p	circRNA	miRNA	orange	green
circRNA_1257|Chr10:106673704_106699402_+	rno-miR-3075	circRNA	miRNA	orange	green
circRNA_1257|Chr10:106673704_106699402_+	rno-miR-3562	circRNA	miRNA	orange	green
circRNA_1257|Chr10:106673704_106699402_+	rno-miR-328a-3p	circRNA	miRNA	orange	green
circRNA_1257|Chr10:106673704_106699402_+	rno-miR-709	circRNA	miRNA	orange	green
circRNA_1257|Chr10:106673704_106699402_+	rno-miR-486	circRNA	miRNA	orange	green
circRNA_1257|Chr10:106673704_106699402_+	rno-miR-673-5p	circRNA	miRNA	orange	green
circRNA_1257|Chr10:106673704_106699402_+	rno-miR-3593-5p	circRNA	miRNA	orange	green
circRNA_2734|Chr17:55367271_55409395_-	rno-miR-370-3p	circRNA	miRNA	orange	green
circRNA_2734|Chr17:55367271_55409395_-	rno-miR-328a-3p	circRNA	miRNA	orange	green
circRNA_2734|Chr17:55367271_55409395_-	rno-miR-665	circRNA	miRNA	orange	green
circRNA_2734|Chr17:55367271_55409395_-	rno-miR-149-5p	circRNA	miRNA	orange	green
circRNA_2734|Chr17:55367271_55409395_-	rno-miR-328a-5p	circRNA	miRNA	orange	green
circRNA_2734|Chr17:55367271_55409395_-	rno-miR-6318	circRNA	miRNA	orange	green
circRNA_2734|Chr17:55367271_55409395_-	rno-miR-1249	circRNA	miRNA	orange	green
circRNA_2734|Chr17:55367271_55409395_-	rno-miR-673-5p	circRNA	miRNA	orange	green
circRNA_2734|Chr17:55367271_55409395_-	rno-miR-207	circRNA	miRNA	orange	green
circRNA_1257|Chr10:106673704_106699402_+	rno-miR-370-3p	circRNA	miRNA	orange	green
circRNA_1257|Chr10:106673704_106699402_+	rno-miR-328a-5p	circRNA	miRNA	orange	green
circRNA_1257|Chr10:106673704_106699402_+	rno-miR-207	circRNA	miRNA	orange	green
circRNA_5185|Chr5:103089622_103172127_+	rno-miR-1896	circRNA	miRNA	orange	green
circRNA_5185|Chr5:103089622_103172127_+	rno-miR-6332	circRNA	miRNA	orange	green
circRNA_5185|Chr5:103089622_103172127_+	rno-miR-760-3p	circRNA	miRNA	orange	green
circRNA_5185|Chr5:103089622_103172127_+	rno-miR-149-3p	circRNA	miRNA	orange	green
circRNA_5185|Chr5:103089622_103172127_+	rno-miR-466b-3p	circRNA	miRNA	orange	green
circRNA_5185|Chr5:103089622_103172127_+	rno-miR-328a-5p	circRNA	miRNA	orange	green
circRNA_1695|Chr13:32453777_32469550_-	rno-miR-466b-3p	circRNA	miRNA	orange	green
circRNA_1695|Chr13:32453777_32469550_-	rno-miR-466c-3p	circRNA	miRNA	orange	green
circRNA_1695|Chr13:32453777_32469550_-	rno-miR-466b-2-3p>rno-miR-466b-4-3p	circRNA	miRNA	orange	green
circRNA_2986|Chr18:51883721_51906634_-	rno-miR-466b-3p	circRNA	miRNA	orange	green
circRNA_2986|Chr18:51883721_51906634_-	rno-miR-3473	circRNA	miRNA	orange	green
circRNA_6849|Chr9:54637741_54652452_+	rno-miR-466b-3p	circRNA	miRNA	orange	green
circRNA_6849|Chr9:54637741_54652452_+	rno-miR-466c-3p	circRNA	miRNA	orange	green
circRNA_5185|Chr5:103089622_103172127_+	rno-miR-343	circRNA	miRNA	orange	green
circRNA_5185|Chr5:103089622_103172127_+	rno-miR-207	circRNA	miRNA	orange	green
circRNA_5185|Chr5:103089622_103172127_+	rno-miR-532-3p	circRNA	miRNA	orange	green
circRNA_3369|Chr2:30410157_30454166_-	rno-miR-3562	circRNA	miRNA	orange	green
circRNA_3369|Chr2:30410157_30454166_-	rno-miR-466b-3p	circRNA	miRNA	orange	green
circRNA_3369|Chr2:30410157_30454166_-	rno-miR-615	circRNA	miRNA	orange	green
circRNA_3369|Chr2:30410157_30454166_-	rno-miR-1249	circRNA	miRNA	orange	green
circRNA_3369|Chr2:30410157_30454166_-	rno-miR-324-3p	circRNA	miRNA	orange	green
circRNA_3143|Chr19:25886356_25903940_-	rno-miR-702-3p	circRNA	miRNA	orange	green
circRNA_3143|Chr19:25886356_25903940_-	rno-miR-3099	circRNA	miRNA	orange	green
circRNA_3143|Chr19:25886356_25903940_-	rno-miR-339-5p	circRNA	miRNA	orange	green
circRNA_3143|Chr19:25886356_25903940_-	rno-miR-423-5p	circRNA	miRNA	orange	green
circRNA_3143|Chr19:25886356_25903940_-	rno-miR-6318	circRNA	miRNA	orange	green
circRNA_3143|Chr19:25886356_25903940_-	rno-miR-466b-3p	circRNA	miRNA	orange	green
circRNA_3143|Chr19:25886356_25903940_-	rno-miR-615	circRNA	miRNA	orange	green
circRNA_3143|Chr19:25886356_25903940_-	rno-miR-328a-5p	circRNA	miRNA	orange	green
circRNA_3143|Chr19:25886356_25903940_-	rno-miR-207	circRNA	miRNA	orange	green
circRNA_0999|Chr10:59192184_59239990_+	rno-miR-466b-3p	circRNA	miRNA	orange	green
circRNA_0999|Chr10:59192184_59239990_+	rno-miR-615	circRNA	miRNA	orange	green
circRNA_0999|Chr10:59192184_59239990_+	rno-miR-3473	circRNA	miRNA	orange	green
circRNA_0453|Chr1:201183051_201188802_+	rno-miR-326-3p	circRNA	miRNA	orange	green
circRNA_0453|Chr1:201183051_201188802_+	rno-miR-6334	circRNA	miRNA	orange	green
circRNA_0453|Chr1:201183051_201188802_+	rno-miR-484	circRNA	miRNA	orange	green
circRNA_0453|Chr1:201183051_201188802_+	rno-miR-331-3p	circRNA	miRNA	orange	green
circRNA_0453|Chr1:201183051_201188802_+	rno-miR-3594-5p	circRNA	miRNA	orange	green
circRNA_0453|Chr1:201183051_201188802_+	rno-miR-361-3p	circRNA	miRNA	orange	green
circRNA_0726|Chr1:262786087_262811422_-	rno-miR-28-3p	circRNA	miRNA	orange	green
circRNA_0726|Chr1:262786087_262811422_-	rno-miR-3473	circRNA	miRNA	orange	green
circRNA_1249|Chr10:103586432_103677527_-	rno-miR-3072	circRNA	miRNA	orange	green
circRNA_1249|Chr10:103586432_103677527_-	rno-miR-1247-5p	circRNA	miRNA	orange	green
circRNA_1249|Chr10:103586432_103677527_-	rno-miR-23a-5p	circRNA	miRNA	orange	green
circRNA_1249|Chr10:103586432_103677527_-	rno-miR-760-3p	circRNA	miRNA	orange	green
circRNA_1249|Chr10:103586432_103677527_-	rno-miR-3541	circRNA	miRNA	orange	green
circRNA_1249|Chr10:103586432_103677527_-	rno-miR-483-3p	circRNA	miRNA	orange	green
circRNA_1249|Chr10:103586432_103677527_-	rno-miR-3594-5p	circRNA	miRNA	orange	green
circRNA_1249|Chr10:103586432_103677527_-	rno-miR-328a-5p	circRNA	miRNA	orange	green
circRNA_1695|Chr13:32453777_32469550_-	rno-miR-331-3p	circRNA	miRNA	orange	green
circRNA_6229|Chr7:137226465_137281978_+	rno-miR-370-5p	circRNA	miRNA	orange	green
circRNA_6229|Chr7:137226465_137281978_+	rno-miR-3562	circRNA	miRNA	orange	green
circRNA_6229|Chr7:137226465_137281978_+	rno-miR-423-5p	circRNA	miRNA	orange	green
circRNA_6229|Chr7:137226465_137281978_+	rno-miR-6315	circRNA	miRNA	orange	green
circRNA_6229|Chr7:137226465_137281978_+	rno-miR-3594-5p	circRNA	miRNA	orange	green
circRNA_6229|Chr7:137226465_137281978_+	rno-miR-328a-5p	circRNA	miRNA	orange	green
circRNA_2734|Chr17:55367271_55409395_-	rno-miR-326-3p	circRNA	miRNA	orange	green
circRNA_2734|Chr17:55367271_55409395_-	rno-miR-1956-5p	circRNA	miRNA	orange	green
circRNA_2734|Chr17:55367271_55409395_-	rno-miR-6334	circRNA	miRNA	orange	green
circRNA_2734|Chr17:55367271_55409395_-	rno-miR-343	circRNA	miRNA	orange	green
circRNA_2734|Chr17:55367271_55409395_-	rno-miR-673-3p	circRNA	miRNA	orange	green
circRNA_5188|Chr5:103106261_103201011_+	rno-miR-3473	circRNA	miRNA	orange	green
circRNA_1249|Chr10:103586432_103677527_-	rno-miR-504	circRNA	miRNA	orange	green
circRNA_1249|Chr10:103586432_103677527_-	rno-miR-7578	circRNA	miRNA	orange	green
circRNA_1249|Chr10:103586432_103677527_-	rno-miR-3562	circRNA	miRNA	orange	green
circRNA_1249|Chr10:103586432_103677527_-	rno-miR-343	circRNA	miRNA	orange	green
circRNA_1249|Chr10:103586432_103677527_-	rno-miR-351-5p	circRNA	miRNA	orange	green
circRNA_1249|Chr10:103586432_103677527_-	rno-miR-207	circRNA	miRNA	orange	green
circRNA_4593|Chr4:31220330_31319352_+	rno-miR-3584-5p	circRNA	miRNA	orange	green
circRNA_4593|Chr4:31220330_31319352_+	rno-miR-3562	circRNA	miRNA	orange	green
circRNA_4593|Chr4:31220330_31319352_+	rno-miR-328a-3p	circRNA	miRNA	orange	green
circRNA_4593|Chr4:31220330_31319352_+	rno-miR-3541	circRNA	miRNA	orange	green
circRNA_4593|Chr4:31220330_31319352_+	rno-miR-665	circRNA	miRNA	orange	green
circRNA_4593|Chr4:31220330_31319352_+	rno-miR-5132-5p	circRNA	miRNA	orange	green
circRNA_4593|Chr4:31220330_31319352_+	rno-miR-466b-3p	circRNA	miRNA	orange	green
circRNA_4593|Chr4:31220330_31319352_+	rno-miR-615	circRNA	miRNA	orange	green
circRNA_4593|Chr4:31220330_31319352_+	rno-miR-324-3p	circRNA	miRNA	orange	green
circRNA_5185|Chr5:103089622_103172127_+	rno-miR-1224	circRNA	miRNA	orange	green
circRNA_5185|Chr5:103089622_103172127_+	rno-miR-328a-3p	circRNA	miRNA	orange	green
circRNA_5185|Chr5:103089622_103172127_+	rno-miR-483-3p	circRNA	miRNA	orange	green
circRNA_1249|Chr10:103586432_103677527_-	rno-miR-1224	circRNA	miRNA	orange	green
circRNA_1249|Chr10:103586432_103677527_-	rno-miR-702-3p	circRNA	miRNA	orange	green
circRNA_1249|Chr10:103586432_103677527_-	rno-miR-326-3p	circRNA	miRNA	orange	green
circRNA_1249|Chr10:103586432_103677527_-	rno-miR-339-5p	circRNA	miRNA	orange	green
circRNA_1695|Chr13:32453777_32469550_-	rno-miR-6315	circRNA	miRNA	orange	green
circRNA_5737|Chr6:96487054_96541680_+	rno-miR-370-3p	circRNA	miRNA	orange	green
circRNA_5737|Chr6:96487054_96541680_+	rno-miR-466c-3p	circRNA	miRNA	orange	green
circRNA_5737|Chr6:96487054_96541680_+	rno-miR-1247-5p	circRNA	miRNA	orange	green
circRNA_5737|Chr6:96487054_96541680_+	rno-miR-329-5p	circRNA	miRNA	orange	green
circRNA_5737|Chr6:96487054_96541680_+	rno-miR-3065-3p	circRNA	miRNA	orange	green
circRNA_5737|Chr6:96487054_96541680_+	rno-miR-125a-5p	circRNA	miRNA	orange	green
circRNA_5737|Chr6:96487054_96541680_+	rno-miR-6332	circRNA	miRNA	orange	green
circRNA_5737|Chr6:96487054_96541680_+	rno-miR-3562	circRNA	miRNA	orange	green
circRNA_5737|Chr6:96487054_96541680_+	rno-miR-709	circRNA	miRNA	orange	green
circRNA_5737|Chr6:96487054_96541680_+	rno-miR-330-5p	circRNA	miRNA	orange	green
circRNA_5737|Chr6:96487054_96541680_+	rno-miR-351-5p	circRNA	miRNA	orange	green
circRNA_5737|Chr6:96487054_96541680_+	rno-miR-874-3p	circRNA	miRNA	orange	green
circRNA_5737|Chr6:96487054_96541680_+	rno-miR-483-3p	circRNA	miRNA	orange	green
circRNA_5737|Chr6:96487054_96541680_+	rno-miR-5132-5p	circRNA	miRNA	orange	green
circRNA_5737|Chr6:96487054_96541680_+	rno-miR-466b-3p	circRNA	miRNA	orange	green
circRNA_5737|Chr6:96487054_96541680_+	rno-miR-466b-2-3p>rno-miR-466b-4-3p	circRNA	miRNA	orange	green
circRNA_4130|Chr3:33465220_33473531_+	rno-miR-466b-3p	circRNA	miRNA	orange	green
circRNA_4130|Chr3:33465220_33473531_+	rno-miR-1306-5p	circRNA	miRNA	orange	green
circRNA_4914|Chr4:163888843_163952629_-	rno-miR-351-5p	circRNA	miRNA	orange	green
circRNA_4914|Chr4:163888843_163952629_-	rno-miR-466b-3p	circRNA	miRNA	orange	green
circRNA_4914|Chr4:163888843_163952629_-	rno-miR-3562	circRNA	miRNA	orange	green
circRNA_4914|Chr4:163888843_163952629_-	rno-miR-3541	circRNA	miRNA	orange	green
circRNA_3369|Chr2:30410157_30454166_-	rno-miR-351-5p	circRNA	miRNA	orange	green
circRNA_3369|Chr2:30410157_30454166_-	rno-miR-207	circRNA	miRNA	orange	green
circRNA_3369|Chr2:30410157_30454166_-	rno-miR-3572	circRNA	miRNA	orange	green
circRNA_3369|Chr2:30410157_30454166_-	rno-miR-378a-5p	circRNA	miRNA	orange	green
circRNA_1695|Chr13:32453777_32469550_-	rno-miR-320-5p	circRNA	miRNA	orange	green
circRNA_4640|Chr4:58367537_58373171_-	rno-miR-466b-3p	circRNA	miRNA	orange	green
circRNA_4640|Chr4:58367537_58373171_-	rno-miR-326-3p	circRNA	miRNA	orange	green
