# Supplementary material for: Expression profiles of circular RNAs and interaction networks of competing endogenous RNAs in neurogenic bladder of rats following suprasacral spinal cord injury
Source: PeerJ. 2023 Sep 18;11:e16042. doi: 10.7717/peerj.16042 (PMC10512963; doi:10.7717/peerj.16042)
Supplement: Supplemental Information 20 [file peerj-11-16042-s020.txt]

source	target	type_source	type_target	color_source	color_target
Scn5a	rno-miR-344g	mRNA	miRNA	red	green
Scn5a	rno-miR-207	mRNA	miRNA	red	green
Scn5a	rno-miR-328a-5p	mRNA	miRNA	red	green
Scn5a	rno-miR-760-3p	mRNA	miRNA	red	green
Scn5a	rno-miR-3584-5p	mRNA	miRNA	red	green
Scn5a	rno-miR-3065-3p	mRNA	miRNA	red	green
Scn5a	rno-miR-346	mRNA	miRNA	red	green
Scn5a	rno-miR-92b-5p	mRNA	miRNA	red	green
Scn5a	rno-miR-540-3p	mRNA	miRNA	red	green
Scn5a	rno-miR-1224	mRNA	miRNA	red	green
Efcc1	rno-miR-320-5p	mRNA	miRNA	red	green
Efcc1	rno-miR-483-3p	mRNA	miRNA	red	green
Hmcn2	rno-miR-324-3p	mRNA	miRNA	red	green
Hmcn2	rno-miR-6318	mRNA	miRNA	red	green
Ddc	rno-miR-207	mRNA	miRNA	red	green
Ddc	rno-miR-483-3p	mRNA	miRNA	red	green
Efnb3	rno-miR-483-5p	mRNA	miRNA	red	green
Efnb3	rno-miR-328a-5p	mRNA	miRNA	red	green
Efnb3	rno-miR-298-5p	mRNA	miRNA	red	green
Efnb3	rno-miR-665	mRNA	miRNA	red	green
Efnb3	rno-miR-1224	mRNA	miRNA	red	green
Aatk	rno-miR-324-3p	mRNA	miRNA	red	green
Aatk	rno-miR-6318	mRNA	miRNA	red	green
Acacb	rno-miR-1188-5p	mRNA	miRNA	red	green
Acacb	rno-miR-1249	mRNA	miRNA	red	green
Acacb	rno-miR-194-3p	mRNA	miRNA	red	green
Acacb	rno-miR-760-5p	mRNA	miRNA	red	green
RGD1566029	rno-miR-324-3p	mRNA	miRNA	red	green
RGD1566029	rno-miR-6318	mRNA	miRNA	red	green
Ptprn2	rno-miR-3577	mRNA	miRNA	red	green
Ptprn2	rno-miR-330-5p	mRNA	miRNA	red	green
Ptprn2	rno-miR-207	mRNA	miRNA	red	green
Ptprn2	rno-miR-320-5p	mRNA	miRNA	red	green
Wnt2b	rno-miR-3473	mRNA	miRNA	red	green
Wnt2b	rno-miR-702-3p	mRNA	miRNA	red	green
Wnt2b	rno-miR-28-3p	mRNA	miRNA	red	green
Wnt2b	rno-miR-466b-3p	mRNA	miRNA	red	green
Tbx4	rno-miR-466b-3p	mRNA	miRNA	red	green
Tbx4	rno-miR-331-3p	mRNA	miRNA	red	green
Tbx4	rno-miR-466b-2-3p>rno-miR-466b-4-3p	mRNA	miRNA	red	green
Grk3	rno-miR-331-3p	mRNA	miRNA	red	green
Grk3	rno-miR-466b-3p	mRNA	miRNA	red	green
Grk3	rno-miR-466c-3p	mRNA	miRNA	red	green
Grk3	rno-miR-466b-2-3p>rno-miR-466b-4-3p	mRNA	miRNA	red	green
Igf2bp1	rno-miR-484	mRNA	miRNA	red	green
Igf2bp1	rno-miR-346	mRNA	miRNA	red	green
Col1a1	rno-miR-6216	mRNA	miRNA	red	green
Col1a1	rno-miR-711	mRNA	miRNA	red	green
Col1a1	rno-miR-320-5p	mRNA	miRNA	red	green
Col1a1	rno-miR-328a-5p	mRNA	miRNA	red	green
Col1a1	rno-miR-339-5p	mRNA	miRNA	red	green
Igf2bp1	rno-miR-6216	mRNA	miRNA	red	green
Igf2bp1	rno-miR-339-5p	mRNA	miRNA	red	green
Igf2bp1	rno-miR-320-5p	mRNA	miRNA	red	green
Igf2bp1	rno-miR-331-3p	mRNA	miRNA	red	green
Prima1	rno-miR-6315	mRNA	miRNA	red	green
Prima1	rno-miR-466b-3p	mRNA	miRNA	red	green
Prima1	rno-miR-466c-3p	mRNA	miRNA	red	green
Esr1	rno-miR-466b-3p	mRNA	miRNA	red	green
Esr1	rno-miR-466c-3p	mRNA	miRNA	red	green
LOC103690147	rno-miR-1306-5p	mRNA	miRNA	red	green
LOC103690147	rno-miR-466b-3p	mRNA	miRNA	red	green
Slc8a3	rno-miR-3473	mRNA	miRNA	red	green
Slc8a3	rno-miR-666-3p	mRNA	miRNA	red	green
Slc8a3	rno-miR-466b-3p	mRNA	miRNA	red	green
Arhgef33	rno-miR-6216	mRNA	miRNA	red	green
Arhgef33	rno-miR-1306-5p	mRNA	miRNA	red	green
Arhgef33	rno-miR-486	mRNA	miRNA	red	green
Arhgef33	rno-miR-328a-5p	mRNA	miRNA	red	green
Ptprd	rno-miR-320-5p	mRNA	miRNA	red	green
Ptprd	rno-miR-466b-3p	mRNA	miRNA	red	green
Ptprd	rno-miR-466c-3p	mRNA	miRNA	red	green
LOC103692165	rno-miR-344g	mRNA	miRNA	red	green
LOC103692165	rno-miR-23a-5p	mRNA	miRNA	red	green
LOC103692165	rno-miR-6332	mRNA	miRNA	red	green
LOC103692165	rno-miR-328a-5p	mRNA	miRNA	red	green
LOC103692165	rno-miR-709	mRNA	miRNA	red	green
LOC103692165	rno-miR-339-5p	mRNA	miRNA	red	green
LOC103692165	rno-miR-351-5p	mRNA	miRNA	red	green
LOC103692165	rno-miR-540-3p	mRNA	miRNA	red	green
LOC103692165	rno-miR-6323	mRNA	miRNA	red	green
Ntrk2	rno-miR-466b-3p	mRNA	miRNA	red	green
Ntrk2	rno-miR-466c-3p	mRNA	miRNA	red	green
Ffar2	rno-miR-615	mRNA	miRNA	red	green
Ffar2	rno-miR-23a-5p	mRNA	miRNA	red	green
Ffar2	rno-miR-673-5p	mRNA	miRNA	red	green
Ffar2	rno-miR-5132-5p	mRNA	miRNA	red	green
Ffar2	rno-miR-330-5p	mRNA	miRNA	red	green
Ffar2	rno-miR-150-5p	mRNA	miRNA	red	green
Ffar2	rno-miR-326-3p	mRNA	miRNA	red	green
Dlg2	rno-miR-702-3p	mRNA	miRNA	red	green
Dlg2	rno-miR-466b-3p	mRNA	miRNA	red	green
Dlg2	rno-miR-666-3p	mRNA	miRNA	red	green
LOC100362814	rno-miR-324-3p	mRNA	miRNA	red	green
LOC100362814	rno-miR-6318	mRNA	miRNA	red	green
Kcnq4	rno-miR-324-3p	mRNA	miRNA	red	green
Kcnq4	rno-miR-6318	mRNA	miRNA	red	green
Pcdh10	rno-miR-207	mRNA	miRNA	red	green
Pcdh10	rno-miR-320-5p	mRNA	miRNA	red	green
Wnt2b	rno-miR-320-5p	mRNA	miRNA	red	green
Kcna7	rno-miR-3562	mRNA	miRNA	red	green
Kcna7	rno-miR-760-5p	mRNA	miRNA	red	green
Kcna7	rno-miR-3541	mRNA	miRNA	red	green
Unc80	rno-miR-466b-3p	mRNA	miRNA	red	green
Unc80	rno-miR-466c-3p	mRNA	miRNA	red	green
Unc80	rno-miR-466b-2-3p>rno-miR-466b-4-3p	mRNA	miRNA	red	green
Dlg2	rno-miR-466b-2-3p>rno-miR-466b-4-3p	mRNA	miRNA	red	green
Unc80	rno-miR-1306-5p	mRNA	miRNA	red	green
Srcin1	rno-miR-323-5p	mRNA	miRNA	red	green
Srcin1	rno-miR-320-5p	mRNA	miRNA	red	green
Lair1	rno-miR-207	mRNA	miRNA	red	green
Lair1	rno-miR-320-5p	mRNA	miRNA	red	green
Acacb	rno-miR-149-5p	mRNA	miRNA	red	green
RGD1563349	rno-miR-466b-3p	mRNA	miRNA	red	green
RGD1563349	rno-miR-466c-3p	mRNA	miRNA	red	green
RGD1563349	rno-miR-466b-2-3p>rno-miR-466b-4-3p	mRNA	miRNA	red	green
LOC103690147	rno-miR-666-3p	mRNA	miRNA	red	green
Sox5	rno-miR-466b-3p	mRNA	miRNA	red	green
Sox5	rno-miR-331-3p	mRNA	miRNA	red	green
Ptprd	rno-miR-702-3p	mRNA	miRNA	red	green
Nmbr	rno-miR-466b-3p	mRNA	miRNA	red	green
Nmbr	rno-miR-466c-3p	mRNA	miRNA	red	green
Nmbr	rno-miR-466b-2-3p>rno-miR-466b-4-3p	mRNA	miRNA	red	green
Fam212b	rno-miR-466b-3p	mRNA	miRNA	red	green
Fam212b	rno-miR-466c-3p	mRNA	miRNA	red	green
Fam212b	rno-miR-466b-2-3p>rno-miR-466b-4-3p	mRNA	miRNA	red	green
Celsr1	rno-miR-324-3p	mRNA	miRNA	red	green
Ntrk2	rno-miR-615	mRNA	miRNA	red	green
Ntrk2	rno-miR-330-5p	mRNA	miRNA	red	green
Ntrk2	rno-miR-874-3p	mRNA	miRNA	red	green
Ntrk2	rno-miR-5132-5p	mRNA	miRNA	red	green
Lingo1	rno-miR-324-3p	mRNA	miRNA	red	green
Lingo1	rno-miR-149-5p	mRNA	miRNA	red	green
Eno2	rno-miR-3473	mRNA	miRNA	red	green
Eno2	rno-miR-466b-3p	mRNA	miRNA	red	green
Acacb	rno-miR-667-5p	mRNA	miRNA	red	green
Lrrc4c	rno-miR-323-5p	mRNA	miRNA	red	green
Lrrc4c	rno-miR-320-5p	mRNA	miRNA	red	green
Slc24a2	rno-miR-330-5p	mRNA	miRNA	red	green
Slc24a2	rno-miR-207	mRNA	miRNA	red	green
Klhl34	rno-miR-466b-3p	mRNA	miRNA	red	green
Klhl34	rno-miR-466c-3p	mRNA	miRNA	red	green
Klhl34	rno-miR-466b-2-3p>rno-miR-466b-4-3p	mRNA	miRNA	red	green
Abcc6	rno-miR-324-3p	mRNA	miRNA	red	green
Cux2	rno-miR-1956-5p	mRNA	miRNA	red	green
Cux2	rno-miR-328a-5p	mRNA	miRNA	red	green
Ltb4r	rno-miR-207	mRNA	miRNA	red	green
Ltb4r	rno-miR-323-5p	mRNA	miRNA	red	green
Epb41l3	rno-miR-324-3p	mRNA	miRNA	red	green
Epb41l3	rno-miR-6318	mRNA	miRNA	red	green
Col1a1	rno-miR-1956-5p	mRNA	miRNA	red	green
Scd	rno-miR-207	mRNA	miRNA	red	green
Scd	rno-miR-323-5p	mRNA	miRNA	red	green
Smyd1	rno-miR-466b-3p	mRNA	miRNA	red	green
LOC103690141	rno-miR-466b-3p	mRNA	miRNA	red	green
Myo15a	rno-miR-667-5p	mRNA	miRNA	red	green
Myo15a	rno-miR-328a-5p	mRNA	miRNA	red	green
Kcnc1	rno-miR-324-3p	mRNA	miRNA	red	green
Kcnh2	rno-miR-324-3p	mRNA	miRNA	red	green
Smyd1	rno-miR-351-5p	mRNA	miRNA	red	green
Fam212b	rno-miR-702-3p	mRNA	miRNA	red	green
Kctd16	rno-miR-466b-3p	mRNA	miRNA	red	green
Kctd16	rno-miR-466c-3p	mRNA	miRNA	red	green
RGD1566029	rno-miR-615	mRNA	miRNA	red	green
RGD1566029	rno-miR-3075	mRNA	miRNA	red	green
RGD1566029	rno-miR-760-3p	mRNA	miRNA	red	green
RGD1566029	rno-miR-702-3p	mRNA	miRNA	red	green
Krt2	rno-miR-324-3p	mRNA	miRNA	red	green
Hmcn2	rno-miR-23a-5p	mRNA	miRNA	red	green
Hmcn2	rno-miR-361-3p	mRNA	miRNA	red	green
Hmcn2	rno-miR-330-5p	mRNA	miRNA	red	green
Hmcn2	rno-miR-339-5p	mRNA	miRNA	red	green
Hmcn2	rno-miR-149-5p	mRNA	miRNA	red	green
Col7a1	rno-miR-351-5p	mRNA	miRNA	red	green
Col7a1	rno-miR-760-3p	mRNA	miRNA	red	green
Pcnx2	rno-miR-615	mRNA	miRNA	red	green
Slc4a8	rno-miR-207	mRNA	miRNA	red	green
Ptprn2	rno-miR-615	mRNA	miRNA	red	green
Ptprd	rno-miR-23a-5p	mRNA	miRNA	red	green
circRNA_2239|Chr15:13212908_13287792_-	rno-miR-344g	circRNA	miRNA	orange	green
circRNA_2239|Chr15:13212908_13287792_-	rno-miR-207	circRNA	miRNA	orange	green
circRNA_2239|Chr15:13212908_13287792_-	rno-miR-328a-5p	circRNA	miRNA	orange	green
circRNA_2239|Chr15:13212908_13287792_-	rno-miR-760-3p	circRNA	miRNA	orange	green
circRNA_2239|Chr15:13212908_13287792_-	rno-miR-3584-5p	circRNA	miRNA	orange	green
circRNA_2239|Chr15:13212908_13287792_-	rno-miR-3065-3p	circRNA	miRNA	orange	green
circRNA_2239|Chr15:13212908_13287792_-	rno-miR-346	circRNA	miRNA	orange	green
circRNA_2239|Chr15:13212908_13287792_-	rno-miR-92b-5p	circRNA	miRNA	orange	green
circRNA_2239|Chr15:13212908_13287792_-	rno-miR-540-3p	circRNA	miRNA	orange	green
circRNA_2239|Chr15:13212908_13287792_-	rno-miR-1224	circRNA	miRNA	orange	green
circRNA_4291|Chr3:107760341_107762146_-	rno-miR-320-5p	circRNA	miRNA	orange	green
circRNA_4291|Chr3:107760341_107762146_-	rno-miR-483-3p	circRNA	miRNA	orange	green
circRNA_4423|Chr3:150384228_150387116_+	rno-miR-324-3p	circRNA	miRNA	orange	green
circRNA_4423|Chr3:150384228_150387116_+	rno-miR-6318	circRNA	miRNA	orange	green
circRNA_4291|Chr3:107760341_107762146_-	rno-miR-207	circRNA	miRNA	orange	green
circRNA_5188|Chr5:103106261_103201011_+	rno-miR-483-5p	circRNA	miRNA	orange	green
circRNA_5188|Chr5:103106261_103201011_+	rno-miR-328a-5p	circRNA	miRNA	orange	green
circRNA_5188|Chr5:103106261_103201011_+	rno-miR-298-5p	circRNA	miRNA	orange	green
circRNA_5188|Chr5:103106261_103201011_+	rno-miR-665	circRNA	miRNA	orange	green
circRNA_5188|Chr5:103106261_103201011_+	rno-miR-1224	circRNA	miRNA	orange	green
circRNA_2620|Chr17:5524117_5571375_+	rno-miR-1188-5p	circRNA	miRNA	orange	green
circRNA_2620|Chr17:5524117_5571375_+	rno-miR-1249	circRNA	miRNA	orange	green
circRNA_2620|Chr17:5524117_5571375_+	rno-miR-194-3p	circRNA	miRNA	orange	green
circRNA_2620|Chr17:5524117_5571375_+	rno-miR-760-5p	circRNA	miRNA	orange	green
circRNA_2239|Chr15:13212908_13287792_-	rno-miR-3577	circRNA	miRNA	orange	green
circRNA_2239|Chr15:13212908_13287792_-	rno-miR-330-5p	circRNA	miRNA	orange	green
circRNA_2239|Chr15:13212908_13287792_-	rno-miR-320-5p	circRNA	miRNA	orange	green
circRNA_0726|Chr1:262786087_262811422_-	rno-miR-3473	circRNA	miRNA	orange	green
circRNA_0726|Chr1:262786087_262811422_-	rno-miR-702-3p	circRNA	miRNA	orange	green
circRNA_0726|Chr1:262786087_262811422_-	rno-miR-28-3p	circRNA	miRNA	orange	green
circRNA_0726|Chr1:262786087_262811422_-	rno-miR-466b-3p	circRNA	miRNA	orange	green
circRNA_1695|Chr13:32453777_32469550_-	rno-miR-466b-3p	circRNA	miRNA	orange	green
circRNA_1695|Chr13:32453777_32469550_-	rno-miR-331-3p	circRNA	miRNA	orange	green
circRNA_1695|Chr13:32453777_32469550_-	rno-miR-466b-2-3p>rno-miR-466b-4-3p	circRNA	miRNA	orange	green
circRNA_1695|Chr13:32453777_32469550_-	rno-miR-466c-3p	circRNA	miRNA	orange	green
circRNA_4415|Chr3:148837814_148855356_+	rno-miR-484	circRNA	miRNA	orange	green
circRNA_4415|Chr3:148837814_148855356_+	rno-miR-346	circRNA	miRNA	orange	green
circRNA_6256|Chr7:143274109_143324536_-	rno-miR-6216	circRNA	miRNA	orange	green
circRNA_6256|Chr7:143274109_143324536_-	rno-miR-711	circRNA	miRNA	orange	green
circRNA_6256|Chr7:143274109_143324536_-	rno-miR-320-5p	circRNA	miRNA	orange	green
circRNA_6256|Chr7:143274109_143324536_-	rno-miR-328a-5p	circRNA	miRNA	orange	green
circRNA_6256|Chr7:143274109_143324536_-	rno-miR-339-5p	circRNA	miRNA	orange	green
circRNA_6256|Chr7:143274109_143324536_-	rno-miR-331-3p	circRNA	miRNA	orange	green
circRNA_1695|Chr13:32453777_32469550_-	rno-miR-6315	circRNA	miRNA	orange	green
circRNA_6849|Chr9:54637741_54652452_+	rno-miR-466b-3p	circRNA	miRNA	orange	green
circRNA_6849|Chr9:54637741_54652452_+	rno-miR-466c-3p	circRNA	miRNA	orange	green
circRNA_4130|Chr3:33465220_33473531_+	rno-miR-1306-5p	circRNA	miRNA	orange	green
circRNA_4130|Chr3:33465220_33473531_+	rno-miR-466b-3p	circRNA	miRNA	orange	green
circRNA_0726|Chr1:262786087_262811422_-	rno-miR-666-3p	circRNA	miRNA	orange	green
circRNA_6256|Chr7:143274109_143324536_-	rno-miR-1306-5p	circRNA	miRNA	orange	green
circRNA_6256|Chr7:143274109_143324536_-	rno-miR-486	circRNA	miRNA	orange	green
circRNA_1695|Chr13:32453777_32469550_-	rno-miR-320-5p	circRNA	miRNA	orange	green
circRNA_2239|Chr15:13212908_13287792_-	rno-miR-23a-5p	circRNA	miRNA	orange	green
circRNA_2239|Chr15:13212908_13287792_-	rno-miR-6332	circRNA	miRNA	orange	green
circRNA_2239|Chr15:13212908_13287792_-	rno-miR-709	circRNA	miRNA	orange	green
circRNA_2239|Chr15:13212908_13287792_-	rno-miR-339-5p	circRNA	miRNA	orange	green
circRNA_2239|Chr15:13212908_13287792_-	rno-miR-351-5p	circRNA	miRNA	orange	green
circRNA_2239|Chr15:13212908_13287792_-	rno-miR-6323	circRNA	miRNA	orange	green
circRNA_5925|Chr7:10699690_10773600_-	rno-miR-615	circRNA	miRNA	orange	green
circRNA_5925|Chr7:10699690_10773600_-	rno-miR-23a-5p	circRNA	miRNA	orange	green
circRNA_5925|Chr7:10699690_10773600_-	rno-miR-673-5p	circRNA	miRNA	orange	green
circRNA_5925|Chr7:10699690_10773600_-	rno-miR-5132-5p	circRNA	miRNA	orange	green
circRNA_5925|Chr7:10699690_10773600_-	rno-miR-330-5p	circRNA	miRNA	orange	green
circRNA_5925|Chr7:10699690_10773600_-	rno-miR-150-5p	circRNA	miRNA	orange	green
circRNA_5925|Chr7:10699690_10773600_-	rno-miR-326-3p	circRNA	miRNA	orange	green
circRNA_3237|Chr19:43265984_43294685_+	rno-miR-3562	circRNA	miRNA	orange	green
circRNA_3237|Chr19:43265984_43294685_+	rno-miR-760-5p	circRNA	miRNA	orange	green
circRNA_3237|Chr19:43265984_43294685_+	rno-miR-3541	circRNA	miRNA	orange	green
circRNA_4291|Chr3:107760341_107762146_-	rno-miR-323-5p	circRNA	miRNA	orange	green
circRNA_3269|Chr19:56187917_56195289_+	rno-miR-149-5p	circRNA	miRNA	orange	green
circRNA_3867|Chr20:3131262_3162309_+	rno-miR-466b-3p	circRNA	miRNA	orange	green
circRNA_3867|Chr20:3131262_3162309_+	rno-miR-615	circRNA	miRNA	orange	green
circRNA_3867|Chr20:3131262_3162309_+	rno-miR-330-5p	circRNA	miRNA	orange	green
circRNA_3867|Chr20:3131262_3162309_+	rno-miR-874-3p	circRNA	miRNA	orange	green
circRNA_3867|Chr20:3131262_3162309_+	rno-miR-5132-5p	circRNA	miRNA	orange	green
circRNA_4415|Chr3:148837814_148855356_+	rno-miR-3473	circRNA	miRNA	orange	green
circRNA_4415|Chr3:148837814_148855356_+	rno-miR-466b-3p	circRNA	miRNA	orange	green
circRNA_5440|Chr5:162834556_162835977_+	rno-miR-667-5p	circRNA	miRNA	orange	green
circRNA_6849|Chr9:54637741_54652452_+	rno-miR-466b-2-3p>rno-miR-466b-4-3p	circRNA	miRNA	orange	green
circRNA_5941|Chr7:18434485_18435878_+	rno-miR-1956-5p	circRNA	miRNA	orange	green
circRNA_5941|Chr7:18434485_18435878_+	rno-miR-328a-5p	circRNA	miRNA	orange	green
circRNA_2975|Chr18:48443339_48443646_+	rno-miR-667-5p	circRNA	miRNA	orange	green
circRNA_2975|Chr18:48443339_48443646_+	rno-miR-328a-5p	circRNA	miRNA	orange	green
circRNA_0726|Chr1:262786087_262811422_-	rno-miR-351-5p	circRNA	miRNA	orange	green
circRNA_3143|Chr19:25886356_25903940_-	rno-miR-615	circRNA	miRNA	orange	green
circRNA_3143|Chr19:25886356_25903940_-	rno-miR-3075	circRNA	miRNA	orange	green
circRNA_3143|Chr19:25886356_25903940_-	rno-miR-760-3p	circRNA	miRNA	orange	green
circRNA_3143|Chr19:25886356_25903940_-	rno-miR-702-3p	circRNA	miRNA	orange	green
circRNA_3143|Chr19:25886356_25903940_-	rno-miR-6318	circRNA	miRNA	orange	green
circRNA_0516|Chr1:215910921_215968014_-	rno-miR-23a-5p	circRNA	miRNA	orange	green
circRNA_0516|Chr1:215910921_215968014_-	rno-miR-361-3p	circRNA	miRNA	orange	green
circRNA_0516|Chr1:215910921_215968014_-	rno-miR-330-5p	circRNA	miRNA	orange	green
circRNA_0516|Chr1:215910921_215968014_-	rno-miR-339-5p	circRNA	miRNA	orange	green
circRNA_0516|Chr1:215910921_215968014_-	rno-miR-6318	circRNA	miRNA	orange	green
circRNA_0516|Chr1:215910921_215968014_-	rno-miR-149-5p	circRNA	miRNA	orange	green
circRNA_2632|Chr17:6857810_6864981_+	rno-miR-351-5p	circRNA	miRNA	orange	green
circRNA_2632|Chr17:6857810_6864981_+	rno-miR-760-3p	circRNA	miRNA	orange	green
circRNA_4495|Chr4:626662_642336_+	rno-miR-615	circRNA	miRNA	orange	green
circRNA_2208|Chr15:171286_174225_+	rno-miR-207	circRNA	miRNA	orange	green
circRNA_3143|Chr19:25886356_25903940_-	rno-miR-466b-3p	circRNA	miRNA	orange	green
circRNA_3143|Chr19:25886356_25903940_-	rno-miR-466c-3p	circRNA	miRNA	orange	green
circRNA_3143|Chr19:25886356_25903940_-	rno-miR-23a-5p	circRNA	miRNA	orange	green
circRNA_3143|Chr19:25886356_25903940_-	rno-miR-320-5p	circRNA	miRNA	orange	green
