# Supplementary material for: Expression profiles of circular RNAs and interaction networks of competing endogenous RNAs in neurogenic bladder of rats following suprasacral spinal cord injury
Source: PeerJ. 2023 Sep 18;11:e16042. doi: 10.7717/peerj.16042 (PMC10512963; doi:10.7717/peerj.16042)
Supplement: Supplemental Information 21 [file peerj-11-16042-s021.fa]

>circRNA_0001|Chr1:1399137_1474869_-
GCCGCCTGGGCTCAGAAAGGACCATAGCAATGAGAGCCACCACCAAGTGCAGTCTTTCTCTGAGTCTGGG
CCTTTTGCTGCTGAATTTTCTGGGGACCGCGATGCTAGACGATGTACACTCTGTTAGTTGCAACTTGATC
ATCAGGTCTCCTACCAAAGCAGAACCGCTCTGGTATGAAGAACAGTGTTCAATGGATGGAattgatttcc
tttcttttaataacGTGAACAAGACCATGCCATTGGGTAACCAGGAGAAGATGGCAAATGCCACCGAAGT
GTGGACATGTTTGACCCAGTGGATAGACCGATGTAAACAGGACTTAAGGGACAAGGTGTCTGAAATCAAA
GGGGACACTACCAAGACCAGTGGTCACCCCACTTTACGGGTCACCATGCTTTCTAACCACAGCCATGGAC
ATATCATTGGTGCTTCCTGTGTATTCAACATCAGTGAGAATTATTCCTTCATCTTGGACCTAAAGACTAT
GAAGTGGAAACTGATTAATCCTGTACCAGAGGACATCATGAAAGAATGGAAAGATGATAAGACATTAATG
AAACATCTGAATTTGTCCATAGTAGAGTGCAGTCAGAAATTCAATGAATTCTTAAATCCGTACGAGGAAA
GAACAAgatcaaCAACAAGGGCCCCAGATATCACCCAGCCTCCACCTACCAGCCAGGTTCCTTATAAGGA
AGTATTGATCCCTGTAGGACTCATCATTTCCatcatctttattattttcatttgcataTGTGTGAAGAGG
ATGTGTTGTCCCCAAGGAGGTAGAGAACTTCAGCTGCTCAAGGACTACTGCATCAACTGCCACAAGCCAC
AGAGGAATGAGGGGCTAGATGAAACAGGAGGAGAGGTTCCCAACCAGAGAACCAAAATGCTGTCCCAGGA
GGAAGATCCCAAGACATTGGGAGGCCccaggagggcatcggatcctgtggaactggagttacagatggtt
ttgagtacTGGGAGCTGAACGCAGAACCTCTCCAAGAACAGCAAGGGaacttctgagccttctctcaaAC
CCTcgaatattttttttccttaaaaaagatttttattttgtttatgtatatgagtacagtgtctctgtgt
tcacacacaccagaggtgggcatcagatcccatcacagatcgCTCTGAGCCACTATGTgttgctgagagt
tgaactcaggacctctggagagtgAGCAGTTCTCTTAAGCGCCCAGCCGTCTCTTCAGATtaataaattt
cttaaaaagaaaatatggcctaaatattattaaatacagGGGAAGGCCTTCACCAAACTTCACAATAAAG
TTGAATGTTTCAGATTCACTCACTGTAAAGTGACCATGGAGTGAAATGGCCAGTTATGATGTCATTTGTA
GCATTGGAGCATAAAGATTTGGTCAGAGGGGCTCACAGTTGTTCTAAGAGAAATGCCAAGTATTACCACC
ATATCTAATGAAACCGGTAAATATAAGGTATGTGCTTCACAGTTTTATGTAAGGTTGACAAATTATGgag
cagaaagggaggaaagaacctcGGTTTTAAAATGCTTCCATCAGATCAGGCTGGAGGGaaccctgtaggg
cattttcttcacaGTAATCACGTGTAGGGCACAGCCCATTTTGGTGATCCTTTCCTATAAGGCTGATGGC
TTGTGTATGAGACTGtatggctgagcaagccatgaggagaaaTCTAGTAAACAGCAGCCATGCATggcat
ctgcatcagctcctgcctccaagtccctGCCCTCTTTgaatcctgtcctgacttctttcaaaggacaaac
agtgatttggaagtgtaagccacataaactctttccttcccaagtccctatggtcatgatgtttcaccAC
AGGAAAAGTAAACCTCATTAAGACAGATTGGTACCAAGATAGTGTGTGGTTTTGTTGCAGCAGATCTGGG
CATGTGTTTCGGGGAGGTTTTTGGAAGGCCTTTGGACCTCTtggctagaaaagccattgagtgttaAGAG
GTACCTGGTTCATTCTTCAGGACCTTAGATGACAGGCATGTTGAAGGAGTGCAGACAATGGAGGCCTGAC
TTGCGATGTTCACGGAAGCAAATGCTACCAAGTCATTTGCATTAAGAATGGATGGCTCTATgttgctggg
gctgaagaattggctgtgattaacaagagaccaggaCTACTTTAGTGAAACTTTGCTTTGCTGGGATACT
CAATGCTCTTCAGCTGGACCTGAGAACTAAACAGTGATCAGGAGAGAGCAGCACCACGGAAGTGAGATCA
CCTGGAAAGGGATTCCTGAGAGTCAGTACACAAGCTGTGTTCAAGACATGGCCAGTTTCGACCTTGTGAG
GTACCTGAACAAGTCAGTGTAAGAGCTAGCCTGGTGTTCCTGGTTTTGTAGAtgtgaaggggtcatggag
aacagctgaggcttggcactgtgtgaCAGAATTGGAGTCCGTGAATAGAGCTCTTCACAGGACACTACTA
AAGGTGTGGCTAGAGCAGAAGACTCGAGCTCTTTGGAAATGCCAGTGCCAAGAAGTGACCACCGAGGAAA
GCATcagtggcagtggagtggagCAAGCCAGACCTAGAAGACAAACTGTCTGTACTCTCGTGAGTGAGCT
GGTGATGTAACTCACATGGTGATGGGGAGCCAGGTCTAGGCCAACCTTGGACCCTGCCTCCAGTTTTCTA
TTCATTGGAGACTCCATAACTGGTCCTATCCTCAATCATGGCTTTCTGGTGAAGCCAGACCCCTAAAGAC
CTGAATAAGACCTAAgtttaaggaaaggaaaaattaggAAAGTCCCCTGAGACACAAATGGGGGAAGTTA
TCCTCCAAGAAGAACAtatttgtaacacacacacacacacacacacacacacacacacacacacaccacN
NNNNNNNNNNNNNNNNNNNNNNNNCATCGTGATTACATCACCAGCTCGCCAACTAGAGTACAGACAGCCT
TGTCTTCTAGGTTCGCTTGCTCACTCATTCCACTGATGCTTTCTCGAGTCATTCCAGGCACTGGCATTTC
GCATAGAGCTAGGATTTCGCTCTAGCCACACTTTTAGTAGTGTCTGGAAGGCTCTATCATGGACTCCAAT
TCTTCACACAGTGCCAAGCTCAGCGTTCTCCATGACCCTTCACACCTTCAAAACCAGAACCCAGGCTAGC
TCTCTACACTGACTACTTCAGATACCTCACAAGGCCAAACTGGCCTGGTCTGCACCAGCTTGGTGCAAGA
CAGGCCAGTTTGGGCCTTGTGAGGTACCTGAAGTAGTCAGTGTAAGAGCTAGCCTGGTGTTCCTGGTTTT
GAAGGtgtgaaggggtcatggagaacagctgaggcttggcactgtgtgaCAGAATTGGAGTCCATGAATA
GAGCTCTTCACAAGACACTACTAAAAGTGTGGCTAGAGCAGAAGACTCTAGCTCTATGGAAATGCCAGTG
CCATGAATGAACATCGAGGAAAGCATCAGTGGCAATGGAGTGGAGCAAGCCAGAACCTAGAAGACAGGCT
GTCTGTACTCTAGTGGGCGAGCTGGTGATGTAACTCACATGGTGATGGGGAGCCGGGTCTAGGCCAACCT
TGGACCCTGTGTATAGTTGTCTATTTATGGCATTCATTGGAGACTCCATAACTGGTCCTATCCTCAATCA
CGGCTTTCTGTTCAAGCCAGACTCCTCAAGACCTgattaaaacttaattttaagaaaagggaaaattagG
AAAGTCCCCTGAGACACAAATAGTGGAAGTTATCCTCCAAGAACAACAtatttgtaacacacacacacac
acacacacagtacgtacacacacacacacgcacacacacacacacacacacacacacacacacacacacc
ccacaaatagAACTTAATGACCGATCAAAGTACAAATTGTGCAGACATTTTGAAGCTCCACTGAGTTTTC
TTTGGGGTTGCTAACAGGAGTCTAGTGAGAGGCTAATTATAGGATCTGGGGTGACTTCTCCAAAGCTGTT
TCATTGCAGAGCTCACCTCAACACAGGCAGTGACTCCTGATGAGAAAATTAGAACAGATTTTAATGTGCA
CAATGACCAGCCAGTTTTAAAACCACAGTGAAACACTTAGTCCTATCTCAATTGTCTAGAACAACTGAGG
AGCTGTCTTGCACAGCTTCTGCTAATCCAGGCCTTTAGCAAATACACAAGAACGAGGTGACTGCAACAGT
GGAGGTCATTACCTTGAAAATCTTTGCAACCTGATATTACAGCTAGAACCCACCTATATGTTCTGACGAC
TCCCCCTTCAGTGGATGTCAACAAGCAGGAGGGCAAATGGCGAGGAGCCTTCTACTTCAGGGTGACACCT
CTGCAGCCACAGAGACATTTTAGGAAGCTCAGGGAGCACTTTCTACATCTGATAATTGTGTTTCTGCAGG
AAGTGGCACTAATGTGGAAAGGTAAAGTTAAGGAAATCGTAGAGTCCAGAGCCCACAATTAGTCTCAATG
ATTATCTGAAGCTCATGATTGGAGTCTGGGAGACTCAGAAGAAGTGTGCACTAAGTTGTAGGGAGAGACC
ACACCCAACTGAGATGCCTGATAGAGAAGCAACTGTAAAATATTATAGCACCAGGTGAAGGTACCATGGA
AAAAGACTCCATGCACATACCCTGAAAGACAATGAGTCAAGCAGAGGCCCCCAGTGGTAGACAGACACAT
GGTCCCCATACAGTAACTGAGTACTAAGTTCCAGGAGCATGAGCCATGACTGAAGGGTGTTCATGGAAAT
TTGGAGATTCTGACAGGATGAGGCCCATTCTCTTCCCATGTTCCTCCTTGGTACCAAGTGAATATCTCCA
ACAGGGGCCCTGTGGGATTGCTAGATAGAACAAGCCACAGAAACATGTGAGGCATTCTGAAAGTTCACAA
GTCAGTGTCTGGGAGGGATCAGGTCACATACAGtgatgacaggcttccttctaatGATTCAACAGGGGAA
AGGTGAAGTcgtctgttcagtttctgtgtacttctgtttgtctgtcaggggaattgattgtttctttgtt
tgttagaCACAGAGCTGACAAGCACACAGTCCTCATGGTGAGTTGTCCTTCCTGGAAAGAGCATTCAGCT
CTGGCATGCCCTTTACCTGTGCACGGAAAacattccttatttattttattttttagacatgTTTTCTCTT
GGTAGCcctgcttgtcctggaactcatgtacAGAATAGTGGCTGTGAAGGCCAAGATTAGCAtccctctg
cttctctagtgCTAGGAGCAAATGCTGGCACATCCACTACCTGGCAAACATACTCTTTATACATTTATCT
GTTTCATGAATCAAGGCATAAAAACCAAGAGTACTCAGCAATGTGTTCTGTCATTTTCAAATCAGCAATG
TTTCCATTGTTAATTTCAAACATGAATGGGCACTCAGAGGATTTCATTCATCTCCTGGGTCTGCTAGCAT
GCGAAATCAAATAGTGACATCTGCTGGCCTAGCTAAGAATCTCCTGGATGATGACAGTAAAcatgggata
acaaaaaacccaggataacaataactattctcaaaaatatcagaaattctgggggatcaccatccctgat
ctcaagctgtattacagagcaatagtgataaaaactgtatggtattggtacagagacaggcaggtagatc
catggaatagaattgaagacactgaaataaactcacccttctatggtcacttgatctttgaagaAGAAGC
CCAAACCATCCAGTCGCAAaacaaagcattttcaacaaatggtgttggatcAATTGATGATTGggatgca
gaagaatgcaaattgattcatttgtATCTCCTTAGActctagtccaagtggatcaatgacctccacataa
aaccagaaacactgaatgtaatagaagaataagtgggaaggagccttgaacacattggcacaggggaaat
ttcctgaacagaataccaatggctcatgctccaAGATCAGCAATGGGCAAATGGGAGCTCTTGAAAATGA
AAgcttctttaaagcaaagtataCTGTAAGTAGGACAAAaatggcaatctacagattgggaaaaggtctt
tagcAACATGAAATCAGATAGAGGGCGAATAttctaaatatacaaagaactcagataGATTGCAGAGGAC
CAAATAACCCCactaaaagtggggtacagagctaaatgatgaattctcaaatgaggaatatcgaatgtct
gagaagcacctaaagaaatatccaaCATCCTTAGCTGTCAGGGAAAGTAAATCAATACATCCCAAGCCTC
CCCCTCAAACCTGTCAATATGGCTTAAGGTGAAAAATTCAGGCAACAGAGGGTGGTGGGTAacatgtgaa
gaaaaaggaacattccttcattgctggtgggattgcaagctggtagaaacactctggaagtcaatctggt
gtttcctcagaaaactggaaatagttttacctgaagtCCCAGTtttaccactactgggcatataccccaa
aaaaaGGCTCCTGCACATAATAAAGACAtctgttctactatgttcatagcttaTTTATAGCAATCAGAAG
GAGGGATCAACCCAGCTGCCCCATgatgaaagaatggatacagaaagtgtgataCAGTTACAGAGGGGAG
TACTacgcagctattaaaaatgataacTTCATGAAACAATTAGGGAaatgggtggaattagaaaatacca
tcctgagtgagggaacccagacccaagaaaacacacattgtatgaacTCACcagtaagtggacattagcc
caaaaacttggaatacccaagttACAATTCACAAACTCGTATggagctaaacaagaaggaagaccaaact
gtagatgcttcagtcctccgtGGAAGAGGGGACAAAATGGTCTGTTGAGGAGGATTAACCTTctgacaga
gagaggagggaagacgTTCAAGACGGAGCAGGTatgtgaagagacaggagagaagtgcAGGGCGACAGGG
AAAGGAATAGAAATGTGTAGCTGCGTGGGGTATAGAACAAGAGGggaccactagaaagtcccagacacca
gggaagctggaggttcccaggacccagtgtgGATGGCATTAGTAGAAATACccaacagagaggagacaga
acctGAGGAGACCCCGTGGATTAGGTAGACATGGTGCCAGTCGAGGGACGCGGCCTCCCACCCATCTCAA
GGTTTTCAACCCAGAATTGTGCCTgcctaaagaaaatgcagggacaaaacctggagcagagagtgaggga
aaggccatctagagactgcccctccttgggatccatcccaaacccatacattattactgatgccaagaag
agcttcctgacaggagcctagtatatctgtcctctgagagcctctgccagcacctgactaatacagaaac
agatacagccaaccatcagactgaggagagggactccaatggaagagcctgggaaaggactgaaggatct
gaaggggattgcaaccccataggaagaacaacagtatctaCTCACTAGACtcgcagagctcccagggact
caaccattatccaaagagtgcacatgaatgggtccatgactccagctacatatgtagaagACAACTGcat
atctggcatcaatgggatcaggaaacccttggtcctgtgcaggcCTGATGCCCCAGCACAGGGGGATGCT
TCAGAGTTGAggtgggtgtgagtgggtgggtgggtgggtggaggagcaccctcatagaagcagagtggAG
GGGGGATAAGATAGGGGGATTGCAGAAGGGGAACCAGGGAAAGTAGGTAACGTTTGacatgtaattaaat
aaaacaaccaataatGAAAAAACCAGCAAATCCAACTtcaaaaaaattgaattaaaacaaaaaaatcacg
tGTATTGGAACCATGAGCACTCAATTGAAAACATTTATGTTTACAGAGGGTGGGACCAAAGAGCAGAGAT
CTAAAGGCTTCACACAGACTACATCATCAAGCTGTGAGGAAACCTTCCATCTCACAGGCCCTGACTCTTC
CGTGCTGCTGATTGTCCCAGCCGTCCTCAGGGGCTTAGGAGAACATGACCTTAAGACATCATTAGTCCAA
ACTATTAAAGAACATGGAACAATCTCGGGATAAAAGTGAAGGATTCAAGTATGGAGAAGGAAGGCGCAGG
GAACCTTCAGTTAATTCCACATTAACGATGTGGCTTTAATACCATAAGTATTTAGCTTGATGTAGGCATG
TGCAGGTCCTGAGAACCCagtgagcaaaacaaacaaaacaaaacaaacaaaaaagaaattaggagtCATA
AATCAAGTACAaagttgtaaaattaaaaaaaaaatcagcaaccaAAAAAAATCAGGTGTATGTACACATG
CGAAGTATGATGGGAAATTTAACTTTAAAGAACTGTTTCCCTGTCAGTAACAGTAAGAAGAATTCAATAC
CTACAAATCAACTTAGCCAAATGAGTAAAACATCTGCAGACAGAGGAAAGCAGTTGAAGGGGAGGCATCC
AGTGTCCAGGGATTAGAAGGAAAATTTTCATAAAGTTCACGGTAACCAAAGTGGCCCAGAGACTGTATGC
AGTCGCTTGTAAGTTCTTAATTATATTCTCCATAGGAGAAAACTAGGAAATAAAACAATCTCCAAAGAGA
CaacatatttcttaatttttacatttatgtattttgcTGTAGGTGTGCTGGGGACAACATAGGATGACAG
GGACAGCCAGCAGTAGGCTGGGCTgcagacatctcagaagcccatGGCAGTTCCTTGTAAAGTATGGTGG
CGTTTGGGACCCTAAGAAGCAGGAGACAGATCCCTCCAGAGGACccgccatctgaaataagaggctacCT
GAAGTAGGGCagaatggagacatctcagtagcccgcagcagctctttgtaaaaactggctgttcccattt
ctcctaaccttagccctggacaacggctgtatagatttcatttgtgtgtgactgcctttcagttggcctt
gtataattattctattatatctgacctttctacttctttctccttctgctctggtgagtTCTGTGAAACT
AGATAATCCTTGACGTTGTTATTCTTAatcaattggaaattgaggcataggggcacagcacagtcttaat
ggcccaggtgcatgcccTGTGTTCTCGTCTTGGAAACAACGTAATAACTGCACAATcatagttccagatt
aatgcttgacttgcaaagaaactttaaggaaattattagaaaatgaattagtgccaacattgggacccta
agaaaggaaaaagttattgaagttaggaaataagttttacataacacttgagagtggttcctggattaGG
AAGtggagaatatataaaattatatactagtaaactaaGTCAAAACTCTGGGACTCTTACGAGAGTCATT
GTGTAAAAATGCTAGCAGAACCACTGAGGTCAGGGTTAACTtcattctttctggccactgcctgacCGCT
TCGCCTGTGTCATTTATCAGTAGAGATTCACAggaaatgcaagtagctgacctcagagctttgagctgca
aagtataataagttaaaagttaaagtttataatgatcagtttgcaattattattattttggccacaggcc
tggcaATAGGGGAATCGTGAAACTTGGggaataattgttttttttagtTCTATATGGGATGTGgctattc
ttttgaatttgacttggcaatgattatacattgtcttttttctacctgctcttgaattatcaataaaaga
ctgcggcaagagaaagactggagagaatgagagagaacacgtgaagagtgaatgagagagagaatgcgaa
gagtgcatgagagagagaatgtgaagagtgaatgagagagagcatgagggagCGATTGAGAGAGCAAGAC
TGAGAACAAGGGTGAGAGcgagtgagagagcatgagaagagcatgtgaagagagtgaagagagaatgtga
agagtgaatgagagaatgtgaggtgtgtatgaagattgtgtgtgtgagtgaaaggagagtgcgtgtggtg
tgtgtgagatatgtgtgaggtgtgtatgaagagtgtgtgtgagagtgaaaggagagtgcgtgtggtgtgt
gtgagatatgtgtgaggtgtgtatgaagagtgtgtgtgtgagtgaaagagagtgcatgtggtgtgtgtga
gatatgtgtgaggtgtgtatgaagagtgtgtgtgtgagtgaaaggagagtgcgtgtggtgtgtgtgagat
atgtgtgaggtgtgtatgaagagtgtgagagtgaaaggagagtgcatgtggtgtgtgtgagatatgtgtg
aggtgtgcatGAAGAGTGtgagagtgaaaggagagtgcatgtggtgtgtgtgagatatgtgtgaggtgtg
tatgaagagtgtgtgtgtgagtgaaaggagggtgcgtgtggtgtgtgtgagatatgtgtgaggtgtgtat
gaagagtgtgtgtgagagcgaaagggtaatgaacagaggtgtgcatgagtgagggagtttgagaaaagaa
accacaataaaaaaaaaaagcagagtgtgcAAGAGATTGCAGTGTGTGCAGCCTcgacctgagagagaga
gagagagagggagagagagagagagagagagagaatttaagccttgaaattgcctgtcagtttgtaccca
aagagtagtctgtgaATATTTATTATgcaccttccagatatccctgcttccagttgagaacttgGATCCT
GTGTCGAGGCTGGACCCTGGCATAGGTGTATGAGTGTTGGGCTCCTATGTAAATCTGCTCACCACTGTGt
tgagatgattgtgagctgACAGCGGGACCCACAAACCAAATGGCACAGAAAGAATTACTAGAAAACAGCT
GTGAGCAGTCTAGCAAGAAGCTCAAAGGACAGAGAAGCTGAGTGGCTGTGATTCATCAGTGTTTCATAGG
AGAGACCTGCACACCTCAGCCAGGGAGATCAGCCTCAGCACCCAGGAGAGACAGCTGTTCTGAGTTCCCT
CCACTGAAGCTCCTAAGCCAGTGTGTGGGAGActcagtgcacagagggtctgtcAGACTCAACAGTGAGT
GTCATTAGCTGTGGCTTATCTCACACAGACAAGCACTGAGCATCTCAAGTTCTTTATCTCAGTAACCCAC
AGGTTGGAGGTACCAGTGACTCTTCACCAAAACTTAATCTCTGTCCTGTATATACATTCACTCACTGACA
ACCCCCTATGCACATACCAGCACCTTCCCACATATACAATgcacctgcaaacacacacacacacacacac
acacacacacacacacagaggagcagATTCACAAATTTGCTCCCAAGGGCCCTGATATAACAGTGTTGGT
TAATgaaaaattttcattcatttttgtttcatgtgtatCTCATtgtctcatctcatctcatctcatctca
tctcatctcatctcatctaatctctcctctctctctctctctcccccctcccatgtgtgtgtgtgtgtgt
gtgtgtgtgtgtgtgtgtgtagcatgtgagTGCAGTCAGTGTCCAAGGAGGGGAGAGCCTGCATCTAACT
CCCTGACAACATTTACAGGTTTTCAATACCAGGCATGGgacacatggctttaatcccagcactctatgGA
CAGATGCAGGCTGTTcactgaggccagtctggtctacagaatgagttccacgacagccagggctacaaat
aGAAACACTGTCTCTAAGTGTCACAGAGCTAAGTGGAAAAGGAAAAGCATAGTCTCTCTTCAACACAAGA
TAGAaattctcaggctggagagatggttgagtggttaagagcaacgaCTAcacttcctgaggtcctgagt
tccaatcccagcaaccacagggtggctcccaaccatctgtaatgagatctgatgccctcttctggtgtgt
ctgaagacagctcctgtgttttttgtttatacataataaacacatgattttatttttttaaaaataaagg
tggTAATTGTCTTCACTGGggagagtagaaggaaggaaacaggagagaggaggaaaggaggtgaCTGGGA
AGCACTAGTGGAGGGGGGACAGTGGCTAACAGCAGGGCAGCAAAGAAGCAGAGCCTGCACCAGGGGATGA
TGGGGTAGGGAGCTGGAAAGACAGAGTGTGGTGtggagaaaagatggaggaagtgaGAAGAGCAGACTGA
GTCTGAGGGAGCCTGAGGCTGTGTCTCCAGGAGAAGAAGCAGCAGTGGAAACTGCTAGAACAATCATTGG
GGCCCCTACTGGGTGAGAACAAACCAGTGACTCTGTGAGTGCTGCATGCATGGGAGTGGGCAGAAACTGG
TGCTCTGGTTGTAAATTTCCTTGATTCTGACTGCACTTTTTGCAGAGGATGTGCTGACCACaccaatctt
tttctttttccttttttttctcttccttgtttctttctttctttttttttgcatttcaacttttatttga
aaacaacttaaattttagacaaatgatttttatataaatttgatttcttttataCAGAATGTAAAGATTT
CCCTTATTAATCTCTCATGTGAAGGGTATTACAGGCCCGAAGGAAGACATATTCTGCACACAAAGTACAC
TTCGTATGTGTGGCACTGGTGACAAATGGTGTCGTGCTCCTACACATACATTAGGGACCAAGTGGTGACA
TCACACATCAAAGGTCTGCCCCAACTGTCTGTGGTTTGCTCATGTTGACCTTAAGGAATTTGCTGGGCGG
TTAGGCTTCCTACTGGTTCTGGGGCTTGGCTGTTAGCCAAGGAACTTGGACTCcgctcctttctgtctct
cagagaAGGCACGGACTTCTCTGTACTACCACTGATGACACAGCCACCACAGCTGAAGCTGCAGACTGAA
ACCGCAGGCCACTCAGCGCCCGCTGACTCATGAATCTACTGCAGACCATCCCTGGGGActggttattttg
tttctttacccTGTTCTGGAGGAACCCTGAGGGCGCAGCTGTAGGTGAGTGAGATGAAGGGGTGTCGGAT
GCGAAAGTCCTGAAAAAGTAGGCTCAGTATTCAGGTCACAGTAGCAAACTCCACGGGACCTCGGGGACCT
CAGGGACCTCTGCATGAAGACCAGAGCTAACAGGGCCTGTAGGGATTCCCAGAAACAAGTAGGAAAAGGG
GCACTAGGAACTGCAAGACTGGAGCGTGAAAAGCCCAGAATTCACAGTCCAGGTGCCTGGAACTTTCTCA
GTTCTCTGCACTGGGTCCTGTGCGGTGCAATACTGAGGATTCCTGATTTTCTCAGCAGCTCTGGTCGCAC
CCTAGGCCGCCTGGGCTCAGAAAAGACCATGGCAAAGAGAGGAACCACCAAGTGCAATCTTTCTCTGAGT
CTGGGCCTTTTGCTGCTGCTGAATTTTCTGGGGACCGCGATGCTAGAAGGTGAGTTCCCAGGGTCCTCAT
GGAGGGGTCTACACGGAGGGGGTCTACATGGAGGGGATCTACACAGAGGGGGTCTACATGGAGGGGATCT
ACACGGAGGGGGTCTACATGGAGGGGGTTGGGGCACTGAACAAGGACCTGGCTAAGTCAGGAAATTCTCT
CAGTCCTGAACTACCAGGAAACTCCTAGGCTTCTTCTCCACTTCATCAACTCAGCAACTGGGGACCGtgg
ttctgcctgcctctactcccctcccccatgctgcACATTgaagttctggaaaaaaaaacacattatggCA
GGAGGGCATAGCGGGACTACAGGGTTGAAGGTTATATCTGACAGAAAAGAGTACTTGGTGATGTCCTCAA
CACCACTGGGGTCCTTAGGAAGGAAGTCTAAAAACCAGTCTCTGGGACTGGATATGCTGGGCACAGTGCT
GAGCCCTCCAAGGGAAAGGCTCAGACAGCTGACCTGGATCTAAGGCAGGCTGTGCTCTGAAGACTGCCTT
CCTGGGGATTCCTCACAAGCTCTGCACCATTTCAGAAACTGtttgttcttgagctttccttcctaccttc
ccatCCTCTGTCTCATGGTACCTCCAGActggtgggaaagaaaggtttaAGGAGATACATTGGGCCTTCA
AGCAcgtcacagacagacagagatctcTTCCTGAGAATGGATTAGGTGTGTGGTTTAATGTGGGGGAAGC
TGAGCTCTGATGGccaacagtgctgtgtgacagagcCCAGAGGGAGCAGGAATGAGCACTGAGCTCACAG
ATGGCAGCTGCCCTCTCCAGGACAACTGGGACATTGCTTCAGGAGCTTCCCTCAACACCAGGCTCCATGT
TGAATTTCCAAGTGTTCCATGTTGCCTCCCTTCCCGTAAGTGTTCAGATAGATTTTCATGCCCAGGAATA
TGGATTTTATCTGACAAACTTTATACTTCAGTACTTGATAGTAGACAATAAGAATAGTTTTGTGGTAAGT
CCTGCGGGTAACATGGTATGcactggggtggggtagggtccGACCAACGTGAAATAGTCACTGTTCTCAC
AGAACAGAAGATGCAGAGATGGTGGGCCTCTTGAATAGAGTCACCTCTTCCTGACCTTTGCCCTTCAGAA
GAATGCTTGGGGTCACAGGAACATGTGTCCTATGGCTTTGTGCTCCCAATTTGGAACTCACCTTCATGTT
TCTCTCACAGATGTACACTCCTTTAGTTGCAACTTGATCATCAGGGCTCCTACCAAAGCAGAACCTCTCT
GGTATGAAGGACAGTGCTCAGTGGATGGAattgatttcctttcttctaaTAACGTGAACAAGACCATGCC
TTTGGGCAACCAGGAGAAGATGGCAAATGCCACCGAAGTGTGGACATGTGAGATCCAGTGGCTAGACCTA
TTGGGCCAGGACTTAAGGGACAAGGTGTCTGAAATCAAAGTGCACACAACCAAGACCAGTGGTAAGTGTG
GGACTGagcacagaggcagagatggTTGGCAAGAGAGGAGGGGCAGAGCACATGGAGGAGTGGGATGTGA
GTGTCTTTGAGTGAAGGAGCTGAGTGCTTGTGGTACTGTGCAGGCCCAGGGTACACAGTGGATAAAAAGA
GAAAGTCCTGTGGAAAAGATACTGACACCTAAGCTTGTAGAGAAGGACTTGACCTTGAGGGGTAACGAAT
GGATCAGAAGGGAAGAATGACTGTGTTGTATGTGACTTGCAGGTCACCCCACTTTACGGGTCACCATGCT
TTCTAAGCACAGACACGGACAAATCATTAGTGCTTCCTGGGAATTCAACATCAGTGAGAATTATTCCTTC
ATCTTGGACCTAAAGAATATGAAATGGATACCAGAGGACATCATGAAAGAATGGAAAGATGATGCGACAT
TAATGAAACATCTGAATTTGTTCATAGTAGAATGCAGTCCGAAATTCAATGAATTCTTAAATCAGCATGA
GGAAAGAACAAGTAGGTATTACCTGGATTGTCAGAAGGATCTTCTAATTTCATAgactgagtgagtgagt
gacttCTGGGGAGTGTTCCTGGCTGGGGAGACAGTGATGACCACAGGGATTCCTCAGTCCATCTCACACC
CCAGTGTTCCTCACTCCCTGTTAACCAGTGGTCCAGGCTCTGCATGGCCTGCTGATGAGCCCTAACTCTG
TGTGCATCACTGTACACTTCCAGCCCTCTCATCCTCAGGTAGCTGCCCTTCCACCAGCTCCACCATCACT
TTTTAAAGGATTTACCATCTGACTCTGGCACAGTTATACACCAGCAATTTCCCAACATCCAGTGATACCC
ACAGTTCATTTGTCAAACTTTTGGGATGGTTTGATAGACATTAACTTTCCTTTGTAATGAAATAAAGTCT
GCTGAGACTTCATTTATACAACTCCCACTCCTCTGTCTACTCAGGACTTTGTAAATAGGTCTGGCATGTG
AGTCCCTCTGGCTGCCTTGGGAGAGAAGGTGCTAATGGAGGGGTGTATTTAACTTTATGGAGAACTTTCC
TATGTTTTTTTAAGGATCAACAACAAGGGCCCCAGATATCACCCAGCCTCCACCTACCAGGCAGTTTCCT
TATAAGGAAGTATTGATCCCTGTGGTTCTCatcatctttattattttcatttgcataTGTGTGAAGAGGA
TGTGTTGTCCCCAAGGAGGTGAGGAGCAGGCTGGGGTCTCATCCTGTCCTTGGTAGTGTTGTTTGTCAGG
GGACTTGCAATAGTTGTCTCACTGGTTATTAGGGATGGGAATGctggtcctcatacttgcatagtaagtg
cctttacccactgagccatcttaccagcaaCCAACATTGACCTTTTGAGAAACTGACTTCCAGTTCAATA
AATTTCCTTCTGCTCAGACCATGAGAATGGAATGAAACCAGCTTGTGAGCACCTCACTTGCAGGCACTCC
TATCATGACCCATGCAGGGACACTGACTCTACATTCATTCCCAGAACAATTGGAAAGCTGTTTCCACACA
GCCAGTTAGGACTGCCCATGAACTCTCTCTGTCTTACTTCCCTTCACGCTACATGCAGTAATGGCTGTTG
ACCCCAGAAATGGGTCTGTCTGAGAAGAGGTTTGGTGACCTGGAGCTCTAAACTATCTTTGTTTGTCAGG
GGTCATGACATGTAAAAGTAGAAGCTAAGAAGGGACTTCCAGACTTCTGTGGTGGGATCAAGGATGTATT
ACTTGCACAATCAAAGTGTGTCTCTCACTTCAAACCTCCCTAGGTAGAGAACTTCAGCTGCTCAAGGACT
ACTGCATCAACTTCCACAAGCCACAGAGGAATGAGGGGCTAGAGGAGACAAGAGGAGAGGTTCCCAACCA
GAGAACCAAAATTTTGTCCCAGGAGGAAGATCCCAAGACATTGGGGTAAAAGCATTTATTCAACCAAACA
TCCATATTACCCCATCCAAGATTCAGGAAACACCTTACAACATAGGGAAGAATAGGTGCAGGAGAGCACA
GTTCCCAGGCATGATCTCACGTGTGTGTCTTTGAACTGAATATTTCTGAGAAATTGCATGatgcctgcac
aagacctggcCTGTCAATCCTCCCTTCATGGAGCCACAGGGCCTCATAAGCTTCCTCACTCACTGAGAAT
TTTTCTGCATTTAATGCTGCCAGAGCTGATAGTATTTATTGGTGTGGTCACTACTAAGGAGCATGTATTC
CTGCAAATAACTCCTTGCCCACACTCCTATAAATGAGTCCAAGTTAAGTCATTTGAtcaattattattac
tttttaatttaaagaaacttCCCTTGAAAGTAGAGGTGGCATTTGGGAGAGGACACCTAAGCAGGAAGTG
GGTAGGGGACATGAGAAGTGATTAAAGTGTTGTCATGACCAAATTATCttacacacatgtatgaacacat
CATAGTGAATCCAATTGTGATGCATAATTTATGTGAAATACATAGTTAGAAATTTGGCTATGTTTCATTC
TTActgtgtatcagtgttttgcctgtatgtatatctgtatgtaacATGTGTACCTGGTACTTGCAGAGGC
CccaggagggcatcggatcctgtggaactggagttacacatggttttGAGTACTGGGAGCTGAACGCAGA
ACCTCTCCAAGAACAGCAAGGGaacttctgagccttctctcaaACCCTcgaatatttttttccttaaaag
atttttattttgtttatgtatatgagtacactgtctctgtcttcacacacaccaaaggtgggaatcagat
cccatcacagatcgCTCTGAGCCACTATGTgttgctgagagttgaactcaggacctctggaagagtgagc
AGTTCTCTTAACCGCCCAGCCATCTCTTCAGATTAATaaatttctgaaaaagaaaatatggcctaaatat
tattaaatataggGGAAGGCCTTAACCAAACTTCACGATAAAGTTGAATGTTTCAGATTCATTCACTGTA
AAGTGATCATGGAGTGTAATGGCCAGTTATGACGTCATTTGTAGCATTGGAGCATAAAGGTTTGGTCAGA
GGGGCTCACAGTCGTTCTAAGAGAAATGCCAAGTAATACCGCCATATCTAATGAAACCggaaaatataaa
gtatttgCTTCAGAGTTTTATGTGAGTTTGACATATTATAAAGCGGTATGAGAGGAGAGAAACTCGGTTT
TAAAATGCTTCCATCAGATCAGGCTGGAGGGaaccctgtagggcattttcttcacaGTAATAACATGCAG
CTCACAGCCCATTTCGGTGGTCCTTTCCTATAAGGCTGATGGCTTGTGTATGAGACTGTATGGCTGAGAA
GCCATGAGGAGAAATCTAGTAAACAGCACccctgcatggcctctgcatcagctcctgcctccaagtccct
GCCCTCTTTgaatcctgtcctgacttctttcaaaggacaaacagtgatttggaagtgtaagccacacaaa
ctctttccttcccaagtccctttggtcatgatgtttcaccACAGGAAAAGTAAACCTAAGTAAGACAGAT
TGGTACCAAGATAGTGTGTGGTTTTGTTGCAGTAGACCTGGGCATGTGTTTTGGGGAAGTTTCTAGAAGG
ACTTTGGACCTCTTGGCTAGAAAATCCATTGAGTGTTAAGAGGTACCTGGTCCATGCTTCAGGACCTTAG
ATGACAGGCATGTTGAAAGCAGTGAAGATAATGGAGGCCTGACTTGTGATGTTCAGGGAAGCAAATGCTA
CCAAGTCATTTGAATTAAGAATGGAtggctcggggctggggatttagctcagtggtagagcgcttaccta
ggaagcgcaaggccctgggttcgatccccagctccgaaaaaaagaaccaaaaaaaaaaaaaaaaaaagaa
tggatgttgctggggctgaagaattggCTGTGATTAATAAGAGTCCAGAACTACTTTAGTGGaacctttg
ctttgctgggataCTCAATGCTCTTCAGCTGGAGCTCAGAACTTAACAGTCATCAGGAGAGAGCAGCTCC
ACTGAAGTGAGATCATCTGGGAAGGGATTCCTGAGAGTCAGTACACAAGCTGTGTTCAAGACCCGGCCAG
TTTTGATCTTGTGAGGTACCTGAATAAGTCAGTGTAAGAGCTAGCCTGGTGTTCCTGGTTTTGAAGAtgt
gaaggggtcatggagaacagctgaggcttggcactgtgtgaCAGAATTGGAGTCCATGAATAGAGCTCTT
CACAGGACACTACTAAAAGTGTGGCTAGAGCAGAAGACTCGAGCTCTTTGGAAATGCCAGTGCCATGAAT
GAACATTGAGGAAAGCATCAGTGGAAATGGAGTGGAGCAAGCCAGAACCTAGAAGACAGGCTGTCTGTAC
TCTAGTTGGCGAGCTGGTGATGTAACTCACATGGTGATGGGGAGCCGGGTCTAGGCCAACCTTGGACCCT
GTGTATAGTTTTCTATTTATGGCATTCATTGGAGACTCCATAACTGGTCCTATCCTCAATCACGGCTTTC
TGTTCAAGCCAGACTCCTCAAGACCTGATTAAGAcctaattttaagaaaagggaaaattagGAAAGTCCC
CTGAGACACAAATAGTGGAAGTTATCCTCCAAGAACAACAtatttgtaacacacacacacacacacacac
acacgcacacaccataaGTAGAACTTAATGACAGATCAAAGTACAAATCGTGCAGACATTTTGAATCTCC
ACTGAGTTTTCTTTGGGGTTGCTAACAGGAGTCTAGTGAGAGGCTAATTATAGGATCTGGGGTGACTTCT
CCAAAGCTGTTTCATTGCAGAGCCCCCCTCAACACAGGCAGTGACTCCTGATGAGAAAATTAGAACAGAT
TTTAATATGTGCACTTGACCAGCAAGTTTTAAAACCACAGTGAAAAACCTAGTCCTATCTCAACTAGGTA
GAACTGCTGAGGAGATGTCTTGCAGCTTCTGCTAAGCTAGGCCTTTAGCAAATACACAAGAACGAGGTGA
CTGCAATAGTGGAAGTCGTTACCTTGAAAATTTTTGCAACCTGATATTACAGCTAGAACACCTATATGTT
CTGACAACTCCTTCTTCAGTGGATGTCAATAAGCTGGAGGGCAAATGGCGAGGAGCCTTCTACTTCAGGG
TGACACCTCTGCAGCCACAGAGACATTTTAGGAAGCTCAGTGAGCACTTTCTACATCTGATAATTGTGTT
TCTGCAGGAAATAGCACTAATGTGGAAAGGTAAAGTTAAGGAAATCATAGAGTCCAGAGCCCACAATTAG
TGTCAATGAGTATCTGAAGGTCATGATTGGAGTGTGGGAGAGTCAGAAGAAGTGTGCACTAAGTTGTAGG
GAGAGACCACACCCAACTGAGATGCCTGATAGAGAAACAACTCTAAAATATTATAGCACCAGGTGAAGGT
ACCATGGAAAAAGACTCCATGCACATACCCTGAAAGACAATGAATCAAGCAGAGGCCCCCAGTGGTAGAC
AGACACATGGTCCCCATACAGTAACTGAGTACTAAGTTCCAGGAGCATGAGCCATGACTGAAGGGTGTTC
ATGGAAATTTGGAGATTCTGTTAGGATGAGGCCCATTCTGTTCCCATGTTCCTCTTTGGTACAAAGTGAG
TATCTCCAACAGGGGCCCAGGGGGATTGCTAGATAGCACAAGCCACAGAAACATGTGAGGCATTCTGAAA
GTTCACATGCCAGTGTCTGGGAGGGATCAGGTCAGATACAGagatgacaggcttccttctaatGATTCAA
CAGGGGAAAGGTGAAGTCatcttttcagtttctgtgtACTTCTGTCTGAGGGGAattgattgtttctttg
tttgttagaCACGGAGCTGAAAATCACACAGTCCTGATCGTGAGTCGTCCTCTCTGGAAAGAGCATTAAG
CTGTGGCGTGCCCTTAACCTGTGCACGGaaaacattctttattttttatttttatttttttagacatgTT
TTCTCTtggtagccctggttgtcctggaactcgtgTACAGAATAGTGGCCATGAAGGCAGAAATtagcct
ccctctgcttctctagtgCTGGGAGCAAAGGCTGGCACTTCCCCTGCCTGACAAGAATACTCTTTAAACA
TTTATCTGTTTCATGAATCAAGGAATGGCCTAAAAAGCAGAGCACTCAGTAATGTGTGATGTCATTTTCA
AATCGGCAATGTGTCCACTGTTCAATTCAAAACTGAATGGGCACTCAGAGGCTTGCATTCATCTCCTGGG
TCTGCTAGAATGGGAAATCAAAGAGTGACATCTGCTGGCCCACGTCAGAATCTCCTGGACTCTGACAGTA
AAcatgggataacaaaaaacccaggatatcaaaaactattctcaacaatatcaGAAATTGtgggggatca
ccatccctgatctcaagctgtattacagagcaatagtgataaaaactgtatggtattggtacagagacag
gcaggtagatccatggaatagacttgaagacattgaaataaactcacccttctatggtcacttgatcttt
gaagaAGAAGCCAAAACCGTCCAGAGGGAAAAACaaagccttttcaacaaatggtggtggatCAATTGGT
GAATAGGATGCAGAAGAATGTGAAGTGATTCATTTGTATCTCCTTAGActctagtccaagtggatcaatg
acctccacataaaaccagatacactgaatgcAGTAGAAGAATAAGTGGGAAatatcctgaacagaatacc
aatgtctCAGGCTCCAATATCAAcaattggcaaatgggacctcttaaaaatgaaagcttctttaaagcaa
agtatactgtcaataggacaaaatggcaatccaccaactgggaaaaggtctttatcaaCATGAACTcaga
tagaggtctaatatcctaaatatacaaaaaactcaaaagtttgactccagagaaccaataaCCCcgttaa
aagtggggtacagagctaaatgatgaattctcaaatgaggaaattatcgcatgtctgagaagcacctaaa
gaaatgtccaacatccttagttgtctgggaaagaaactcaaaacatCCCTGAGCTTCCACCTcaaacctg
tcagaatggctaagatcataaattCACGCAACAGAAGACGCTGGCGATGATGCNGGAAggaaaaggaaca
ttcctccattgctggtgggatcaCAAGCTGGCAAAAacactctggaagtcaatctgatgtttcctcagaa
aactggaaatagttttacctgaagtCCCAGTtttaccactactgggcatataccccaaaaaagACTTCTG
CACATAATAAAGACAtctgttctactatgttcatagcttcCTTATTTATAGCAACCAGAAGGAGGGATCA
ACCCAGCTGCCCCACgatgaaagaatggatacagaaagtgtgataCAGTTACAGAAGGGAGTACTacgca
gctattaaaaatgatgacttcatgaaacaaTTAGGGAaatgggtggaattagaaaataccatcctgaggg
AGGGAACCCAgacccaagaaaacacacatgctgTGAACCCAccggtaagtggctattagcccaaaaactt
ggaatacccaagttACAATTCACAAACTCACATggagctaaacaagaaggaagaacaaactgtagatgct
tcagtcctccgtGGAGGAGGGAACAAAATGGTCAGTTGAGGAGGATTAACCTTCTGACAGAGAGACGAGG
GAAGACGTTCAAGACGGAGCAGGTatgtgaagagacaggagagCAGTTCAGGGCGACAGGGAAAGGAATA
GAAATGTGTAGCTGTGTGGGGTATAGAACAAGTGGGACCACTATacagtcccagacaccagggaagctgg
aggttcccaggacccagtgtgGATGGCATTAGTAGAAATACcgaacagagaggagacagaacctgaagag
accccGTGGATTAGGTAGACATGGTGCCAGTCGAGGGACGCGGCCTCCCACCCATCTCAAGGTTttcaac
ccagaattgttcctgcctaaagaaaatgcagggacaaaacctggagcagagagtgagggaaaggccatcc
agagactgtccctccttgggatccatcccaaacCCATACATTATTACTGATACCAAGAAGAGCTTCCTAC
AGGAGCCTAGtatatctgtcctctgagagcctctgccagcacctgactaatacagaaacagatacagcca
gccatcagactgaggagagggactccaatggaagagcctgggaaaggactgaaggagctgaaggggattg
caaccccataggaagaacaacaatatcaactcaCTGGACacgcagagctcccagggactcaaccattatc
caaagagtgcacatgaattgatccatgactccagatacatatgtagaagACAACTGcctatctggcatca
gtgggatcaggaaacccttggtcctgtgcaggcCTGATGTCCCAGCACAGGGGGATGCTTCAGAGTTGAG
GTGGGtgtgagttggtgggtgggtgggtggaggagcaccctcacagaagcagagtggAGGGGGGATAAGA
TAGGGCGGTTGCAGAAGGGGAACcagggaaaggaggaaacatttgacatgtaattaaataaaacaaccaa
taatGAAAAAACCAGCAAATCCAACttcaaaaaaatttaattaaaacaaaaaaatcacgtGTGTTGGAAC
CATGAGCACTCAATTGAAAACACTTATTTTTACAGAGGGTGGGACCAAAAAGCAGAGATCTAAAGGCTTC
ACACAGACTACATCATCAAGCTGTGAGGAAACCTTCCATCTCACAGGCCCAGGCTCTTCCGTGATGCTGA
CTGTCCCAGCCGTCCTCAGGGGCTCAGGAGAACATGACCTTAAGACATCATTAGTCCAAACTATTAAAGA
ACATGGAACAATCTCGGGATAAAAGTGAAGGATTCAAGTACAGAGAAGGAAGGCGCAGGGAACCTTCAGT
TAATTCCACATCAATGATGTGGCTTTAAAAGCATAAGTATTTAGCTTGATGTAGGCCTGTGCAGGTCCTG
AGAACCCAGTGAGcaaaacgaacaaaacaaaacaaacaaaaaagaaattaggagtCATAAATCAAGTACA
AagttgtaaaaatttaaaaaaaaaatcagcaactaAAAAAATCAGGTGTATGTACACATGCGAAGTATGA
TGGGAAATTTAACTTAAAAGAACTGTTTCCCAGTCAGTAACAGTAAGATGAATTCAATACTTATAAATCA
ACTTAGCCAAATGAATGAAACCTCTGCAGACAGAGGAAAGCAGTTGAAGGGGAGGCATCCAGTGTCCAGG
GATTAGAAGGAAATTTTTCATAAAGTTCACGGTAAACACCAGAGACTGTATGCAGTCGCTTGTAAGTTCT
TAATTATATTCTCCATAGGAGAAAACTAGGAAATAAAACAATCTCCAAAGAGACaacatatttcttaatt
tttacatttaggTATTTTACTGTAGGTGTGCTGGGGACAACATAGGATGACAGGGACGGCCAGCAGTAGg
cagggatggagacatctcagaagcccacagcagctccttgtaaagtagGGTGGCGTTTGGGACCCTAAGA
AGCAGGAGACAGATCCCTCCAGAGGACctgccatctgaaataagaggctacCTGAAGTAGGgcaggatgg
agacatctcagtagcccacagcagctccttgtaaagtagGGTGGTGTTTGGTACCCTAAGAAGCAGAAGA
CAGATCCCTCCAGACGACgtgccatctgaaataagaggctgcagTAGcctggatggagacatctcagcaA
CCTGCAGCATCTCTGTGTAAAAACTggctgttcccatttctcctaaccttaccCCTGGATaacggctgta
tagatttcatttgtgtgtgactgcctttcagttggccttgcataattattctattatatctggctttcct
acttctttctccttctgctctggtgaattctgtcaaactagatgttccttgatgttatgattcttaaaca
attggaaattgaggcataggggcacagcacagcacagccctgatGGCCCAGGTGGATGccctgtgttctc
atcttggaaacaatggaATAACTGCACAACAGTAGTTACAGATTAACGCTTGACttacaaagaaacttta
aagaaattattagaaaaatgaaTTACAGCCAACATTGGAACCCTAAGAAatgaaaaagttattgaagtta
ggaaataagttttacataacacTTGAGAGTGTTTCCTGGAttaggaagtatagaatatataaaattatat
actagtaaactaagtcaaaatTCTGGGACTCTTacaagagtcattgtgtgcaaggaacagaaagttAGCA
GAACCACTGAggtaagggttaacttgattcctTCTGGCCACTGCCTGACCGTTTTGCCTATGTCATTTAT
CAGTAGAGATTCACAGGAAAAGGCAAGCAGCTGACCTCAGACCTTTGGGGTCTGAtgtataataagtcaa
aagttaaagtttaaataatgataagtttgcaattattattattttgcccacaggcctgggaataggggaa
gcttgaaactttggggaacatttgtaattcttagttctatatgggatgtggttattcttttgaatttgat
ttggcaatgattgtacaatgtctttttttctacctgcttttgaattatcaataaaagactggggcaagag
aaagactggagtgaatgagagagaacatgtgaagagtgaatgagagagagcatatgaagagagcatgaga
gagagaatgtgaagagtgaatgagagagagcatgagggagCGATTGAGAGAGCAAGTCTGAGAACAAGGG
TGAGAGcgagtgagagagcatgagaagagcatgtgaagagtgagtgaagagaaaATGTGAGGAGTGAatg
agagaatgtgaggtgtgtatgaagattgtgtgtgtgagtgaaaggagagtgcgtgtggtgtgtgtgagat
atgtgtgaggtgtgtatgaagagtgtgtgtgagttacTAGTGAAAGGTTAATGAACAGAGGTgtacatga
gtgtgggagtttgagaaaagaaagtgCAATAAAAAAAGCAGAGTGTGCAAGAGAATgcagtgtgtgcagc
ctcaacctgagagagagggagagagaggagagaggagaagagagagagagagagagaagaggagagagga
agacagttAAGCCTGAAAATTGCCTGTCGTTTGTACCAAGAAGTAGTCTGTGAAATATTTATTATGCGCC
CTTcaagatatccctgcttccagttgagactCGGATCCCGTGTCCAAGGCGGACCCTGGCATAGGTGTAT
GAGTGATTGTGGCTCCTATGTACAATCTGTTCCACACCACTGTGTTGTGATGATGGTGAGCTGACAGTGG
GACCCACAAACCAAATGGCACAGAAACAATTACTAAAAACATGCTGTGAGCATCCTATGCAAGAAGCTCC
AAAGGACAGAGAAGCCTGAGTGGTCTGTGATTGCCATCAGTGGATTTTCAAGGGAGACCTGCACACCTCA
GCAGTGGAGATCAGcactcagcacccaggaggaggCAGCCTGTTCTGAGTTCCCCTCCACCTGAAGCTCC
AAACGCCAAGTGTGTGGGAGACTCAGTTTGCACAGAGGGTCTGTCAGACATCAACAGTGAGTGTCATTAG
CTGTGGCTTATCTCACACAGGCAATCACTGAGCACCTCAAGTTCTTTATCTCCAGTAAACCCATGGTTGG
AGGTTAGCCAGTTGAGAATCTTTCACCTAAACTAATCTCTGTCTTTGTAATACATTCACTCAACTGACAA
AACCCCCTATGCACATACCAGCACACTTCTAATATATACAATgcacctgcaaacacacacataccacagc
acacacacacaacacacacacacacacacacacacacacccacacaacacacataacacacacagatgGA
GGCAGATTCACAAATTTGCTCCCCNNNNNNNNNNNNNNNNNNNNNNNNNNNNNNNNNNNNNCATCTGCAG
ACAGAGGAAAGCAGTTGAAGGGGAGGCATCCAGTGTCCAGGGATTAGAAGGAAAATTTTCATAAAGTTCA
TGGTAAACACAGTGACCCAGAGACTGTATGGAATCGCTTGTAAGTTCTTAATTATATTCTCCATAGGAGA
AAACTAGGAAATAAAACAATCTCCAAAGAGACaacatatttcttaatttttacatttaggTATTTTGCTG
TAGGTGTGCTGGGGACAACACAGGATGATAGGGACGGCCAGCAGTAGGCTGggcttgcaaagaaacttta
aagaaattattagaaaaatgaaTTACAGCCAACATTGGAACCCTAAGAAatgaaaaagttattgaagtta
ggaaataagttttacataacacttgagagtggttcctggattaggaagtatagaatatataaaattatat
gctagtaaactaagtcaaaatTCTGGGACTCTTacaagagtcattgtgtgcaaggaacagaaagctagca
gaacCACTGAGGtcagggttaacttgattctttctggccactgcctgacCGCTTCACCTGTGTCATTTAT
CAGTAGagattcacaggaaaatgcaagtagctgacctcagagcNNNNNNNNNNNNNNNNNNNNNNNNNNN
NNNNNNNNNNNNNNNNNNNNNNNNNNNNNNNNNNNNNNNNNNNNNNNNNNNNNNNNNNNNNNNNNNNNNN
NNNNNNNNNNNNNNNNNNNNNNNNNNNNNNNNNNNNNNNNNNNNNNNNNNNNNNNNNNNNNNNNNNNNNN
NNNNNNNNNNNNNNNNNNNNNNNNNNNNNNNNNNNNNNNNNNNNNNNNNNNNNNNNNNNNNNNNNNNNNN
NNNNNNNNNNNNNNNNNNNNNNNNNNNNNNNNNNNNNNNNNNNNNNNNNNNNNNNNNNNNNNNNNNNNNN
NNNNAGTCAGTGTCCAAGGAGGGGAGAGCCTGCATCTAACTCCCTGACAACATTTACAGGTTTTCAATAC
CAGGCATGGgacacatggctttaatcccagcactctatgGACAGATGCAGGCTGTTcactgaggccagtc
tggtctacagaatgagttccacgacagccagggctacaaataGAAACACTGTCTCTAAGTGTCACAGAGC
TAAGTGGAAAAGGAAAAGCATAGTCTCTCTTCAACACAAGATAGAaattctcaggctggagagatggttg
agtggttaagagcaacgaCTAcacttcctgaggtcctgagttccaatcccagcaaccacagggtggctcc
caaccatctgtaatgagatctgatgccctcttctggtgtgtctgaagacagctcctgtgttttttgttta
tacataataaacacatgattttatttttttaaaaataaaggtggTAATTGTCTTCACTGGggagagtaga
aggaaggaaacaggagagaggaggaaaggaggtgaCTGGGAAGCACTAGTGGAGGGGGGACAGTGGCTAA
CAGCAGGGCAGCAAAGAAGCAGAGCCTGCACCAGGGGATGATGGGGTAGGGAGCTGGAAAGACAGAGTGT
GGTGtggagaaaagatggaggaagtgaGAAGAGCAGACTGAGTCTGAGGGAGCCTGAGGCTGTGTCTCCA
GGAGAAGAAGCAGCAGTGGAAACTGCTAGAACAATCATTGGGGCCCCTACTGGGTGAGAACAAACCAGTG
ACTCTGTGAGTGCTGCATGCATGGGAGTGGGCAGAAACTGGTGCTCTGGTTGTAAATTTCCTTGATTCTG
ACTGCACTTTTTGCAGAGGATGTGCTGACCACaccaatctttttctttttccttttttttctcttctttg
tttctttttctttcttttttttttgcatttcaacttttatttgaaaacaacttaaattttagacaaatga
tttttatataaatttgatttcttttataCAGAATGTAAAGATTTCCCTTATTAATCTCTCATGTGAAGGG
TATTACAGGCCCGAAGGAAGACATATTCTGCACACAAAGTACACTTCGTATGTGTGGCACTGGTGACAAA
TGGTGTCGTGCTCCTACACATACATTAGGGACCAAGTGGTGACATCACACATCAAAGGTCTGCCCCAACT
GTCTGTGGTTTGCTCATGTTGACCTTAAGGAATTTGCTGGGCGGTTAGGCTTCCTACTGGTTCTGGGGCT
TGGCTGTTAGCCAAGGAACTTGGACTCcgctcctttctgtctctcagagaAGGCACGGACTTCTCTGTAC
TACCACTGATGACACAGCCACCACAGCTGAAGCTGCAGACTGAAACCGCAGGCCACTCAGCGCCCGCTGA
CTCATGAATCTACTGCAGACCATCCCTGGGGActggttattttgtttctttacccTGTTCTGGAGGAACC
CTGAGGGCGCAGCTGTAGGTGAGTGAGATGAAGGGGTGTCGGATGCGAAAGTCCTGAAAAAGTAGGCTCA
GTATTCAGGTCACAGTAGCAAACTCCACGGGACCTCGGGGACCTCAGGGACCTCTGCATGAAGACCAGAG
CTAACAGGGCCTGTAGGGATTCCCAGAAACAAGTAGGAAAAGGGGCACTAGGAACTGCAAGACTGGAGCG
TGAAAAGCCCAGAATTCACAGTCCAGGTGCCTGGAACTTTCTCAGTTCTCTGCACTGGGTCCTGTGCGGT
GCAATACTGAGGATTCCTGATTTTCTCAGCAGCTCTGGTCGCACCCTAGGCCGCCTGGGCTCAGAAAAGA
CCATGGCAAAGAGAGGAACCACCAAGTGCAATCTTTCTCTGAGTCTGGGCCTTTTGCTGCTGCTGAATTT
TCTGGGGACCGCGATGCTAGAAGGTGAGTTCCCAGGGTAGNTGTCCTCATGGAGGGGTCTACACGGAGGG
GGTCTACATGGAGGGGATCTACACAGAGGGGGTCTACATGGAGGGGATCTACACGGAGGGGGTCTACATG
GAGGGGGTTGGGGCACTGAACAAGGACCTGGCTAAGTCAGGAAATTCTCTCAGTCCTGAACTACCAGGAA
ACTCCTAGGCTTCTTCTCCACTTCATCAACTCAGCAACTGGGGACCGtggttctgcctgcctctactccc
ctcccccatgctgcACATTgaagttctggaaaaaaaaacacattatggCAGGAGGGCATAGCGGGACTAC
AGGGTTGAAGGTTATATCTGACAGAAAAGAGTACTTGGTGATGTCCTCAACACCACTGGGGTCCTTAGGA
AGGAAGTCTAAAAACCAGTCTCTGGGACTGGATATGCTGGGCACAGTGCTGAGCCCTCCAAGGGAAAGGC
TCAGACAGCTGACCTGGATCTAAGGCAGGCTGTGCTCTGAAGACTGCCTTCCTGGGGATTCCTCACAAGC
TCTGCACCATTTCAGAAACTGtttgttcttgagctttccttcctaccttcccatCCTCTGTCTCATGGTA
CCTCCAGActggtgggaaagaaaggtttaAGGAGATACATTGGGCCTTCAAGCAcgtcacagacagacag
agatctcTTCCTGAGAATGGATTAGGTGTGTGGTTTAATGTGGGGGAAGCTGAGCTCTGATGGccaacag
tgctgtgtgacagagcCCAGAGGGAGCAGGAATGAGCACTGAGCTCACAGATGGCAGCTGCCCTCTCCAG
GACAACTGGGACATTGCTTCAGGAGCTTCCCTCAACACCAGGCTCCATGTTGAATTTCCAAGTGTTCCAT
GTTGCCTCCCTTCCCGTAAGTGTTCAGATAGATTTTCATGCCCAGGAATATGGATTTTATCTGACAAACT
TTATACTTCAGTACTTGATAGTAGACAATAAGAATAGTTTTGTGGTAAGTCCTGCGGGTAACATGGTATG
cactggggtggggtagggtccGACCAACGTGAAATAGTCACTGTTCTCACAGAACAGAAGATGCAGAGAT
GGTGGGCCTCTTGAATAGAGTCACCTCTTCCTGACCTTTGCCCTTCAGAAGAATGCTTGGGGTCACAGGA
ACATGTGTCCTATGGCTTTGTGCTCCCAATTTGGAACTCACCTTCATGTTTCTCTCACAGATGTACACTC
CTTTAGTTGCAACTTGATCATCAGGGCTCCTACCAAAGCAGAACCTCTCTGGTATGAAGGACAGTGCTCA
GTGGATGGAattgatttcctttcttctaaTAACGTGAACAAGACCATGCCTTTGGGCAACCAGGAGAAGA
TGGCAAATGCCACCGAAGTGTGGACATGTGAGATCCAGTGGCTAGACCTATTGGGCCAGGACTTAAGGGA
CAAGGTGTCTGAAATCAAAGTGCACACAACCAAGACCAGTGGTAAGTGTGGGACTGagcacagaggcaga
gatggTTGGCAAGAGAGGAGGGGCAGAGCACATGGAGGAGTGGGATGTGAGTGTCTTTGAGTGAAGGAGC
TGAGTGCTTGTGGTACTGTGCAGGCCCAGGGTACACAGTGGATAAAAAGAGAAAGTCCTGTGGAAAAGAT
ACTGACACCTAAGCTTGTAGAGAAGGACTTGACCTTGAGGGGTAACGAATGGATCAGAAGGGAAGAATGA
CTGTGTTGTATGTGACTTGCAGGTCACCCCACTTTACGGGTCACCATGCTTTCTAAGCACAGACACGGAC
AAATCATTAGTGCTTCCTGGGAATTCAACATCAGTGAGAATTATTCCTTCATCTTGGACCTAAAGAATAT
GAAATGGATACCAGAGGACATCATGAAAGAATGGAAAGATGATGCGACATTAATGAAACATCTGAATTTG
TTCATAGTAGAATGCAGTCCGAAATTCAATGAATTCTTAAATCAGCATGAGGAAAGAACAAGTAGGTATT
ACCTGGATTGTCAGAAGGATCTTCTAATTTCATAgactgagtgagtgagtgacttCTGGGGAGTGTTCCT
GGCTGGGGAGACAGTGATGACCACAGGGATTCCTCAGTCCATCTCACACCCCAGTGTTCCTCACTCCCTG
TTAACCAGTGGTCCAGGCTCTGCATGGCCTGCTGATGAGCCCTAACTCTGTGTGCATCACTGTACACTTC
CAGCCCTCTCATCCTCAGGTAGCTGCCCTTCCACCAGCTCCACCATCACTTTTTAAAGGATTTACCATCT
GACTCTGGCACAGTTATACACCAGCAATTTCCCAACATCCAGTGATACCCACAGTTCATTTGTCAAACTT
TTGGGATGGTTTGATAGACATTAACTTTCCTTTGTAATGAAATAAAGTCTGCTGAGACTTCATTTATACA
ACTCCCACTCCTCTGTCTACTCAGGACTTTGTAAATAGGTCTGGCATGTGAGTCCCTCTGGCTGCCTTGG
GAGAGAAGGTGCTAATGGAGGGGTGTATTTAACTTTATGGAGAACTTTCCTATGTTTTTTTAAGGATCAA
CAACAAGGGCCCCAGATATCACCCAGCCTCCACCTACCAGGCAGTTTCCTTATAAGGAAGTATTGATCCC
TGTGGTTCTCatcatctttattattttcatttgcataTGTGTGAAGAGGATGTGTTGTCCCCAAGGAGGT
GAGGAGCAGGCTGGGGTCTCATCCTGTCCTTGGTAGTGTTGTTTGTCAGGGGACTTGCAATAGTTGTCTC
ACTAGGGATGGGAATGctggtcctcatacttgcatagcaagtgcctttacccactgagccatcttaccag
caaCCAACATTGACCTTTTGAGAAACTGACTTCCAGTTCAATAAAGTTTCCTTCTGCTCAGACCATGAGA
ATGGAATGAAACCAGCTTGTGAGCACCTCACTTGCAGGCACTCCTATCATGACCCATGCAGGGACACTGA
CTCTACATTCATTCCCAGAACAATTGGAAAGCTGTTTCCACACAGCCAGTTAGGACTGCCCATGAACTCT
CTCTGTCTTACTTCCCTTCACGCTACATGCAGTAATGGCTGTTGACCCCAGAAATGGGTCTGTCTGAGAA
GAGGTTTGGTGACCTGGAGCTCTAAACTATCTTTGTTTGTCAGGGGTCATGACGTGTAAGGGTAGAAGCT
AAGAAGGACTTCCAGACTTCTGTGCTGGGATCAAGGATGTATTACTTTCACAATCAAAGTGTGTCTCTCA
CTTCAAACCTCCCTAGGTAGAGAACTTCAGCTGCTCAAGGACTACTGCATCAACTCCACAAGCCACAGAG
GAATGAGGGGctagaggagacagaggagaggttCCCAACCAGAGAACCAAAATGTGTCCCAGGAGGAAGA
TCCCAAGACATTGGGGTAAAAGCATTTATTCAACCAAACATCCATATTACCCCATCCAAGATTCAGGNTT
NNGGAAACACCTTATAACATAGGGAAGAATGGGTGCAGGAGAACACAGTTCCCAGGCATGACCTCACTGC
TGTGTCTTTGAACTGAATATTTCTGAGAAATTGCATGatgcctgcacaagacctggcCTGTCAATCCTCC
CTTCATGGAGCCACAGGGCCTCATAAGCTTCCTCACTCACTGAGAATTTTTCTGCATTTAATGCTGCCAG
AGCTGATAGTATTTATTGGTGTGGTCACTACTAAGGAGCCTGTATTCCTGCAAATAACTCCTTGTCCACA
CTCCTATAAATGAGTCCAAGTTAAGTCATTTGAtcaattattattactttttaatttaaagaaacttCCC
TTGAAAGTAGAGGTGGCATTTGGAAGAGGACACCTAAGCAGGAAGTGGGTAGGGGACATGAGAAGTGATT
AAAGTGTTGTCATGACCAAATTatcttacacacatatatgaacacatcaTAGTGAATCCAATTGTGATGC
ATAATTTATGTGAAATACATAATTAGAAATTTGGCTATGTTTCATTCTTActgtgtatcagtgttttgcc
tgtatgtatatctgtatgtaacATGTGTACCTGGTACTTGCAGAGGCCccaggagggcatcggatcctgt
ggaactggagttacagatggttttgagtacTGGGAGCTGAACGCAGAACCTCTCCAAGAACAGCAAGGGa
acttctgagccttctctcaaACCCTcgaatattttttttccttaaaaaagatttttattttgtttatgta
tatgagtacagtgtctctgtgttcacacacaccagaggtgggcatcagatcccatcacagatcgCTCTGA
GCCACTATGTgttgctgagagttgaactcaggacctctggagagtgAGCAGTTCTCTTAAGCGCCCAGCC
GTCTCTTCAGATtaataaatttcttaaaaagaaaatatggcctaaatattattaaatacagGGGAAGGCC
TTCACCAAACTTCACAATAAAGTTGAATGTTTCAGATTCACTCACTGTAAAGTGACCATGGAGTGAAATG
GCCAGTTATGATGTCATTTGTAGCATTGGAGCATAAAGATTTGGTCAGAGGGGCTCACAGTTGTTCTAAG
AGAAATGCCAAGTATTACCACCATATCTAATGAAACCGGTAAATATAAGGTATGTGCTTCACAGTTTTAT
GTAAGGTTGACAAATTATGgagcagaaagggaggaaagaacctcGGTTTTAAAATGCTTCCATCAGATCA
GGCTGGAGGGaaccctgtagggcattttcttcacaGTAATCACGTGTAGGGCACAGCCCATTTTGGTGAT
CCTTTCCTATAAGGCTGATGGCTTGTGTATGAGACTGtatggctgagcaagccatgaggagaaaTCTAGT
AAACAGCAGCCATGCATggcatctgcatcagctcctgcctccaagtccctGCCCTCTTTgaatcctgtcc
tgacttctttcaaaggacaaacagtgatttggaagtgtaagccacataaactctttccttcccaagtccC
TATGGTCATAATGTTTCACCACAGGAAAAGTAAACCTCATTAAGACAGATTGGTACCAAGATAGTGTGTG
GTTTTGTTGCAGCAGATCTGGGCATGTGTTTCGGGGAGGTTTTTGGAAGGCCTTTGGACCTCTtggctag
aaaagccattgagtgttaAGAGGTACCTGGTTCATTCTTCAGGACCTTAGATGACAGGCATGTTGAAGGA
GTGCAGACAATGGAGGCCTGACTTGCGATGTTCACGGAAGCAAATGCTACCAAGTCATTTGCATTAAGAA
TGGATGGCTCTATgttgctggggctgaagaattggctgtgattaacaagagaccaggaCTACTTTAGTGA
AACTTTGCTTTGCTGGGATACTCAATGCTCTTCAGCTGGACCTGAGAACTAAACAGTGATCAGGAGAGAG
CAGCACCACTGAAGTGAGATCACCTGGAAAGGGATTCCTGAGAGTCAGTACACAAGCTGTGTTCAAGACA
TGGCCAGTTTCGACCTTGTGAGGTACCTGAACAANNNNNNNNNNNNNNNNNNNNNNNNNNNNNNNNNNNN
NNNNNNNNNNNNNNNNNNNNNNNNNNNNNNNNNNNNNNNNNNNNNNNNNNNNNNNNNNNNNNNNNNNNNN
NNNNNNNNNNNNNNNNNNNNNNNNNNNNNNNNNNNNNNNNNNNNNNNNNNNNNNNNNNNNNNNNNNNNNN
NNNNNNNNNNNNNNNNNNNNNNNNNNNNNNNNNNNNNNNNNNNNNNNNNNNNNNNNNNNNNNNNNNNNNN
NNNNNNNNNNNNNNNNNNNNNNNNNNNNNNNNNNNNNNNNNNNNNNNNNNNNNNNNNNNNNNNNNNNNNN
NNNNNNNNNNNNNNNNNNNNNNNNNNNNNNNNNNNNNNNNNNNNNNNNNNNNNNNNNNNNNNNNNNNNNN
NNNNNNNNNNNNNNNNNNNNNNNNNNNNNNNNNNNNNNNNNNNNNNNNNNNNNNNNNNNNNNNNNNNNNN
NNNNNNNNNNNNNNNNNNNNNNNNNNNNNNNNNNNNNNNNNNNNNNNNNNNNNNNNNNNNNNNNNNNNNN
NNNNNNNNNNNNNNNNNNNNNNNNNNNNNNNNNNNNNNNNNNNNNNNNNNNNNNNNNNNNNNNNNNNNNN
NNNNNNNNNNNNNNNNNNNNNNNNNNNNNNNNNNNNNNNNNNNNNNNNNNNNNNNNNNNNAAAACCACAG
GGAAAAACGTAGTCCTATCTCAACTGGGTAGAACAACTGAGGAGCTGTCTTGCACAGCTTCTGCTAAGCC
AGGCCTTTAGCAAATACACAAGAATGAAGTGACTGCAACAGTGGAAGTCATTACCTTGAAAATCTTTGCA
ACCTGATATTACAGCTAGAACCCACCTATATGTTCTGACGACTCCCCCTTCAGTGGATGTCAACAAGCAG
GAGGGCACAGAGCCAGGAGCCTTCTACTTCAGGGTGACAACTCTGTAGCCACAGAGACATTTTTGGAAGC
TCACGGAGCACTTTCTATATCTGATAATTGTGTTTCTGCAGGAAGTGGCACTAATGTGGAAAGGTAAAGT
TAAGGAAATCACAGAGACCAGAGCCCACAATTAGTCTCAATGAGTATCTGAAGCTCATGATTGGAGTCTG
GGAGACTCAGAGGAAGTGTGCACTAAGTTGTAGGGAGAGACCACACCCAACTGAGATGCCTGATAGAGAA
ACAACTGTAAAATATTATAGCAGCAGGTGAAGGTACCATGGAAAAAGACTCCATGCACATACACTGAAAG
ACAGTGAGTCAAGCAGAGGCTCCAGTGGTAGACAGACACATGGTCCCCTTGAAGAAACTGAGTACTAACT
TCTGGGAGTCTGAGTCATGTCTGGAGGGAGTTCACTGAAATATGGACCTTCTGAGGGGATGAGGCCAATT
CTCTTCCCATGTTATTCCTTGGTACCAAGTGAATATCTCCAACAGGGGCCCAGGAGGATTGCGGAGCACA
AGCCACAGAAACATGTGAGGCATTCTGAAAGTTCACGTGTCAGTGTCTGGGAGGGATCAGGTCACATACA
GtgatgacaggcttccttctaaaGATTCAACAGGGGAAAGGTGAAGTTGTCTGTTCAGATTCTGTGTACT
TCTGTCTGTATGTCAGAGTGAATTGatagattgtttgtttgtttgacatggATCAAGCACACAGTCCTGA
TGATGAGTCACTGGAAAGATCATTCAGTTCTGGCGTGCCCTTTACCCATGCACTGTAAacattccttatt
tattttattttttagacatgTTTTCTCTtggtagccctggttgtcctggaactcatgtacAGAATAGTGG
CTCTGAAGGCAGAGATTAGCATCCCTCTGTTTCTCTAGTGCTGGGAGCAAAGCCTGACCCGTCCACTGCC
TGGCAAAAATACTCTTTAAACATTTATCTGTTTCATGAATCAAGGAATGGCCTAAAAACCAGACCACTCA
GTAATATGTGATGTCATTTTCAAATCAGCAATGTGACCACTGTTCAATTCAAAGATGAATGGCCACTCAG
AGGCTTACATTCATCTCCTGGGTCTGCTAGAATGTGAAATCGAAGAGTGACATCTTCTGGCCTAGGTAAG
AATCTCCTGGACGGTGACAGTAAAcatgggataacaaaaaacccaggatatcaaaaactattctcaacaa
catCAGAACTTTTtggggatcaccatccctgacctcaaaacatatttcagagcaatagtgataaagcctg
tatggtattggtacaaagacaggcaggtagatctatggaatagaattgaagacactgaaataaactcacc
cttctatggtcacttgatctttgaagaagaagccaaaaccatccagtgggaaaaacaaagcattttcaac
aaatggtggtggatCAATTGGTCTTTGggatgcagaagaatgcaaaatgaCTCATTTTTATCTACTGAAA
TTCACCCCTGTCAGgaagcactccttggcatcagtaataatgtatgggtttgggatggatcccaaggtgg
ggtggtctctggatggcttttccctcactctctgctccacatttttgtccctgccttttctttaggcagg
aacaattctgggttcaAAATCTTGAGATGGGTGGgaggccccatccctcaactggtaCCTTATCTATCTA
CTCCAGGGgatctcttcaggttctgtctcctctctgttgtgtatttcaactaatgtcaaCCACATTAGGA
GGTCTAGCATTAGGAACCTCTAgcttccctggtgtctggaactttctagtggtcTCTGCCTGTCCCACAC
CGCAGACAGCCTCATATTTCTATTCCTTTCTCTGACCCTCTGaacttctctcctatctcttcaCATACCT
GATCCtccttgacctttttttttcctcctcctctctctctgaggtTCCTCCCTCCTCAATCGattatttt
gttccattttctaactaggattgaagcatctgcattttggtcttgcTTCCTGTTTAGCTCCATATGAATT
TGTGAATTGTaacttgggtattccaagtttttgggctaatatccacttctcaggtgagtacataccatgt
gtgtctttttgggtctgggttccctcactcaggatggtattttctagttccattcatttgtctaaaaatt
tcaagaagtcatcattttttcctccatctttattaaattgggtatttcttatttacattacaattattat
tccctttcccgttttcccggccaacatccccctaacccctctccctccccttctatatgggtgttcccct
ccccatcctcctcccattaccgccttcaccctccccccaacactcacattcactgggggttcagtcttgc
caggaccaagggcttccccttccactggtgcccttactaggctattcattgctccctatccagttggagc
ccagagtcagcccctgtatagtctttgggtagtggcttagtccctggaagctctggttggttggcattgt
tgttcttatgggttatcaagtcccttcaagctcttttagccctttctctgattctttcaacgggggtccc
attctcagttcagtggtttgctgctggaattcacctatgtatttgccatattctggctgtgtctctcagg
agagatctacatccggttcctgtcagcctgcacttctttgcttcatccatcttatctagtttggtagctg
taaatgtatgggccacatgtgggacaggctctgaatgggtgttccttctgcctctgttctaaactttgcc
tccctattcgctcccaagggtattcttgttccccttctaaagaagaagtgaaacatttgcattttggtca
tccttcttgagtttcatgtgttctacgcatctaggataatttgaacatttgggctaatatccacttatca
atgagtgcataccatgtgtgtttttctgtgattgggttacctcattcaggatgatattttccagttccat
ccatttgcctatgaatttcataaagtcattgttttagatcGAGAATCCtgtaaagtaatgttcaacatct
ttagtcataagggaaatgcaaatcaaaacaaccctgagatttcacctcacaccagtgagaatggctaaga
tcaaaaactccggcaacagcagatgctgacaaggttgtggagaaagaagaacactcctccattgttggtg
ggattgcagactggtacaaccattctataAATCAGTCTAagggttcttcagaaaattggacattgcacta
cctgaggacccagctatacctctcttgggcatatacccacaagatgctccaaAAAATaacagagacacgt
gctccactatgttcatagcagccttatttataatagccagaagctggaaagaacccagatacccttcaac
agaggaatagatatagaaaatgtggtacatctacacattggaatattacacagctatcaaaaacaatgat
tttatgaataCACTTATTTTTACAGAGGGTGGGACCGAAAAGCAGAGGTATAAAGGCTTCACACAAGCTA
CATCATCAAGCTGTGAGGAAACCTTCCATCTCACAGGCCCAGGCTCTTCCGTGATGCTGACTGTCCCAGC
CGTCCTCAGGGGCTCAGGAGAACATGACCTTAAGACATCATTAGTCCAAATACTAAAGAAGATGGAACAA
TCTCGGGATAAAAGTGAAGGATTCAAGTACGGAGAAGGAAGGCGCAGGGAACCTTCAGTTAATTCCAAAT
CAATGATGTGGCTTTAAAACCATAAGTATGTAGCATGATGTAGGCCTGTGCAGGTACTGAGCACCCAGcg
tgcaaaacaaaacaaacaaaataagaactTAGGAGTAATCAAGTACAACagtgtaaaatttttaaaaaat
cagcaaaCAAAAAATCCGGTGTACGTACATACATTAAGTATGATGGGAAACATAATTTAAAGGACTGCTT
CCCGGTCAGTAACAGTAAGAAGAATTGAATACTTAGAAATCAACTTAGCGAAATGAGTAAAACACctggg
gacagaggacagaagttGAAGGGGAGGCATCCAGTGTCCAGGGATTAGAAGGAAAATTATCATAAAGTTC
ATGGTAACCACAGTGGCCCAGACTTTATGCAATAGCTATTAAGTTCCTAAAAATACTTTCCATAGGAGAA
AACTAGGAAGTTCATACAGAAATATAACAATCTCCAAAGAGACatcatatttcttaatttttacatttag
cGGAACAAGAAATGATAACAGGGACAGCcagcagtaggccgggatggagacatctcagaagcccacagca
gctccttgtaaagtagGGTGGCATCTGGGACCCTAAGAAGCAGGATACAGATCCCTCCAGAGGATGCGCC
ATCTGAAAAAAGAAGCTGCCTGCAGTAGCCATGATGGAaacatctcagtagcccacagcagctctttgta
aaaactggctgttcccatttctcctatcCTTAGCCCTGGACcatggctgtatagatttcatttgtgtgtg
actgcctttcagttggccttggtgtgcatagttattctattatatctgactttcctacttctttctcctt
ctgctctggtgaattctgtgaaactagatgttccttgatgttatgattcttaaacaattggaaattgagg
cacagGGGCACAGTATAGCACAGTCCTAATGGCTCAGGTGCATGTCCTGTGTTCTCATCTCGGAAACAAT
GGAATAACTGCACAATAGTACTttcagattaatgcttgacttgcaaagaaactttaaagaaattattaga
aaaatgaaTCACAGTCAACATTGGGACCGTAAGAagggaaaaagttattgaagttaggaaataagtttaC
ATAATATTTGAGAGTTGTTCCTTGATAcagaagtatagaatatataaaattatatactggTAAAgtaagt
caaaatactgggactcttacgAGAGTaattgtgtgcaaggaacagaaagttagcagaaccactgagttaa
gggttaacttgattctttctggcagCTTTGCCTATGTCATTTATCAGTAGAGATTCACAGGAAAAggcaa
gtagctgacctcagagctttggggtctgaagtataataagtcaaaagttaaagtttaaataatgataagt
ttgcaattattattattttgcccacaggcctgggaataggggaagcttgaaactttggggaacaattgta
attcttagttctaTGTGACATTTGGCtattcttttgaatttggttTGGCAATGATTGTACAATGTCTTCt
ttctacctgcttttgaattatcaataaaagactggggcaagagaaagactggagtgaatgagagagaaca
tgtgaagagtgaatgagagagagcataagaagagagcatgagagagagaatgtgaagggTGAATGAGAGA
GCAAGTCTGAGAACAAGGGTGAGAGCGAGTgagagagcatgtgaagagtgagtgaagagagaatgtgaag
agtgaatgagggaatgtgaggtgtgtatgaagagtgtgtgtgagtgaaaggagagtgcgtgtgctgtgtg
tgagatatgtgtgagttgtgtatgaagagtgtgtgtgagtgaaaggagagtgcatgtggtgtgtgtgaga
tatgtgtgaggtgtgtatgaagagtgtgtgtgagaatgaaaggagagtgcatgtggtgtgtgtgagatat
gtgtgaggtgtgtatgaagagtgtgtgtgtgtgcgtgaaagGAGAGtgcgtgtgctgtgtgtgagatatg
tgtgaggtgtgtatgaagattgtgtgagagtgaaaggagagtgcatgtggtgtgtgggagatatgtgtga
ggtgtgtatgaagagtgtgtgtgagagtgaaagggtagtgaacagaggtgtgcatgagtgagggagattg
agaaaagaaaaccataataaaaaaaaagcagtgtgTGCAAGAGAATGCAGTGTGTGCAGAACCAAGCTNt
gggagagagagagagagagagagagagagagagagagagagagagagagaatttaagccttgaaattgcc
tgtcagtttgtacacaaagagtagtctgtgcatatttattatgcgccttccagatatccctgcttccagt
tgagaactcggatcctgtgtcaaggctggaccctaGCATAGGTGTATGAGTGTTGGGCTCCCATGTAAAT
CTGCTCACCACTGTGTTGTGGATGTTTGTGAGCTGACAGTGGGACCCACAAACCAAATGGCACAGAAAGA
ATTACTAGAAAACAGCTGTGAGCAGTCTAGCAAGAAGCTCAAAGGACAGAGAAGCTGAGTGGCTGTGATT
CATCAGAGTGTTTCATAGGAGAGACCTGCACACCTCAGCCAGGGAGATCAGCCTCAGCACCCAGGAGAGA
CAGCTGTTCTGAGTTCCCTCCACTGAAGCTCCCAAGCCAGTGTGAGGGAGActcagtgcacagagggtct
gtcAGACTCAACAGTGAGTGTCATTAGCTGTGGCTTATCTCACACAGACAAGCACTGAGCACCTCAAGTT
CTTTATCTCAGTAACCCACAGGTTGGAGGTACCAGTGACTCTTCACCTAAACTTAATCTCTGTCCTGTAT
ATACATTCACTCACTGACAACCCCCTATGCACATACCAGCACCTTCTAAATATACAATgcacctgcaaac
acacacacacacacacacacacacacacacacacagatgggcaGATTCACAAATTTGCTCTCAAGGGCCC
TGATATAACAGTGGTGGTTAATGAAAcatcattttcattcatttttgtttcacaTGTATCTCATCATCTC
ATCTCatatctctctcctcccctctctcggCAGAAGATGGCCAAGGCAGAAGGCAAAAAGTAGCAACGCC
CACATAGAACGAAGAAAAAACAAGGAGGGCCCCAAGGGCAAGAGGGCCCCGGGAACCAGGGCCGGGGCCA
AAAGAATGAAGAAGGCAATCCGAGCATGATAAACGGGAACGGGGACGGATTAGACGGGGGAGCGCAAAAG
TCGGAGGGCAGCGACGGGCCTGTGCCGGGAAGCAGCGAGCGGGAAAGGACAAGCAAAGAAGAGCGGGCAG
GCTTTTGAGCTCCaaagtataataagtcaaaagttaaagtttataatgatcagtttgcaattattattat
tttggccacaggcctggttACAGGGGAATCTTGAAACTTGGGGAATAATTGTTTTTCTTAGTTCTATGTG
GGATGTGGCTACTTTTTGAATTTGACTTGGCAATGATTATGCattgtcttttttctacctgctttggaat
tatcaataaaagactggggcaagagaaagactggagagaatgagagagaacacgtgaagagtgaatgaga
gagagcatatgaagagagcatgagagagagaatgtgaagagtgaatgagagagctCATGAAGGAGTGAAT
GAGAAAGCAAGTCTGAGAACAAGGGTGAGAGcgagtgagagagcatgagaagagcatgtgaagagtgact
GAAGAGAGAATGTCAAGAGTGAATGAgggaatgtgaggtgtgtatgaagagtgtgtgtgtgagtgaaagg
agagtgcgtgtggtgtgtgtgagatatgtgtgtggtgtgtatgaagattgtgtgtgagtgaaagagagtg
catgtggtgtgtgtgagatatgtgtgaggtgtgcatgaagagtgtgtgtgtgagtgaaagggtagtgaac
agaggtgtgcatgagtgtgggagtttgagaaaagaaactgCAATAAAAAAAGCAGAGTGTGCAAGAGAAT
gcagtgtgtgcagcctcaacctgagggggggggagggagggagagagagagagagaagagagatagaacg
acgaagagagagagagagagaagagattaaagtctgaaattgcctgtcagttggTACACAAAGAGTAGAT
CTGTGAATATTTATATCCGCCTCTCCAGATAACAACCTGCTCCAGGTTGAGAGACTCAGTATCCATCTCT
CCAACAACNNNNNNNNNNNNNNNNNNNNNNNNNCAACATGatcgtatatttaagtgatcccaaaagttcg
accagagaactactaaagctgataaacaccttcagcaaagtggctgggtataaaattaactcaaataaat
cagtagccttcctctacacagaagagaaacaagccgagaatgaaattatggaaacaaaacccttcataat
actccTAAATGatgtaaaatacctcggtgtgactctaagcaagcaagtgaaagatctgtatgataagaac
ttcaagcctctgaagaaagaaattgaagaagatctcagtagatggaaagatctcccatgctcatggattg
gcaggattaatatagtaaaaatggccactttaccaaaagcgatttacagattcaatgcaatcaatcatca
aaatatcaatccaattcttcagttagagagaacaatttgaaaattcatctggaataacaaaaaacccagg
atagctaaaaactatcctaaacaataaaaggacttcccggggagtcactatccctgaactcaagcagtat
tacagagcagtagtgataaaaagtgtatggtattgatacagagacagacagatagaccaatggaatagaa
ttgaagacccagaaatgaacccacacacctatggtcacttgatttttgacaaaggagcaaaaccatccaa
tggaaaaaggatagcattttcagcaaatggtgctggctcaactggaggtcaagatgtagaagaatgcaga
tcgattcatgcttatcaccctgtacaaatcttaagtccaagtggataaaagacatccacatcaaaacaga
taaattcaaacgaatagaagaaaaagtggggaagcatcttgaacacatgggcactggaaaaaatttcctg
aacaaaacaccaatggcttatgctctaagatcaagaatcgacaaatgggatctcataaaactacaaagct
tctgtaaggcaaaggacactgtggttaggacaaaacggcaaccaacagattgggaaaagatctttaccaa
tcctacaacagatagaggccttatatccaaaatatacaaagaactcaagaagttagtccacagggagaca
aataatcctattaaaaaatggagttcagagctaaacaaagaattcacagctgaggaatgctgaatggctg
agaaacacctaaagaaatgttcaacacctttagtcataagggaaatgcaaatcaaaacaaccctgagatt
tcacctcacaccagtgagaatggctaagatcaaaaactcaggtgacagcaaatgctggcgaggatgtgga
gaaataggaacactcctccattgttggtggaattgcagactggtacaaccattctggaaatcagtttgga
ggttcctcagaaaattggacattgaactacctgtggacccagctatacctctcttgggcatatacccaaa
tgatgccccaacatataaaatgacacatgctccactatgttcatagcaaccttatttataatagccagaa
gctggaaagaacccagatgcccttcaaaagaggattagatatagaaaatgtggtacatctacacatagGA
ATATttcacagctatcaaaaacaatgactttatgagattcataggcaaatggatggaaatggcaaatatc
atcctgaatgaggtaacccaatcacagaaaaatacacatggtatgcactcattgataagtgaatagtagc
ccaaatgcttgaattaccctagatgcacagaacacatgaaactcaagaaggatgatggaaatgcgaatgc
ttcactccttctttaaaaggggaacaagaataatcttgggagggaatagggaagcaaagtttacaacaga
ggcaaaaggaacacccattcagagcctgccccacatgtggcccatacatatacagccacccaattagata
agatggatgaagcaaagaagtgcagactgacaggaactggatgtagatctctcctgagagacacagccag
aatacagcaaatacataggacaatgccagcagcaaaccactgaattgaggacgggaccccggttgaagca
atcttagaaaggagtgaaagagcttgaaggggcttgagaccccatatgaacaacagtgccaaccaaccag
agcttccagggagtaagccactccccaaagactatacatggactgaccctgagctccaacctcataggta
gcaatgaatagcctagtaagagcaccagtggaagaggaagcccttggtccttccaagactgaacccccag
tgaacgtgattgttggggggagggcggtaatggggggggaggatggagaggggaacaccaatatagtagg
ggaggggaggggttgcggggatgttggccttgaaaccgggaaagggaataacaatcgaaatgtaaataag
aaatacccaagttaataaagatgggaaaaaaggaaacaactTAAATTTTAGACAAATGATTTTAgtatat
aaatttgattttgtgtttATACAGAATATAAAGATTTCCCTCATTAATCTCTCATGTGAATTGGATTACA
GGCCAGAAGGAAGACACATTCTGCGCACAAAATACACCTCGTATGTGTGCAACTGGTGACAAATGGTGTC
CTGCTCCTGCATGTACATTAAAGGACTGCCTCCACTGTCTGTGGTTTGGTCACGTGGACCTTAAGGAATT
TGCTGGGCAGGTAGGCTTCATTCTGGTTCTGGGACTTGAGCCTCCTTCATCCTCTAAGGATTTCACCCTT
TACCTACTTCAGTTGTAGGCGTGGGCTTCTCTTTACCTTTGATACCTTCTCCACCTCAGTACTGCCCGCT
GCTTCAGGCCACCGCTGCGGACCTTCACCTGGGActggttattttgtttctttacccTGTGCCCAAGGAA
CCCTGAGGGTGCAGCTGCAGGTGAGTGAGATGAAGGGGTGGCCAATGTGAGAGTCCTGGCCCTCGGGGAC
CTCGGGAATCTCTGCATGTGCGACTGAGGACCAGAGCTACCAGGTCCTGTAGGGATTCCCAGAAACAAGT
AGGAAAAGGTGCACTAGGAACCTGCAAGAATGGAGCTCGGAAAGCCCAGAATTCAGAGTCCAGGTGCCTG
GAACTTTCTCAGTTCTGTGCNNNNNNNNNNNNNNNNNNNNNNNNNCCAGGGTTCCAGATGCATTTTTGGT
GTTTCCCTGGCATTCCAAGATGTGTGTGCCGATTCTGCTTCCTGAGGTATTTGAGACCTTTTCCTAAGTT
GTAGTGAGGTACGTGCGTCCCAAACGTCTGGTCTAGTTTCATAGGAGATTAAACCCGGGTCCTAGGTATC
TCTGGACCCCAGAAAACTCCTCAGTCTTTAGTTTCCTGTCTTGTAGCCCTGACGAGAGACAGTAGTCAGC
TGCACAGCGGCGGTAACCGCAGGCACGGAGACTCTTGGGAACCTTCCCAGGTCCCAGGTCAGAGGAGATG
TGGGCTGGAAAATGTGGCATTTTGATTTTAATATCTAATGATCTTCTATGCGAAGGAatgcacatttgta
aaagaaacatgactATAAAGCTTAAACCAACACAATGAACCTCACATGTTTAATAATGGGGACTTCAACA
CTCCAGTGTCAGAAATGGACAGTTCTAACCTATACAGAGAAATAACGGAGCTAAcagattttataaaaca
aatggacCTAAGAGATAACTACAGAACAGTTCATCTAAACACAAACAGTACCTCACAGAATCTTCTGCAA
AAGTGTCTACATATTGAAAGAATAAACTATttcccactgaccctgctgtgaggacaagtgcactcACACA
AAGAATAACATAACTGTTTTTGGGGATGCAGCCTGGCTATAgtcaccacaaaccatctggccttgataag
gcctgactcaacagtcctgagaaaaacgagaatttagggtcagcttgccccagaaagagggtggcctaga
gttgaactgagcccaagctacaaaccaatgaaattgtctttgtgtgactgttgccaactacctatgtaat
tttccctataaatcccttcccctaattgcGCTCGGgttcgactcctctgtctcccgTGTGAGATACATGT
CGTCCCCAGTGCTgtgctctggttcctcaaatacacctcttgtttattacatcaagactggtttctcgtg
agttcttggggggttgcatcGTCTCGAGACCTGAGTGGGGGTTTTCCCCACCCCGATGGTCTTTCAATAT
TAAGTCACAAAGCAATtcccaacagatacaagaaaaatgaagtaaCACCCtctatcctatcagaccacca
ctgaTTAAAGCTGGTTTTTAACAACAGTAGCAAGGGAAGACCTACCAACTCATGAACACTGACCAACTCT
CTGCTGAATGAACACTGGGTCAAGgcaaaataaggaaattaaagtttctagaactcaatgaaaatgaacA
CACTACATACCCAGACTTCTGGGAGTCAAAGAAAGTGACAAAGTCAAAGTTCTACCATTCTCGGGGCTCC
TGGAGACAGCCAGCCATGAGGGCACCACAACACAGCACAACTGCTCACTGTccatgggactgaagagatg
acaGCATACTTTGCTCCTGTATGGAACAGGTCAGACATCACCAGGATCAGACATGGTGCCCATGGCTGAT
ACACAACATGAATCCATGGTCAGTATGGAAACGACAAAATCTGTCACAATCTTCAGCTCCCTCTGGTCCT
CCACCTAGGTGCTTTTCATCACCACAAGAGACTAAGGTAAATCTTGAATTCAGATGCCCTGTACCAAAGG
TCACAGCTGATGTCTGCAGAAGCCAATATATTGCCGAAGGTAGGGTCATGGCCCTGTTTACACCAAAACA
TTATCAGCTAGCATTAATGATTTGTGCTAAAGTGTCCTTCATGGGTGTGAACATCCGGAATGCGTGTGAA
TTGCCAAGATCAGTGGTTTCCCATCAGTCCCCTTTTCTGCTGTCCTTGGGTGTAACTCCATCCTGCCAAT
CAGAAGTGCCCTGGAATTCAGGATAAGACACATAATCTATACGCTTGGTGTTGCACGAGCTTATAAAAAT
GGCTCCATGCCTCTGGACTAAATTTCTTAGAGAATATGGCTAAAATAGCATACTTAGGCAGCTGTCATGG
TGTCTGGGAGAGACATGAGATCACCAGAGCCAGGCTGCCTAGATCAGAATCAAGGCTTTGCAGGGTGACC
CCTCATATGTACCTTAACATCTCTGAGCTCCCTACTTGAGGATGACCTAAATTAGTGTAGGGGATCCTGG
GAAATAGGAGCTGTAAGCATGCCTCTCTGCTGCTGGTTCTGACAGAGCCTccttccccccgcccccccgc
aAAACTGCCACTGACAGGTACTACATGCTGGAGGCCTTTCTTTAGGATGCCAGTAGGCAGGAgcctggga
ggaaaggagagccTGAAGGGGTGGAGCAGGGTTGTGGCTCTcccagggctaagaggaaaagtcacagCAC
TAAGTGCTGTcatgaagaaactggagagatctcctACTAGtgacttgacagcacacctgaaagttctaga
acatcaCCCATAGCCAGGTAAGACTTCTAATGGAGGTATTGGGAAACCATCCCAGACACAAAGCCTGTGA
CCTATAATTTGTTTTGTCTACAAGACATGCTGGgaagaagatggagcagaaattgagggagtGGCCAACC
CATGCCTGGACCAGCTTGACATCCATGCCCTGAGAGGGCATCCACCCCTGAGACTTCTTATGATCGTCGG
CTgtacttgcagacaagagccttgCATTACCATCAGCAGAGAGGCCTCAGCCAACAAttgatggaaagag
atgcagagactcacagccaaatattaggcaggCCTTGGGCGATCCTGTGGAAGAGTGAGGAATGAGTGCA
TGGTCCAGGGATGTGAAggacacaagaaaacccacagaatcaactactCAGGTCTTACAGGGGGACATCG
AAACAATCACGGAGCATGTGCTCATATGACATAAGGCAACACCAGCTGATTAATATACACccagtaatcc
cagtgcttggttACAGTTGACATATTCTTAGAATCACAGGTTTGGAtttgccttttctgtttgtttgttt
gtttttgttttgttttttgttttttttttttttcccggagctggggaccaaacccagggccttgtgcttg
ctacgcaagtgctctactactgagctaaatccccaaccccggatttgCCTTTTCTTAAATGAATGTGTGT
ACTGTGGAAATAATAGCTGGTGTGGATTAAACCAAGgagattgtctcaaaaacaaatgagcAGGATATGA
GTAACatcatgcccctgcctcagcctctgacatGGCATTGAATGAATGGCCAAGGTAGTTggggttgttg
tttttattgttgttgttgttgggtttttgttttttttttttaatttgtcccTCTGGAATAAACCACCTAG
AGGTGTTTCTGTTACATCCCATTCTGCTTGTCCTTATTGAATTGCTTCATACAGCTGCTGTCCTGTATTT
GGATTTCTTAGGTAATGTCTCAGCTTCCTATGGCTTATTTAACAACTGACTAAAAGCAGCCTGGCTTAAA
ACAGCAGAAATGAATTATCTCACTGTTCTGGAGGCAGGGACCTGAAATCCAGGAGTCATCAGGAACATGG
TCCTTTAAGGCTTCGGGAAATACtggcttgcctttgcctctttcCAGTGGTAGCGAGCAATCCTTGGCAT
GTCTCCGTTTATAGCCACCTAACTCACAGCTTTGTTGTTTTAAGATACATGTgtgctgtttttctctctc
ttcaaaggACATGTCTCTCACCCTGGTTTTTTATCACTTCTTCATAGATCATAATCATAATACCAGAGCC
TGATTTCCATACAAAGAAACATTCTGATACTCTAGGGAGTActtcaatgtatttttaaaggtaCACGACT
ATGAAAGTAGCCAGAAAGTattatcaaatgtgtgtgtgtgtattagtaaGGAGAGTATATAATTAGTATT
ATGTAGTCCTGTATTTGAGAAATGTGCAGAAAAAATAACTTTAACTAACTTTTAATAAGTTTAACCAGAA
GgatcacaacaacaaaaaaaNCCCTGTCAAGTAAAAAATAATCAGACAGCAAAATTAATCACACTCAAAG
TCTCCAAACATTCTAATAGAAAGCTCAAAAGACTAATGACATAAAGTAAGTCCTCTACACAGTTAGACTA
GCCACCCTGATTAATAATTTCTTAACTTAGTTAACAAATGCTGTTACCAGTTACTTCATTTCACCTGGta
acttaggggctggagagatggctcagcacttaagggcactgactgctcttccagaggaccaggattcaat
gAGTTGCCAGTGCCCACAGGTGGCTCCCAACACCACAGCGGGTAACTGCAGGTGCAGAGGATTGCCTGGA
CTTGGGGGGCACCTGCATTTAACATGAACTTAAGTCATCCAGGGACAATGTATGTATGAGATTTGTGTTA
GGTCAAGGTAGTATAAGGTCCAATTTATAGTAACAGTTTTGTGACAACTGTTATTGTCTTATGAATTGAA
AGCAGAACAAAATTCAGGTTGTCTGCTGTTTTCATATAATCTATTTAAATTAACCCCTTTCGGGAGATTG
TATTTTATGAACATGTCCTTTTGCATGCCAGAAAGACTCTTGGGGTGGCAGAAGCATCGTCTGCTCCCAC
TTTGGAACTTACCTGAATGTTTCTCTCACAGATGCATATGCTCTTAGTTGCATCTTTATTGTCACTCTCA
TACCACCCCTGGACATTCCTGGTGTGAAGGACAGTGCTCAGTGCTCAGATGCAATACACTTCATTAGGTT
TGATAATGAACACAAGGCCACACACACCTTTGAGTAACCTGGGAAATATGGGAAATGCCTCTTAAGTGTG
CATGTTTGACCCAATGGCTGGAACACTTGTGGCAGGAGTTCAAGAAGACGCTGGTTAACATCAAAGTGGG
CATCTTCAAGACCAGTGTGAAGTATGTGATAGAGTACGGAAAAAAGAGGCAGTTGGCAATAGAGAGAAAA
GTTAGAGCACATGTAGTCATGAGATGGTGAATGTCTTTGTGTGAAGTACCTGAGCACTTTTGGTACGGTG
TACGTCCAGGGTACACAATGGATAACAAGAGCAAGCCGTGTGGAAATGACACTGACACCTACGCCTGTAG
AGAAAGACTTGACCTTTGAGGAAGTGATGGATGGATCAGAAGGGGAGAATGATGTTGTTTTATGTGACTT
GTAGGTCTCCCCACTTTACAGGCCACCATGCTTTCTCAGCACAGTCAAGGACAAATCATTGGTACCTCCT
GGCTATTCCACATCAGTGGAAATTACTTCTTTATCTTGAACACAATGTCTATGACCTGGACACTGATTAA
TCCTGTACCAGGTGGTAGCATGAAGGAATGGAGGTAAGATGATGAACCAATGGAGATCTGAAGATCTCCA
TAGAAGAATTCAGTCACTGATTTCTTCAGGTAACACAAGGAAAGGCATATTAGGTATAACCTAGATTATC
AGAAGGCACTTCATCTAATTCGATAGACTGAGTGAATGATTTCTGGGTAGTGCTCCTGGCTGGGGAGACA
GTGATGACCACGAGGATTCCTCATTCTATGTCACAATCCATTGTTTCCCACTTCCTGTTAACCAGTGAtc
cagtctctgcatggcctgcTAATGAGCCCCAGGTATGTGTGCATCACTGTACACTTCCAGGCCTCTCATC
CTCAGGTATAGctgtccttccaccagctccatTATCACATTGAAGGTCTTTATTATCTTTCTCTAGCACA
ATTAAACACCACCAATTTTCTATCCACAgaacagaaatcaaaatatttagTAAGCTTTTCTTTGTAATGA
AATAAACTCTGCAAAGACATCACATACACAACTGACAATCCTCTCTCTGCTCAAGATTTTGTAAcacatt
tattatgtatgagaTTCTCTGGCTGCCTGGGCAGAGAAGGTGTGGTGGAGAAGTGTTTAACTTTATCCAG
AGATTgtgatgttttttttaaaaagggtcaACATCAAGGGCCCCAGATATCACCCAACTTACACCCAGCT
TCCACCTCCCAACCACTTTCATTATGAGGAAATATTTATCTGTGTGGTATTCATCTCCATCTTCATACTC
TTTATTActtttgtttgcatatgtgtgaagAGGAAGTGTTGTACCCAAGGAGGTAAGGAGCAGGCTGAGG
TCTCATTCTGTCATTTTTAGGGTTGTTCTGCAGGGGACTTGCAATAGGTGTATCATTGGGTACTGAGGAT
ggaatttctggttttattttaaaataaataacaagtgCCTTTACACACTGAACCATCTTACCAGCATCCA
AAACTGACCTGTTGAGGGTGTGACTTCCAGTTCAATAAACTATCTTCTGTTCAGATCATGAGAACCAACT
GAAACAAGATTGTGAGCACCTCACTTGCAGGCACTCCTATCATGACCCATGCAGGGACACTGACTCTACA
TTCATTCCCAGAACAATTACAAAGGTGTTTCACACAGCCGGTTAGGACTGCCCATGAACTCTCTCTGTCT
TACTACTATCTATGATATATGCAATAACAGCTGTTGACCCCAGAAATGGGTCTGTCTGAGAAGAGGTTTT
GAGGCCTGGAGCTCTAAATCACCTTCGTTAGTCAGGTTCATGATATGTCAGTGTACAAGCTGAGCAATGA
CTTTGAGATTTTCTGCTGGAGTTATGAGTTAAATACTTTCAGAGTGGAAGTCTGGAGGCCTTGGGATGTC
ACCCCAAGAATCTTAAGCTACCCATGGAATATTCCATCTAATCCCACAAGCCGCAGAGGAGAGGCCAAAG
TAGACACAGGAGAGTTCCCCACCAAAGGCACAAAAATGTTGTCTGAGGAGAATGAGCCCAAGACATGGGG
ATAAAAGCACATATCAAATGTATTTATCACTCCATGCAAGAGTCAGGAAACAGTTCACaagatggggaag
aaaggaagagtggAATGATAGGAAATGCAGTTCTCCATCCATAACCTCCCTGTTGCTCTGTTGAACTCTC
AGGACTCTGAGATCTCTCATGATCCCTGCAAGAGAGCAAGGCTGTCGATAATCTCTTCATGAACCCAGAA
GGCGTTATGAGGCTCTTCAGTCCCTGGGAATCTACCTgcattagttaattaattaattaattaattaatt
aattaatagtcCAGTACCTGAGGAGACATTGTGCTCACTGATGCTGTCACTAGTAAGGAGTCCATGTTTC
TGTAAATAACTCTTCACTCATGCTTCTATTAATAACTCCAAATGAAGCCAATGGTTCTCAGAAAATCATC
CATGAAACTACTAGGCAGAGTTcgggaagaggaaagaggtggATAGAATGGGCCTACAGCATGAGAAGGG
GTTGAAGGGTTATGTGTCCAAATGCACACGTATATGAAAACATCACAATGAAACCAATTATGATGCATAA
TCGCCTTGCCAATGCACTCTTAAAAGATGGACTAATTTTTACTTccaatgtgtatgagtgttgtgaTTAT
GGTCATGTGTCTATATAGAACCATGGCAAAATTATAAAGGAAGGCATTTAATAGGGTCTAGCTTGCAATT
CGAGAGCTTTAGTTTATTGTGAATTTTGCAGGGAATATATGGCCGCATtcagcagacatggtgctagaga
agttgctgagagttctatatcagAATCCACAGGCACAGAAAGGGAAGTTTGAAGTTTCACATCCCACact
cagtgatacacttcctcaaCTAGGCcgcacctcttccaacaagaacacacctccTCATCTTCTAAGTGGC
ACTACTTCCTGATGGTTTggtgttcaaacatatgagcctctgAGTGCCATTCTTCAAAGCAGGACATGTG
ATCACCATTTCTGATTCCCTCCTGTGTTCTACACCTCCTTGCCAGACAGACTGCTGGCCAGATCAAGAGT
TGTTTTTTTAGTAACCATTCTTCTCTACATTTAGGGAGCATCTTTTAAAAAGCCAGCATCCACACACCAG
ATGTCAACAACTCTCATACACTTTAACTATTTCTGAGAGCACAGAAATATGTGATCACACAAACCAATTG
TGTCTTATGAAAAATGGGCTTGTATCAGAGTTTTTACCGTgggatatgcacacacacacacacacacaca
cacacacacacacacacacacacaccccagaagtAGAACTTATGACATTCCAAAGTACCAATTACACAAA
TGTCCAATTTCAGGATCCACTGAGATTTTTTTGAGCTTGCTAATAAGAGTgaggtgaggggttacttaca
ggagctgGGGTGACTTCAAAACAGCTGTGCCACTGCAGAGCCCACCTCAACACATGACTCCAGAAACAGC
ACAGCAGAAACCTCAGGGACAGATTTGGAATTTTCTCTGAAGCTGGTTTGGCCAGAGTCTCCTCAGTAGC
TTGGAGGGTCAACTGAAACTACTAAGTTCTTTTTTCTTATACCCAGGAAGTTTGCATGTTTCCTGAGGGT
TGAGaaccctcccccatcctctgaaGAGAGTCAGAGTTAAGCAGGTAAAAACAGCAAATGACATTTACAT
GAAGGCAAAGCACTTTGTCTCACAGACAAATCAATGCTTAAAGCAAGCCCAAAGAGACAATCTACAGAGA
ACCCAGGCTAGCTGATTTCCAGCCCCATTCTTGTCTCTAATACACTGAGATCCTAGgtcatgtctcaaaa
aagtagCAGGCAAAAGTTTTGCTAATGCTTTAAGATGTCTTCTCTTTCCTAGGAGGGTGTTCCTCAGCAA
AAAACTTCAGACCTTAACACTGCTGTCTGCAACCAATAAAAAGGGCAGAAAGTAGTGTGGGGCTGTGTTT
ATACAGTATCAATTTCAATCTTCTCTGATATCAGTCAGAAATCACGTGGGATGTTCCAGAGTAACCTGGG
TGCTTCAGACACATGGGTACTTCATACATTCAAATCTGAGAACTGAAATCAAGTCCTGCTTCTTAAGGCT
CTGAAGAGTAGTGATTCTCAACtgccctaatgctgtgacccttaaaCACAGATCCTCAGTGTCATGAACC
CCAACTGAAAAATGTATTCCATTGCTACTCTAATTTTTCATACTTCTAATTTTCTACTGttagaaaatag
aattttatatcTGATAGGCAAACcacccaaaggggtcacaacttacaggttgagaacccctgctctaGAC
TGCAGAAGGTTAATGTCTGACTACAAGATGAGGTGTATTGCACAGAAAACTAGTTTTTGAGGCAGACAGC
CTCCTCTTCAAGTCTTCATTCAGAAGACACTTTCTTGTGATTCCTTTGTAAACAAGTTGCCTTGCTTTAG
TTTCCAAATATGGAGCCATTGCTATTAAGAGGCCTAACAAAAGAAAAGGGTTTTTAAACAATGTAGTGAA
AGACAGTTCTGAAAAGCAAATACTACTGGATCTGGAGCATGCTTAATCCTACCCTTAAGCAGCGGCGTGC
CTTCCTATAAGAggttaaggctagcctggtccactCCCTGCTACCAGCCAGGGAGATACAACTTCCAGGA
GGCGTTCTGCTAAGCATATAAATTCCTAATAGTATTCTCAATAGGGGGGGTAAACTCAAGTTCATACTGA
AATATGACAATCTTCAAAGACTAAACATAGTTATTAAattttagatttatgtattttactgTATGcttat
gactattttgttcaTATGCAGATCTAACTGCTCAACAATGTGTTGTGGATGTTTGTGAGCTGACAGCTGG
ACCCACAAACCAAATAGCACAGAAACAATTACTAGAAAACAGTTGTGAGCAGTCTAGCAAGAAACTCAAA
GGACAGAGAAGCTGAGTGGCTGTGATTCATCAGAGTGTCTCATAGGAGAGAAATGCACACCTCAGCCAGG
GAGATCAGCCTCAGCACCCAGGAGAGACAGCTGCTCTGAGTTCCCTCCACTGAAGCTCCCAAGGCAGTGT
GAGGGAGActcagtgcacagagggtctgtcAGACTCAACAGTGAGTGTCATTAGCTGTGGCTACTCCCAC
ACAGACAAACACTGAGCATCTCAAGTTCTTCACCTGGAATAATCAGAAGTTATATGGCACCAGTGAATCT
TCACCCAAGGTTAATCTCTGTCTTGTATATTGACTCATCCAAAACTCCCctgccacactcacacacaggc
acacacaccaggAGATTCACAGATTTGTTCCCAACTGCCTCATGTGACACTGGTGAATAAATGCAAGGGC
CTGATGTGACAGCTGGGGACAAATGTGTGTGCAAATGATTTCACAAGTCAGCAGAGAGGAACTCCTCAGG
GGAAAGAAACCTCTTGGGAAACGGCTCCAGTATGAGGTTAAGGACATTTGGATTCAGAGTTGGGCAGAGC
TGGGATCTCTGGGCAAACATGATCACCAAGGCAGACTTCTGGGGCTAGTGAAACACTGTGTCCTAAAGCA
GGGTCCATGGAACCTGTGGATCCACACACAATGTTAATCTCtgtcctgtacacacacacacacacacaca
cacacacacacacacacacacacacacatgcccctttaaaaaaatctatagttCACAGCCAAAAGCATGT
TAAAAAAGTGATTCATATGTAATCTGTCAGGGATTTGGACATTTCTTATGTAGAAGCCTGTtctacaaca
gaaagaaaagtgttCATTCAATTTTGACTCATGTACATGAGTGTTTTACCAGTGTGTGAACACATTATGT
TTGTGCAATGACCATGATGAAGAGAAACGTGAATCTAATTCCCTGCAGCCACCATTATAGAACGTTTTGA
TCagccaggcattgtggcacaagcttttaatcccagcacttaagagggacAGGCAGGAaatctctgattt
tgaggccaccttagtctacagaggaagttccagaacagctagggctacacaaaaaaaaaaaaaaacaggc
aaaaaaataaaaaacctgagGAGGGGAGCtgttgtgtgagtgctgggaacccagtCTGGGTACCCAAAAG
AGCAGCAGGTTCTCTTAACCTCTGGATATCTGTTAAGGCCCCAGAAGAtgcttttaattagaaaaaagtt
TTTGATTGCAGAACTTCCCAGAAGCTCTTAAGTTCTAGTGTCACAGAGCTAAGGGGAAAGCTCAACCATC
CTTCCCCACACGATAGTAATTGTCTTCAGTACAGAgaaagtagaaggaaggaaacaaggctGTGATGGGG
TCGATGACCATGGAGCATCAGTGGAGGGGCAACAGTGACAAGCAGTGGGACAGGAAAGAGCTTGTACCTG
AGCCAGGGGATGATGCTGAAGGGACCTGGAAAGGCAAAGAAGGAGTCTGagatggagaggaaaagaggaa
gtgagggagaggAGACCGGAAGCCTGAGGGAGACTGAGGGAAGGTCTCAAGCTAGAGGAGAAGCACAGGA
AACCAGTACAGCCAATATTTAGGCCCACCTACTTTGATGATCTCATGTGGACCACCCAGAGTGacactgc
atgtgtgcatgggcgTGCCACCTCACTGGGTAGGGACTGGCCTGGTATAAATGTCTCTGACTCTGGTGGC
AGGCTGCATCAGATCAAGGTGAAGGCACCAACTTCATTCTCTGTTTCCTTACTCTTTTCCCAAGAGACTC
TGAGGGTATAGATGCTGGTGAGTGAGATGAATGGACTGGGAGATGAGGGGGGTATGGGAGCCCTGAAAAA
GTGTCAAGGCCTCCAGGCACCTTGGAGTGACATGCACCTTGTTCCTTGGGAGGGATGATCAGAGCCACAG
GCCCTGGAAGGATTACCTGAGACAAGGACAAGGAACCTGCATGACTCTAGCTTGAAAAGTCCTGAATTCA
cagcctggatttttttttttgtgctgtgTCCTCTGTGTGCTGGGGTTGGAGTTAAGAGTGGAGGTGATAT
GGTAGATTTCAACATTGTCTCTGCAGCTCCAATCACACCATGGCAGGATCATGGCAAAAGGAGCAACCGG
CAAGTGAAATCATTCGCTGACTCTGAGCCCTTTGGTTCTGCTGAGCTATCTGGGGACCATGCTGCTAGAC
ACTGAGATCTCAGGGTCTACATGGAGGGAGGTTTCGTTACAGAACATGGACCTGGTTTAAGTGAGGAAGC
TCACGCCTGGGTTTTGGGGAGGGAAGCTGCTgggcttctctttccctccttcaagGACTAGGGGCCTTGG
CTCTGCCTGGCTCCACTCCACCAAGCCTTCAGTTGGTTTTGGAAGTCAGGAAAAAGTTAGGGTTGGGGTG
TGTAAGATGAGCTACATGGATGAATAGAACTGCAGTCAAAAGGGAGCATCTGCTGATGCCCTCAGCACCA
CTGGGGTCTGCAGGGAGCCTAAAACCAATCACCAGGCTGGCTATGctgggaacatttctgggttaaaagt
tttgaGATGTCTGGCTGGCCCCACCCATCAAGTGGAGGCCATCAGATTCTCTACTGGTGGTGGTCACTAC
AGGTTATATCTCCATTTTGTGGGTATTTCGGCTAAAGTATCACCATTGATTCcagggagcctcttgcttc
ctggagtctgggactttctagtggttacccCATTTCTCCCATCCTNNNNNNNNNNNNNNNNNNNNNNNNN
TGGCCTGCGTGGATGTCTGGCAGTGAGCAGAGGTGATCTGACTCTGGGAGCCTGAACACAGGGACCAGAA
GGATGAACCTGATTCCTGCTTGGCCATCATGGTCCCAATTAGAGCCCTTTCCCCCCAGGGCAGAGGTCTA
TGTCTAGAATGCCTCTGGGCAATAGACAATAGCCTGCCATTTCCCCTCCCTGGCCACTCAGAGGtaaaca
tacagaataaaaaaatcatcCCTGTAGAATATGCAGGATCTAGAGCAAAGTGGGTCATTATGGTAGGCTT
GGATCCTAGACTACTGTACAGGTGTCTAACCCTTCCCACCCTGCAGATCCACaacctctcctgctctccc
tgaTGACTCAGCCCCTAACTTCCCTTTCCATCTTCCAGagggtctacacacacacagacacacagacaca
cagactcacagacacacagacacacagactcacagacacacagacacacagacacacacaatacatgctg
gcttttaaattcttttcagtTGCTATGACTGAATGACTGACTCAGTGGAAGGATCATAttctgtaatcca
ggctggctttaaatctCACCTGGTGCTTCttgatagatttttatatttcaacACTCGGTAAAGGTGCCTA
AAAGTCCTTGTATGGTAAATCATCCTGCTAACGCAGGTAGAATCTATGGCATCCTACAAACTTAAGACAG
TCAGAGATGACACAGAATTGAGAATGCAGAGCTGGGGGACATCTTGAATAGAGACTTGTCTTCCTGTCCT
TTTGCGTGTCAGATAGATACATGGGTGGGGCAGAAACATTGTCTGCTCCCACGTTGGAACTTGCCTGCAT
GTTTCTCTCACAGATTCACATGCTCTTAGTTACATCTTCATTGTCAGGCTCATAGCACCCCTGGCCATCC
TTGGTGTGAAGGACAGTGCTCAGTGCTCAGACGCAATGCCCTTATAGGTCGATAATGAAAACAAGGCCAC
ACACACCTTTGGGTAACCTGGGAAAGATGGTAAATGCCACTTAAGTGTGCATGTTTAGCCCAATGTTTAG
CTGGAACACTTGTGGCAGGANNAGAGTTCAGAAAGAAGCTGGCTAACATCCAACTGGGCATCTGACTCGA
GGCCTTTGGTTCTGCTGAGCTATCTGGCATGCTACTAGAACACTGAAGATCTCAAGGAGTCTACCATGGA
GGGAAGGTTTTCAGTTACAGACAACCCAATTGGATCCTGGATATTTAAGTGACGGGAAAGGCTCCACGCC
TTTGGTTTTGGGGAGGGAAGCTGCTGggcttctcttttccctccttcaaGTGGACTAGGGGCCTTGGCTC
TGGCCTGGGGCTCACTCACCAAGCCTCCAGTTGGTTTTGGAAGTCAGGAAAAAGTTTAGGGTTGGGGTGG
GNNNNNNNNNNNNNNNNNNNNNNNNNNNNNNNNNNNNNNNNNNNNNNNNNNNNNNNNNNNNNNNNNNNNN
NNNNNNNNNNNNNNNNNNNNNNNNNNNNNNNNNNNNNNNNNNNNNNNNNNNNNNNNNNNNNNNNNNNNNN
NNNNNNNNNNNNNNNNNNNNNNNNNNNNNNNNNNNNNNNNNNNNNNNNNNNNNNNNNNNNNNNNNNNNNN
NNNNNNNNNNNNNNNNNNNNNNNNNNNNNNNNNNNNNNNNNNNNNNNNNNNNNNNNNNNNNNNNNNNNNN
NNNNNNNNNNNNNNNNNNNNNNNNNNNNNNNNNNNNNNNNNNNNNNNNNNNNNNNNNNNNNNNNNNNNNN
NNNNNNNNNNNNNNNNNNNNNNNNNNNNNNNNNNNNNNNNNNNNNNNNNNNNNNNNNNNNNNNNNNNNNN
NNNNNNNNNNNNNNNNNNNNNNNNNNNNNNNNNNNNNNNNNNNNNNNNNNNNNNNNNNNNNNNNNNNNNN
NNNNNNNNNNNNNNNNNNNNNNNNNNNNNNNNNNNNNNNNNNNNNNNNNNNNNNNNNNNNNNNNNNNNNN
NNNNNNNNNNNNNNNNNNNNNNNNNNNNNNNNNNNNNNNNNNNNNNNNNNNNNNNNNNNNNNNNNNNNNN
NNNNNNNNNNNNNNNNNNNNNNNNNNNNNNNNNNNNNNNNNNNNNNNNNNNNNNNNNNNNNNNNNNNNNN
NNNNNNNNNNNNNNNNNNNNNNNNNNNNNNNNNNNNNNNNNNNNNNNNNNNNNNNNNNNNNNNNNNNNNN
NNNNNNNNNNNNNNNNNNNNNNNNNNNNNNNNNNNNNNNNNNNNNNNNNNNNNNNNNNNNNNNNNNNNNN
NNNNNNNNNNNNNNNNNNNNNNNNNNNNNNNNNNNNNNNNNNNNNNNNNNNNNNNNNNNNNNNNNNNNNN
NNNNNNNNNNNNNNNNNNNNNNNNNNNNNNNNNNNNNNNNNNNNNNNNNNNNNNNNNNNNNNNNNNNNNN
NNNNNNNNNNNNNNNNNNNNNNNNNNNNNNNNNNNNNNNNNNNNNNNNNNNNNNNNNNNNNNNNNNNNNN
NNNNNNNNNNNNNNNNNNNNNNNNNNNNNNNNNNNNNNNNNNNNNNNNNNNNNNNNNNNNNNNNNNNNNN
NNNNNNNNNNNNNNNNNNNNNNNNNNNNNNNNNNNNNNNNNNNNNNNNNNNNNNNNNNNNNNNNNNNNNN
NNNNNNNNNNNNNNNNNNNNNNNNNNNNNNNNNNNNNNNNNNNNNNNNNNNNNNNNNNNNNNNNNNNNNN
NNNNNNNNNNNNNNNNNNNNNNNNNNNNNNNNNNNNNNNNNNNNNNNNNNNNNNNNNNNNNNNNNNNNNN
NNNNNNNNNNNNNNNNNNNNNNNNNNNNNNNNNNNNNNNNNNNNNNNNNNNNNNNNNNNNNNNNNNNNNN
NNNNNNNNNNNNNNNNNNNNNNNNNNNNNNNNNNNNNNNNNNNNNNNNNNNNNNNNNNNNNNNNNNNNNN
NNNNNNNNNNNNNNNNNNNNNNNNNNNNNNNNNNNNNNNNNNNNNNNNNNNNNNNNNNNNNNNNNNNNNN
NNNNNNNNNNNNNNNNNNNNNNNNNNNNNNNNNNNNNNNNNNNNNNNNNNNNNNNNNNNNNNNNNNNNNN
NNNNNNNNNNNNNNNNNNNNNNNNNNNNNNNNNNNNNNNNNNNNNNNNNNNNNNNNNNNNNNNNNNNNNN
NNNNNNNNNNNNNNNNNNNNNNNNNNNNNNNNNNNNNNNNNNNNNNNNNNNNNNNNNNNNNNNNNNNNNN
NNNNNNNNNNNNNNNNNNNNNNNNNNNNNNNNNNNNNNNNNNNNNNNNNNNNNNNNNNNNNNNNNNNNNN
NNNNNNNNNNNNNNNNNNNNNNNNNNNNNNNNNNNNNNNNNNNNNNNNNNNNNNNNNNNNNNNNNNNNNN
NNNNNNNNNNNNNNNNNNNNNNNNNNNNNNNNNNNNNNNNNNNNNNNNNNNNNNNNNNNNNNNNNNNNNN
NNNNNNNNNNNNNNNNNNNNNNNNNNNNNNNNNNNNNNNNNNNNNNNNNNNNNNNNNNNNNNNNNNNNNN
NNNNNNNNNNNNNNNNNNNNNNNNNNNNNNNNNNNNNNNNNNNNNNNNNNNNNNNNNNNNNNNNNNNNNN
NNNNNNNNNNNNNNNNNNNNNNNNNNNNNNNNNNNNNNNNNNNNNNNNNNNNNNNNNNNNNNNNNNNNNN
NNNNNNNNNNNNNNNNNNNNNNNNNNNNNNNNNNNNNNNNNNNNNNNNNNNNNNNNNNNNNNNNNNNNNN
NNNNNNNNNNNNNNNNNNNNNNNNNNNNNNNNNNNNNNNNNNNNNNNNNNNNNNNNNNNNNNNNNNNNNN
NNNNNNNNNNNNNNNNNNNNNNNNNNNNNNNNNNNNNNNNNNNNNNNNNNNNNNNNNNNNNNNNNNNNNN
NNNNNNNNNNNNNNNNNNNNNNNNNNNNNNNNNNNNNNNNNNNNNNNNNNNNNNNNNNNNNNNNNNNNNN
NNNNNNNNNNNNNNNNNNNNNNNNNNNNNNNNNNNNNNNNNNNNNNNNNNNNNNNNNNNNNNNNNNNNNN
NNNNNNNNNNNNNNNNNNNNNNNNNNNNNNNNNNNNNNNNNNNNNNNNNNNNNNNNNNNNNNNNNNNNNN
NNNNNNNNNNNNNNNNNNNNNNNNNNNNNNNNNNNNNNNNNNNNNNNNNNNNNNNNNNNNNNNNNNNNNN
NNNNNNNNNNNNNNNNNNNNNNNNNNNNNNNNNNNNNNNNNNNNNNNNNNNNNNNNNNNNNNNNNNNNNN
NNNNNNNNNNNNNNNNNNNNNNNNNNNNNNNNNNNNNNNNNNNNNNNNNNNNNNNNNNNNNNNNNNNNNN
NNNNNNNNNNNNNNNNNNNNNNNNNNNNNNNNNNNNNNNNNNNNNNNNNNNNNNNNNNNNNNNNNNNNNN
NNNNNNNNNNNNNNNNNNNNNNNNNNNNNNNNNNNNNNNNNNNNNNNNNNNNNNNNNNNNNNNNNNNNNN
NNNNNNNNNNNNNNNNNNNNNNNNNNNNNNNNNNNNNNNNNNNNNNNNNNNNNNNNNNNNNNNNNNNNNN
NNNNNNNNNNNNNNNNNNNNNNNNNNNNNNNNNNNNNNNNNNNNNNNNNNNNNNNNNNNNNNNNNNNNNN
NNNNNNNNNNNNNNNNNNNNNNNNNNNNNNNNNNNNNNNNNNNNNNNNNNNNNNNNNNNNNNNNNNNNNN
NNNNNNNNNNNNNNNNNNNNNNNNNNNNNNNNNNNNNNNNNNNNNNNNNNNNNNNNNNNNNNNNNNNNNN
NNNNNNNNNNNNNNNNNNNNNNNNNNNNNNNNNNNNNNNNNNNNNNNNNNNNNNNNNNNNNNNNNNNNNN
NNNNNNNNNNNNNNNNNNNNNNNNNNNNNNNNNNNNNNNNNNNNNNNNNNNNNNNNNNNNNNNNNNNNNN
NNNNNNNNNNNNNNNNNNNNNNNNNNNNNNNNNNNNNNNNNNNNNNNNNNNNNNNNNNNNNNNNNNNNNN
NNNNNNNNNNNNNNNNNNNNNNNNNNNNNNNNNNNNNNNNNNNNNNNNNNNNNNNNNNNNNNNNNNNNNN
NNNNNNNNNNNNNNNNNNNNNNNNNNNNNNNNNNNNNNNNNNNNNNNNNNNNNNNNNNNNNNNNNNNNNN
NNNNNNNNNNNNNNNNNNNNNNNNNNNNNNNNNNNNNNNNNNNNNNNNNNNNNNNNNNNNNNNNNNNNNN
NNNNNNNNNNNNNNNNNNNNNNNNNNNNNNNNNNNNNNNNNNNNNNNNNNNNNNNNNNNNNNNNNNNNNN
NNNNNNNNNNNNNNNNNNNNNNNNNNNNNNNNNNNNNNNNNNNNNNNNNNNNNNNNNNNNNNNNNNNNNN
NNNNNNNNNNNNNNNNNNNNNNNNNNNNNNNNNNNNNNNNNNNNNNNNNNNNNNNNNNNNNNNNNNNNNN
NNNNNNNNNNNNNNNNNNNNNNNNNNNNNNNNNNNNNNNNNNNNNNNNNNNNNNNNNNNNNNNNNNNNNN
NNNNNNNNNNNNNNNNNNNNNNNNNNNNNNNNNNNNNNNNNNNNNNNNNNNNNNNNNNNNNNNNNNNNNN
NNNNNNNNNNNNNNNNNNNNNNNNNNNNNNNNNNNNNNNNNNNNNNNNNNNNNNNNNNNNNNNNNNNNNN
NNNNNNNNNNNNNNNNNNNNNNNNNNNNNNNNNNNNNNNNNNNNNNNNNNNNNNNNNNNNNNNNNNNNNN
NNNNNNNNNNNNNNNNNNNNNNNNNNNNNNNNNNNNNNNNNNNNNNNNNNNNNNNNNNNNNNNNNNNNNN
NNNNNNNNNNNNGTGCTGGGCTTTTAAATTCTTTGTCAGGTTGCTATGACTGGAATGAGCTGGACTCGAG
TGGAAGGATCATATTCTGTAATCCAGGGCTGGCTGTTAAATCTCACCTGGTTGCTTCTTGGATAGATTTT
TATATGTTCAACAACTCTGGTAAAGGTGGGTGCCTAAAGTGCCTTGTGTAGTGGTAAATCATCCTGCGTA
CACGCAGGTAGAAGTCGTATGGCAGTCCTCACAAGACGTTAAGGGACAGGGTGCAGGGGATGGACGACCA
GAAGGTTGAGAATGTGCAGAGCTCGGGGGACATCGTTTGAAATAGGAGGACTTGTGCTTCTGTCTTTTGC
GGTGTCGAGAGTCAGATACGATTGGGTGCTCGAGGTAAAAATTGTCTCTGCCTATTGTCTGTTGGAACTT
GCGCTGCATGGTGTTCTCTCACAGAGTTCACCCGATGCTCTTAGTGTACATCTTCCATTGTCAGGCTCGA
TGAGGACCCGGCTGGCGTCATCCTTTGGTGTGGGGAAGGGACAGTGGGCGTCGGTGCGGAGGTGGGCTCA
GGGACGCACATGCGGGCTGTATTAGGGGCTCGGGGATGAAGTGAAAACAAGGCCCACAGCCCAGCACCTG
TTGCGGGGAGGGTACCTGGGGAAAGGGCATGGGTAAATTGCCACTTAAGTGATGCATGGTTTAGCCCAAT
GTCTTCAGCGTGGAACACTTGTGGCCAGGGAGTTCAGGAACAGAAGGGCTGGCTAGAACATCCAACTGGG
GGCATTTCGCAAGACCAGGTGGAAGGATATCGATTAGACTTGACAGTAGGAAGAGGGAAGCAGTTTTGCA
AAGGGAGCTGAGGAGAATGCATGGGGCTAGTACACTTCATGAGATGTTTTAAGTGATGGGTGCTCTCAGT
AGACCTGTCCTTCATTAAACTTAGGAAAAGGCATTACACAGTTTAGAGAGTCGGGTCGTTCTTAGTCGCA
TTCATTTGTTCTTAAATTGTAAGATGAGCTACATGGATGAATAGAACTGCAGTCAGAAGGGAGCATCTGC
TGATGCCCTCAGTACCACTGGGGTCTTCAGAGAGCCTAAAACCAATCACCAGGCTGGCTATGCTGGGAAC
ATTTCTGGGGTTAAAAGTTTTGAGATGTCTGGCTGGCCCCACCCATCAAGTGGGAGGCCATCTTCTCTAC
TGNNGATTCTCTACTGGTGGTGGTCACTACAGGTTATATCTcctttttgttgggtatttcggctAAAGTT
ATCACCATTGATTCcagggagcctcttgcttccctggagtctgggactttctagtggttacccccatctc
cccatcctccactgctcCGTGTGTCTactcaatttcctgaccttctgtacttctctcctgtcccttccat
tgCCTCTGTTCTATCTCCCAGACATCTCCCTCTGtctacctcctgtgattgttttgttccccattctatg
taggattgaagcaaCTACACTTTggcctttcttatttttaagctCTGAGAGTTTCCTTTAAACTTCCACT
CTACACATTCACAGTAGCACCGAGGCATTGTTCCTGAGTGACAGGGCAATAATTAAGCTAGAGAGAAATA
ATCACTGCCCTTGCTGTGGAGATGAGTGGTCTCTACTTGTTGTGACCTGATTGACCCTACTAGGAAGTCC
ATCTGGGTCTGTCTTTGAGCTGGCtcacttttaaattgttttaggtatattttgattttatgtgcatAAT
ATCTTACCTTCAttatgcatgtgtaccatgtcATGTGTTTGCTTGTTGCTCTTGGAAACTACAGTAGGGC
ATAGGATCCCTCCTGAAATGGAGTTCTATGCAGTTGTGAACAACCACGTGGCTTCTGGGAATAAATCTAC
ATCTTTTGCAACAACAACCAGTGCCCTTAATCTCTGTGCCACTCTCTATCCTCAGTGGTCTGGTTGACAC
AGTTGACAGAGGAGCCTTGGGAAGGCAGATTTTAGATACCTTTTCATGTGTAATGAATTTTCTTCATTAt
gcttcctggtgctccttttcttctcaaaCTATACCTTTTGTACTTTTCCTTACCCAGCTTTCTACTTTTC
ATTCTGCATAAGAGTAACCTCTAACAACCACAAGACGTATTCAATACCAAGatgtcttgaaatatcttct
gCCAAAGCCATTAATCCTAAACTCTTCAATTTTGTTTAGACAGTTTTTTCATcgggtggagggaaggagg
gcagagCACAAAGTAAACACATTCTTCAAAACAATATTACAAAGTCATTTTCTAGGAcacttctcctctg
aaaccaATTATATCAAGCTGTCCTGATCCATATTTCTCAAGGCATCACTGTTGTCCATGGACTTGCTCCT
ATGGCCCAACACGCCCTCCAAAAAATGATCAACTTCTTTGCTAATTCAAGGTTCAAAAGTCCACATTCTG
CCCATGAACAGCTTGGTCAGGCTTGTGACAGCATTACCCAACTCCTAGGGACCAAATTTTATCTTGGTTA
GTGTGTtagtttgaatatacttggcctagggagtggcactgttaggaggtatggcctttttgcAGCAGGT
ATGACCTGGTtgaaggaagtatatcactgtgatggtgggctttaagacccttctcctagctgccttagGA
AAGTCTGTTCCTGGCTTGTTTTGGGTAAAGACATAGATctctcagcacctcctgcaccacgcctgcctgt
aCACTGTCATACACGaccttcatgataatggactgaacgtcTAAActtataagccagctccaattaaatg
ttgtcctttatcaAGGtgcgttggtcatggtgtctgttcacagaagtcaAACCCTAACAAAGAAAGTCAG
TGTCCTGACTAAGGCACATTGACCATTTTATTGGGGCTTGTTTACCATTGGACAGGTTCAGTTCTTTTTT
CTCAGgttggggagcatggcagcacacaggaatatatggtagctgagagttctacaacccTACCTAAAGg
ccacagaagacagagactcTGGGTTATGAACTGGTGTTTCAAACTTCAGGCTAgctccagtgacccactt
cctcttctttggCTACAACAAAGCCATACTACTGATTTCATTACTCATCTCTCTTGACATGTGTACTTCT
TTGCGTCTTTTTACACACACTTCAGTACAAGTTTTAGAGGTTCTAGATTCTGTTTTACATGTAGTACGGA
CTAGCCTCTGACCAGATTCCTGCCAGACATTTCTATGACACATGGGCATTAGCTCCAGAGAATTCTGGTG
GTTTGCTGATGACTAAAAGTCCTGTATCCAAAGAATGAGGAGAAGCCTGAGTTTAAACTGCTGATGTTTC
CCAGCCATGAGAACCTGAGCTAATTGTTGGACCTCCTGTAAAAGGGCTGGACATGGTGCTGTGTGCTTTC
CTTGTCAGGACTAGCAAGGCAGAGGCAAATATCTATAACTTCATTGCTCTCTGAAGCTCTTTGGACTCTG
TAGGCCTTCAcagacactgcatgcacatggtacccAGAACCACAGGcaaatattgatatatatatatata
tatatatagatagatagatagatagatagatagatagatagatatagatagatatataaaataaaaataa
gtaagatcTGAGTCCCTGGCGAGACTTTCAAGTCTACTTTGTGAATCCCAAGCCTGTTAGAGACCTTGTC
TAATCAGAATTACTATGACATTTTTGTAagacattattaaaatatttttcttactaGAAGTTTACAATTA
CTAAAAGTAATAGCATTCTAAGACAATTTGCTgccaccttcttcctcctctgcctcctcttcctcctcct
cctcctcaccaccaccaccatcgtcgtcgtcgtcgtcgttgtcatcatcatcatcatcatcatcatcatc
atcatcctttaTTGATGCAAATAAAAGGAAAGGGCTGTGTTCTCACTCTTCTTCTTGGTTTATAAATCAG
GTAAGAACTTTGGAGACAGGTCCCAGTGGTTTGTTTAATCCAAGCCACTAGCTATTacagtgtctctctg
tctattAGATTGAAGTCTCAGCTTAGTCTTCAGCCCCCACTCCACGGTAATTTTGGAGATGATGATGGTT
GGGTACAGGAGGCACCAGAGTCAGTTTAACTCTGCAGTCAGAGGAGGATAAAACAGTAAAGTCCTGCTGA
TGGGACAGAGAACCCAAGGATCCAAAGAAGATAccaggaaaatggaaatgagaGGATTTCTTCTCATATC
GAACAAAAGGTTCTCCCAGGACTGTGATTAAAGTCTGCATGCTCTCTGTGGATGACATGATCCAACACCA
CACAATAATTCTAACAACTCGGGCCAAGTCTGTACATTAATAGCTCCTATCTTAGGCCAACCCGTAAGAC
CCAGAAGGATCAGAATGAGCAGACCTTTTAGagttgaaaatggggtacagagctaaatgatgaattctca
aatgaggaatatcaaatgtctgagaagtacctaaagaaatgtccaacatccttagttgtcagggaaagCA
AATTAAACTCTGATATTCCTCCTcaaacctgtcagaatggctaagatcaaaaatcaggaAACAGGAGATG
CTGACGAGGATTTGAAGAAAAGGAACGTCCCTTTTGCTGTGGTATTGCAAGCTGGCAAAAACACTCTGGA
AGCCAATCTGGTGTTTCCTGAGGAAATTGGAGAGAGTTTTACCTGaagaccagctataccactatcTGGG
ATATACCCAAAGAGATtcctacatatataaaatgtagatGTTTAAATCCTCCTTAGAAGACGGAAAAATA
AtcaatggaagagagagaggagagataggagGAGAAGGTGGGAAAAAAGGTCGAGAAGGagcaggtatgg
gaagagacagagaaagttcAGAGCAAcagggaaagaatagaaattatgAGGCTGTCTGGGGGTGGAATGG
GCAGAGACGCTAGAAAGTCCAGGTACCAGAAGCTAGGGTTCCAGGATGCAGTGTggatgacattagttga
aatacccacAGAGAGGAGCAGAACCGAAGAGACCTCCCTGGATTAGACAGCATggcccagttgagggatg
gggcctcCCACCCACCACACGACAGACAGATGAGCAGATTCACAAATTGCTCCCAAGGGCCCTGGATAAC
AGTGGGGGTTactgaaaattttattcatttttgtttcacaTGTATCTCAtcatatcatctctctctctct
ctctctctctctctctctcttctctctctctctctctctcgtcctctctcttccccctctctctctgtgg
cgtggtgtgtgtgtgtgtgtgtgtgtgtgtgtgtgtgtgtgtgtgcagcatgtgAATGCGGTCAGTGTCC
AAGGAGGGGAGAGCCTGATCTAATTCCCTGACAACATTTACAGGTTTTCAATACAGGCATGGTGgacaca
tggctttaatcccagcactctataGACAGATGCAGGCTGTTcactcgaggccagcctggtctacagaatg
agttccaggacagccagggctacaaataGAAAACACTGTCTCTAAGTGTCACAGAGACTAAGTGGAAAGG
GAAGCATGTTCTCTCTCAACACAAGATAAAATTGTCAGGTGGAGGAGATGGTTGCTGGTTAAAGCATGAG
CTACTCTTCTGAGGTCTGAGTTCCAGCATCCCAgaacacatggtggctcccaaccatctgtaatgagatc
tgatgccctcttctggtgtgtctgaagacagctcatgtcctttgtttatatataataaacacatgatttt
attttaaaaacgaAAACGTAATTGTCTTCACTGGggagagtagaaggaaggaaacgGGGGAGGGGTGGAA
AGGAGGTCACTGGGAAGCACTGGTGGAGGTGGGACAGTAGCTAACAGCAGGGCAGCAAAGAAGCAGAGCC
TGCACCAGGGGATGATGGGGTAGGGAGCTGGAAAGACAGAGTGTGGTGtggagaaaagatggaggaagtg
aGAAGAGCAGACTGAGTCTGAGGGAGCCTGAGGCTGTGTCTCCAGGAGAAGAAGCAGCAGTGGAAACTGC
TAGAACAATCATTGGGGCCCCTACTGGGTGAGAACAAACCAGTGACTCTGTGAGTGCTGCATGCATGGGA
GTGGGCAGAAACTGGAGCTCTGGCTGTAAATTTCCTTGATTCTGACTGCACTTTTTGCAGAGGATGTGGT
GACCACaccaatctttttctttttcttttctttctttcttttttgacttcaacttttatttgaaaataac
ttAAATTTTAGACAAATGATTTTAgtatataaatttgattttttttatacagAATATAAAGATTTCCCTC
ATTAATCTCTCGTGGGAAGGGGATTACAGGCCCGAAGGAAGACACATTCTGCACACAAAGTACACCTCCT
ATGTGTGGCACTGGGGATAAATGGTGTCTTCTCCTGAACATACATTAGAACCAAGTGGTGACATCACACA
TCAAAggtcccccccctcccccgtctGTGGTTTGCTCACATTGACCTTAAGGAATTTAAGGGGCAGGTAG
TCTTCCTCCTGGTTCTGGGGCTCGGCTGTGCGCCTCCTGGTGTCCGCTAAGGACTTGGCCCTTTCACTCC
CTCAATTGTAGGCGTGTGCTTCTCTCTACCTTTGCAGGCTCCACCCGGACAGGCTCCTCCCAAGACGCCG
GTTCTGCCGGCCGCCTCAGGCCTCCAGCGCAGGGCGCGGCCTCAGGCAGCTTGTGCCTACCGCGGACTGG
ACtccttattttgtttctttacccTGTGCTCAAGGAACCCTGAGGGCGCAGCTGCAG
>circRNA_0002|Chr1:1399137_1474886_-
CTCTGGTCGCACCCTAGGCCGCCTGGGCTCAGAAAGGACCATAGCAATGAGAGCCACCACCAAGTGCAGT
CTTTCTCTGAGTCTGGGCCTTTTGCTGCTGAATTTTCTGGGGACCGCGATGCTAGACGATGTACACTCTG
TTAGTTGCAACTTGATCATCAGGTCTCCTACCAAAGCAGAACCGCTCTGGTATGAAGAACAGTGTTCAAT
GGATGGAattgatttcctttcttttaataacGTGAACAAGACCATGCCATTGGGTAACCAGGAGAAGATG
GCAAATGCCACCGAAGTGTGGACATGTTTGACCCAGTGGATAGACCGATGTAAACAGGACTTAAGGGACA
AGGTGTCTGAAATCAAAGGGGACACTACCAAGACCAGTGGTCACCCCACTTTACGGGTCACCATGCTTTC
TAACCACAGCCATGGACATATCATTGGTGCTTCCTGTGTATTCAACATCAGTGAGAATTATTCCTTCATC
TTGGACCTAAAGACTATGAAGTGGAAACTGATTAATCCTGTACCAGAGGACATCATGAAAGAATGGAAAG
ATGATAAGACATTAATGAAACATCTGAATTTGTCCATAGTAGAGTGCAGTCAGAAATTCAATGAATTCTT
AAATCCGTACGAGGAAAGAACAAgatcaaCAACAAGGGCCCCAGATATCACCCAGCCTCCACCTACCAGC
CAGGTTCCTTATAAGGAAGTATTGATCCCTGTAGGACTCATCATTTCCatcatctttattattttcattt
gcataTGTGTGAAGAGGATGTGTTGTCCCCAAGGAGGTAGAGAACTTCAGCTGCTCAAGGACTACTGCAT
CAACTGCCACAAGCCACAGAGGAATGAGGGGCTAGATGAAACAGGAGGAGAGGTTCCCAACCAGAGAACC
AAAATGCTGTCCCAGGAGGAAGATCCCAAGACATTGGGAGGCCccaggagggcatcggatcctgtggaac
tggagttacagatggttttgagtacTGGGAGCTGAACGCAGAACCTCTCCAAGAACAGCAAGGGaacttc
tgagccttctctcaaACCCTcgaatattttttttccttaaaaaagatttttattttgtttatgtatatga
gtacagtgtctctgtgttcacacacaccagaggtgggcatcagatcccatcacagatcgCTCTGAGCCAC
TATGTgttgctgagagttgaactcaggacctctggagagtgAGCAGTTCTCTTAAGCGCCCAGCCGTCTC
TTCAGATtaataaatttcttaaaaagaaaatatggcctaaatattattaaatacagGGGAAGGCCTTCAC
CAAACTTCACAATAAAGTTGAATGTTTCAGATTCACTCACTGTAAAGTGACCATGGAGTGAAATGGCCAG
TTATGATGTCATTTGTAGCATTGGAGCATAAAGATTTGGTCAGAGGGGCTCACAGTTGTTCTAAGAGAAA
TGCCAAGTATTACCACCATATCTAATGAAACCGGTAAATATAAGGTATGTGCTTCACAGTTTTATGTAAG
GTTGACAAATTATGgagcagaaagggaggaaagaacctcGGTTTTAAAATGCTTCCATCAGATCAGGCTG
GAGGGaaccctgtagggcattttcttcacaGTAATCACGTGTAGGGCACAGCCCATTTTGGTGATCCTTT
CCTATAAGGCTGATGGCTTGTGTATGAGACTGtatggctgagcaagccatgaggagaaaTCTAGTAAACA
GCAGCCATGCATggcatctgcatcagctcctgcctccaagtccctGCCCTCTTTgaatcctgtcctgact
tctttcaaaggacaaacagtgatttggaagtgtaagccacataaactctttccttcccaagtccctatgg
tcatgatgtttcaccACAGGAAAAGTAAACCTCATTAAGACAGATTGGTACCAAGATAGTGTGTGGTTTT
GTTGCAGCAGATCTGGGCATGTGTTTCGGGGAGGTTTTTGGAAGGCCTTTGGACCTCTtggctagaaaag
ccattgagtgttaAGAGGTACCTGGTTCATTCTTCAGGACCTTAGATGACAGGCATGTTGAAGGAGTGCA
GACAATGGAGGCCTGACTTGCGATGTTCACGGAAGCAAATGCTACCAAGTCATTTGCATTAAGAATGGAT
GGCTCTATgttgctggggctgaagaattggctgtgattaacaagagaccaggaCTACTTTAGTGAAACTT
TGCTTTGCTGGGATACTCAATGCTCTTCAGCTGGACCTGAGAACTAAACAGTGATCAGGAGAGAGCAGCA
CCACGGAAGTGAGATCACCTGGAAAGGGATTCCTGAGAGTCAGTACACAAGCTGTGTTCAAGACATGGCC
AGTTTCGACCTTGTGAGGTACCTGAACAAGTCAGTGTAAGAGCTAGCCTGGTGTTCCTGGTTTTGTAGAt
gtgaaggggtcatggagaacagctgaggcttggcactgtgtgaCAGAATTGGAGTCCGTGAATAGAGCTC
TTCACAGGACACTACTAAAGGTGTGGCTAGAGCAGAAGACTCGAGCTCTTTGGAAATGCCAGTGCCAAGA
AGTGACCACCGAGGAAAGCATcagtggcagtggagtggagCAAGCCAGACCTAGAAGACAAACTGTCTGT
ACTCTCGTGAGTGAGCTGGTGATGTAACTCACATGGTGATGGGGAGCCAGGTCTAGGCCAACCTTGGACC
CTGCCTCCAGTTTTCTATTCATTGGAGACTCCATAACTGGTCCTATCCTCAATCATGGCTTTCTGGTGAA
GCCAGACCCCTAAAGACCTGAATAAGACCTAAgtttaaggaaaggaaaaattaggAAAGTCCCCTGAGAC
ACAAATGGGGGAAGTTATCCTCCAAGAAGAACAtatttgtaacacacacacacacacacacacacacaca
cacacacacacaccacNNNNNNNNNNNNNNNNNNNNNNNNNCATCGTGATTACATCACCAGCTCGCCAAC
TAGAGTACAGACAGCCTTGTCTTCTAGGTTCGCTTGCTCACTCATTCCACTGATGCTTTCTCGAGTCATT
CCAGGCACTGGCATTTCGCATAGAGCTAGGATTTCGCTCTAGCCACACTTTTAGTAGTGTCTGGAAGGCT
CTATCATGGACTCCAATTCTTCACACAGTGCCAAGCTCAGCGTTCTCCATGACCCTTCACACCTTCAAAA
CCAGAACCCAGGCTAGCTCTCTACACTGACTACTTCAGATACCTCACAAGGCCAAACTGGCCTGGTCTGC
ACCAGCTTGGTGCAAGACAGGCCAGTTTGGGCCTTGTGAGGTACCTGAAGTAGTCAGTGTAAGAGCTAGC
CTGGTGTTCCTGGTTTTGAAGGtgtgaaggggtcatggagaacagctgaggcttggcactgtgtgaCAGA
ATTGGAGTCCATGAATAGAGCTCTTCACAAGACACTACTAAAAGTGTGGCTAGAGCAGAAGACTCTAGCT
CTATGGAAATGCCAGTGCCATGAATGAACATCGAGGAAAGCATCAGTGGCAATGGAGTGGAGCAAGCCAG
AACCTAGAAGACAGGCTGTCTGTACTCTAGTGGGCGAGCTGGTGATGTAACTCACATGGTGATGGGGAGC
CGGGTCTAGGCCAACCTTGGACCCTGTGTATAGTTGTCTATTTATGGCATTCATTGGAGACTCCATAACT
GGTCCTATCCTCAATCACGGCTTTCTGTTCAAGCCAGACTCCTCAAGACCTgattaaaacttaattttaa
gaaaagggaaaattagGAAAGTCCCCTGAGACACAAATAGTGGAAGTTATCCTCCAAGAACAACAtattt
gtaacacacacacacacacacacacagtacgtacacacacacacacgcacacacacacacacacacacac
acacacacacacacaccccacaaatagAACTTAATGACCGATCAAAGTACAAATTGTGCAGACATTTTGA
AGCTCCACTGAGTTTTCTTTGGGGTTGCTAACAGGAGTCTAGTGAGAGGCTAATTATAGGATCTGGGGTG
ACTTCTCCAAAGCTGTTTCATTGCAGAGCTCACCTCAACACAGGCAGTGACTCCTGATGAGAAAATTAGA
ACAGATTTTAATGTGCACAATGACCAGCCAGTTTTAAAACCACAGTGAAACACTTAGTCCTATCTCAATT
GTCTAGAACAACTGAGGAGCTGTCTTGCACAGCTTCTGCTAATCCAGGCCTTTAGCAAATACACAAGAAC
GAGGTGACTGCAACAGTGGAGGTCATTACCTTGAAAATCTTTGCAACCTGATATTACAGCTAGAACCCAC
CTATATGTTCTGACGACTCCCCCTTCAGTGGATGTCAACAAGCAGGAGGGCAAATGGCGAGGAGCCTTCT
ACTTCAGGGTGACACCTCTGCAGCCACAGAGACATTTTAGGAAGCTCAGGGAGCACTTTCTACATCTGAT
AATTGTGTTTCTGCAGGAAGTGGCACTAATGTGGAAAGGTAAAGTTAAGGAAATCGTAGAGTCCAGAGCC
CACAATTAGTCTCAATGATTATCTGAAGCTCATGATTGGAGTCTGGGAGACTCAGAAGAAGTGTGCACTA
AGTTGTAGGGAGAGACCACACCCAACTGAGATGCCTGATAGAGAAGCAACTGTAAAATATTATAGCACCA
GGTGAAGGTACCATGGAAAAAGACTCCATGCACATACCCTGAAAGACAATGAGTCAAGCAGAGGCCCCCA
GTGGTAGACAGACACATGGTCCCCATACAGTAACTGAGTACTAAGTTCCAGGAGCATGAGCCATGACTGA
AGGGTGTTCATGGAAATTTGGAGATTCTGACAGGATGAGGCCCATTCTCTTCCCATGTTCCTCCTTGGTA
CCAAGTGAATATCTCCAACAGGGGCCCTGTGGGATTGCTAGATAGAACAAGCCACAGAAACATGTGAGGC
ATTCTGAAAGTTCACAAGTCAGTGTCTGGGAGGGATCAGGTCACATACAGtgatgacaggcttccttcta
atGATTCAACAGGGGAAAGGTGAAGTcgtctgttcagtttctgtgtacttctgtttgtctgtcaggggaa
ttgattgtttctttgtttgttagaCACAGAGCTGACAAGCACACAGTCCTCATGGTGAGTTGTCCTTCCT
GGAAAGAGCATTCAGCTCTGGCATGCCCTTTACCTGTGCACGGAAAacattccttatttattttattttt
tagacatgTTTTCTCTTGGTAGCcctgcttgtcctggaactcatgtacAGAATAGTGGCTGTGAAGGCCA
AGATTAGCAtccctctgcttctctagtgCTAGGAGCAAATGCTGGCACATCCACTACCTGGCAAACATAC
TCTTTATACATTTATCTGTTTCATGAATCAAGGCATAAAAACCAAGAGTACTCAGCAATGTGTTCTGTCA
TTTTCAAATCAGCAATGTTTCCATTGTTAATTTCAAACATGAATGGGCACTCAGAGGATTTCATTCATCT
CCTGGGTCTGCTAGCATGCGAAATCAAATAGTGACATCTGCTGGCCTAGCTAAGAATCTCCTGGATGATG
ACAGTAAAcatgggataacaaaaaacccaggataacaataactattctcaaaaatatcagaaattctggg
ggatcaccatccctgatctcaagctgtattacagagcaatagtgataaaaactgtatggtattggtacag
agacaggcaggtagatccatggaatagaattgaagacactgaaataaactcacccttctatggtcacttg
atctttgaagaAGAAGCCCAAACCATCCAGTCGCAAaacaaagcattttcaacaaatggtgttggatcAA
TTGATGATTGggatgcagaagaatgcaaattgattcatttgtATCTCCTTAGActctagtccaagtggat
caatgacctccacataaaaccagaaacactgaatgtaatagaagaataagtgggaaggagccttgaacac
attggcacaggggaaatttcctgaacagaataccaatggctcatgctccaAGATCAGCAATGGGCAAATG
GGAGCTCTTGAAAATGAAAgcttctttaaagcaaagtataCTGTAAGTAGGACAAAaatggcaatctaca
gattgggaaaaggtctttagcAACATGAAATCAGATAGAGGGCGAATAttctaaatatacaaagaactca
gataGATTGCAGAGGACCAAATAACCCCactaaaagtggggtacagagctaaatgatgaattctcaaatg
aggaatatcgaatgtctgagaagcacctaaagaaatatccaaCATCCTTAGCTGTCAGGGAAAGTAAATC
AATACATCCCAAGCCTCCCCCTCAAACCTGTCAATATGGCTTAAGGTGAAAAATTCAGGCAACAGAGGGT
GGTGGGTAacatgtgaagaaaaaggaacattccttcattgctggtgggattgcaagctggtagaaacact
ctggaagtcaatctggtgtttcctcagaaaactggaaatagttttacctgaagtCCCAGTtttaccacta
ctgggcatataccccaaaaaaaGGCTCCTGCACATAATAAAGACAtctgttctactatgttcatagctta
TTTATAGCAATCAGAAGGAGGGATCAACCCAGCTGCCCCATgatgaaagaatggatacagaaagtgtgat
aCAGTTACAGAGGGGAGTACTacgcagctattaaaaatgataacTTCATGAAACAATTAGGGAaatgggt
ggaattagaaaataccatcctgagtgagggaacccagacccaagaaaacacacattgtatgaacTCACca
gtaagtggacattagcccaaaaacttggaatacccaagttACAATTCACAAACTCGTATggagctaaaca
agaaggaagaccaaactgtagatgcttcagtcctccgtGGAAGAGGGGACAAAATGGTCTGTTGAGGAGG
ATTAACCTTctgacagagagaggagggaagacgTTCAAGACGGAGCAGGTatgtgaagagacaggagaga
agtgcAGGGCGACAGGGAAAGGAATAGAAATGTGTAGCTGCGTGGGGTATAGAACAAGAGGggaccacta
gaaagtcccagacaccagggaagctggaggttcccaggacccagtgtgGATGGCATTAGTAGAAATACcc
aacagagaggagacagaacctGAGGAGACCCCGTGGATTAGGTAGACATGGTGCCAGTCGAGGGACGCGG
CCTCCCACCCATCTCAAGGTTTTCAACCCAGAATTGTGCCTgcctaaagaaaatgcagggacaaaacctg
gagcagagagtgagggaaaggccatctagagactgcccctccttgggatccatcccaaacccatacatta
ttactgatgccaagaagagcttcctgacaggagcctagtatatctgtcctctgagagcctctgccagcac
ctgactaatacagaaacagatacagccaaccatcagactgaggagagggactccaatggaagagcctggg
aaaggactgaaggatctgaaggggattgcaaccccataggaagaacaacagtatctaCTCACTAGACtcg
cagagctcccagggactcaaccattatccaaagagtgcacatgaatgggtccatgactccagctacatat
gtagaagACAACTGcatatctggcatcaatgggatcaggaaacccttggtcctgtgcaggcCTGATGCCC
CAGCACAGGGGGATGCTTCAGAGTTGAggtgggtgtgagtgggtgggtgggtgggtggaggagcaccctc
atagaagcagagtggAGGGGGGATAAGATAGGGGGATTGCAGAAGGGGAACCAGGGAAAGTAGGTAACGT
TTGacatgtaattaaataaaacaaccaataatGAAAAAACCAGCAAATCCAACTtcaaaaaaattgaatt
aaaacaaaaaaatcacgtGTATTGGAACCATGAGCACTCAATTGAAAACATTTATGTTTACAGAGGGTGG
GACCAAAGAGCAGAGATCTAAAGGCTTCACACAGACTACATCATCAAGCTGTGAGGAAACCTTCCATCTC
ACAGGCCCTGACTCTTCCGTGCTGCTGATTGTCCCAGCCGTCCTCAGGGGCTTAGGAGAACATGACCTTA
AGACATCATTAGTCCAAACTATTAAAGAACATGGAACAATCTCGGGATAAAAGTGAAGGATTCAAGTATG
GAGAAGGAAGGCGCAGGGAACCTTCAGTTAATTCCACATTAACGATGTGGCTTTAATACCATAAGTATTT
AGCTTGATGTAGGCATGTGCAGGTCCTGAGAACCCagtgagcaaaacaaacaaaacaaaacaaacaaaaa
agaaattaggagtCATAAATCAAGTACAaagttgtaaaattaaaaaaaaaatcagcaaccaAAAAAAATC
AGGTGTATGTACACATGCGAAGTATGATGGGAAATTTAACTTTAAAGAACTGTTTCCCTGTCAGTAACAG
TAAGAAGAATTCAATACCTACAAATCAACTTAGCCAAATGAGTAAAACATCTGCAGACAGAGGAAAGCAG
TTGAAGGGGAGGCATCCAGTGTCCAGGGATTAGAAGGAAAATTTTCATAAAGTTCACGGTAACCAAAGTG
GCCCAGAGACTGTATGCAGTCGCTTGTAAGTTCTTAATTATATTCTCCATAGGAGAAAACTAGGAAATAA
AACAATCTCCAAAGAGACaacatatttcttaatttttacatttatgtattttgcTGTAGGTGTGCTGGGG
ACAACATAGGATGACAGGGACAGCCAGCAGTAGGCTGGGCTgcagacatctcagaagcccatGGCAGTTC
CTTGTAAAGTATGGTGGCGTTTGGGACCCTAAGAAGCAGGAGACAGATCCCTCCAGAGGACccgccatct
gaaataagaggctacCTGAAGTAGGGCagaatggagacatctcagtagcccgcagcagctctttgtaaaa
actggctgttcccatttctcctaaccttagccctggacaacggctgtatagatttcatttgtgtgtgact
gcctttcagttggccttgtataattattctattatatctgacctttctacttctttctccttctgctctg
gtgagtTCTGTGAAACTAGATAATCCTTGACGTTGTTATTCTTAatcaattggaaattgaggcatagggg
cacagcacagtcttaatggcccaggtgcatgcccTGTGTTCTCGTCTTGGAAACAACGTAATAACTGCAC
AATcatagttccagattaatgcttgacttgcaaagaaactttaaggaaattattagaaaatgaattagtg
ccaacattgggaccctaagaaaggaaaaagttattgaagttaggaaataagttttacataacacttgaga
gtggttcctggattaGGAAGtggagaatatataaaattatatactagtaaactaaGTCAAAACTCTGGGA
CTCTTACGAGAGTCATTGTGTAAAAATGCTAGCAGAACCACTGAGGTCAGGGTTAACTtcattctttctg
gccactgcctgacCGCTTCGCCTGTGTCATTTATCAGTAGAGATTCACAggaaatgcaagtagctgacct
cagagctttgagctgcaaagtataataagttaaaagttaaagtttataatgatcagtttgcaattattat
tattttggccacaggcctggcaATAGGGGAATCGTGAAACTTGGggaataattgttttttttagtTCTAT
ATGGGATGTGgctattcttttgaatttgacttggcaatgattatacattgtcttttttctacctgctctt
gaattatcaataaaagactgcggcaagagaaagactggagagaatgagagagaacacgtgaagagtgaat
gagagagagaatgcgaagagtgcatgagagagagaatgtgaagagtgaatgagagagagcatgagggagC
GATTGAGAGAGCAAGACTGAGAACAAGGGTGAGAGcgagtgagagagcatgagaagagcatgtgaagaga
gtgaagagagaatgtgaagagtgaatgagagaatgtgaggtgtgtatgaagattgtgtgtgtgagtgaaa
ggagagtgcgtgtggtgtgtgtgagatatgtgtgaggtgtgtatgaagagtgtgtgtgagagtgaaagga
gagtgcgtgtggtgtgtgtgagatatgtgtgaggtgtgtatgaagagtgtgtgtgtgagtgaaagagagt
gcatgtggtgtgtgtgagatatgtgtgaggtgtgtatgaagagtgtgtgtgtgagtgaaaggagagtgcg
tgtggtgtgtgtgagatatgtgtgaggtgtgtatgaagagtgtgagagtgaaaggagagtgcatgtggtg
tgtgtgagatatgtgtgaggtgtgcatGAAGAGTGtgagagtgaaaggagagtgcatgtggtgtgtgtga
gatatgtgtgaggtgtgtatgaagagtgtgtgtgtgagtgaaaggagggtgcgtgtggtgtgtgtgagat
atgtgtgaggtgtgtatgaagagtgtgtgtgagagcgaaagggtaatgaacagaggtgtgcatgagtgag
ggagtttgagaaaagaaaccacaataaaaaaaaaaagcagagtgtgcAAGAGATTGCAGTGTGTGCAGCC
Tcgacctgagagagagagagagagagggagagagagagagagagagagagaatttaagccttgaaattgc
ctgtcagtttgtacccaaagagtagtctgtgaATATTTATTATgcaccttccagatatccctgcttccag
ttgagaacttgGATCCTGTGTCGAGGCTGGACCCTGGCATAGGTGTATGAGTGTTGGGCTCCTATGTAAA
TCTGCTCACCACTGTGttgagatgattgtgagctgACAGCGGGACCCACAAACCAAATGGCACAGAAAGA
ATTACTAGAAAACAGCTGTGAGCAGTCTAGCAAGAAGCTCAAAGGACAGAGAAGCTGAGTGGCTGTGATT
CATCAGTGTTTCATAGGAGAGACCTGCACACCTCAGCCAGGGAGATCAGCCTCAGCACCCAGGAGAGACA
GCTGTTCTGAGTTCCCTCCACTGAAGCTCCTAAGCCAGTGTGTGGGAGActcagtgcacagagggtctgt
cAGACTCAACAGTGAGTGTCATTAGCTGTGGCTTATCTCACACAGACAAGCACTGAGCATCTCAAGTTCT
TTATCTCAGTAACCCACAGGTTGGAGGTACCAGTGACTCTTCACCAAAACTTAATCTCTGTCCTGTATAT
ACATTCACTCACTGACAACCCCCTATGCACATACCAGCACCTTCCCACATATACAATgcacctgcaaaca
cacacacacacacacacacacacacacacacacagaggagcagATTCACAAATTTGCTCCCAAGGGCCCT
GATATAACAGTGTTGGTTAATgaaaaattttcattcatttttgtttcatgtgtatCTCATtgtctcatct
catctcatctcatctcatctcatctcatctcatctaatctctcctctctctctctctctcccccctccca
tgtgtgtgtgtgtgtgtgtgtgtgtgtgtgtgtgtgtagcatgtgagTGCAGTCAGTGTCCAAGGAGGGG
AGAGCCTGCATCTAACTCCCTGACAACATTTACAGGTTTTCAATACCAGGCATGGgacacatggctttaa
tcccagcactctatgGACAGATGCAGGCTGTTcactgaggccagtctggtctacagaatgagttccacga
cagccagggctacaaataGAAACACTGTCTCTAAGTGTCACAGAGCTAAGTGGAAAAGGAAAAGCATAGT
CTCTCTTCAACACAAGATAGAaattctcaggctggagagatggttgagtggttaagagcaacgaCTAcac
ttcctgaggtcctgagttccaatcccagcaaccacagggtggctcccaaccatctgtaatgagatctgat
gccctcttctggtgtgtctgaagacagctcctgtgttttttgtttatacataataaacacatgattttat
ttttttaaaaataaaggtggTAATTGTCTTCACTGGggagagtagaaggaaggaaacaggagagaggagg
aaaggaggtgaCTGGGAAGCACTAGTGGAGGGGGGACAGTGGCTAACAGCAGGGCAGCAAAGAAGCAGAG
CCTGCACCAGGGGATGATGGGGTAGGGAGCTGGAAAGACAGAGTGTGGTGtggagaaaagatggaggaag
tgaGAAGAGCAGACTGAGTCTGAGGGAGCCTGAGGCTGTGTCTCCAGGAGAAGAAGCAGCAGTGGAAACT
GCTAGAACAATCATTGGGGCCCCTACTGGGTGAGAACAAACCAGTGACTCTGTGAGTGCTGCATGCATGG
GAGTGGGCAGAAACTGGTGCTCTGGTTGTAAATTTCCTTGATTCTGACTGCACTTTTTGCAGAGGATGTG
CTGACCACaccaatctttttctttttccttttttttctcttccttgtttctttctttctttttttttgca
tttcaacttttatttgaaaacaacttaaattttagacaaatgatttttatataaatttgatttcttttat
aCAGAATGTAAAGATTTCCCTTATTAATCTCTCATGTGAAGGGTATTACAGGCCCGAAGGAAGACATATT
CTGCACACAAAGTACACTTCGTATGTGTGGCACTGGTGACAAATGGTGTCGTGCTCCTACACATACATTA
GGGACCAAGTGGTGACATCACACATCAAAGGTCTGCCCCAACTGTCTGTGGTTTGCTCATGTTGACCTTA
AGGAATTTGCTGGGCGGTTAGGCTTCCTACTGGTTCTGGGGCTTGGCTGTTAGCCAAGGAACTTGGACTC
cgctcctttctgtctctcagagaAGGCACGGACTTCTCTGTACTACCACTGATGACACAGCCACCACAGC
TGAAGCTGCAGACTGAAACCGCAGGCCACTCAGCGCCCGCTGACTCATGAATCTACTGCAGACCATCCCT
GGGGActggttattttgtttctttacccTGTTCTGGAGGAACCCTGAGGGCGCAGCTGTAGGTGAGTGAG
ATGAAGGGGTGTCGGATGCGAAAGTCCTGAAAAAGTAGGCTCAGTATTCAGGTCACAGTAGCAAACTCCA
CGGGACCTCGGGGACCTCAGGGACCTCTGCATGAAGACCAGAGCTAACAGGGCCTGTAGGGATTCCCAGA
AACAAGTAGGAAAAGGGGCACTAGGAACTGCAAGACTGGAGCGTGAAAAGCCCAGAATTCACAGTCCAGG
TGCCTGGAACTTTCTCAGTTCTCTGCACTGGGTCCTGTGCGGTGCAATACTGAGGATTCCTGATTTTCTC
AGCAGCTCTGGTCGCACCCTAGGCCGCCTGGGCTCAGAAAAGACCATGGCAAAGAGAGGAACCACCAAGT
GCAATCTTTCTCTGAGTCTGGGCCTTTTGCTGCTGCTGAATTTTCTGGGGACCGCGATGCTAGAAGGTGA
GTTCCCAGGGTCCTCATGGAGGGGTCTACACGGAGGGGGTCTACATGGAGGGGATCTACACAGAGGGGGT
CTACATGGAGGGGATCTACACGGAGGGGGTCTACATGGAGGGGGTTGGGGCACTGAACAAGGACCTGGCT
AAGTCAGGAAATTCTCTCAGTCCTGAACTACCAGGAAACTCCTAGGCTTCTTCTCCACTTCATCAACTCA
GCAACTGGGGACCGtggttctgcctgcctctactcccctcccccatgctgcACATTgaagttctggaaaa
aaaaacacattatggCAGGAGGGCATAGCGGGACTACAGGGTTGAAGGTTATATCTGACAGAAAAGAGTA
CTTGGTGATGTCCTCAACACCACTGGGGTCCTTAGGAAGGAAGTCTAAAAACCAGTCTCTGGGACTGGAT
ATGCTGGGCACAGTGCTGAGCCCTCCAAGGGAAAGGCTCAGACAGCTGACCTGGATCTAAGGCAGGCTGT
GCTCTGAAGACTGCCTTCCTGGGGATTCCTCACAAGCTCTGCACCATTTCAGAAACTGtttgttcttgag
ctttccttcctaccttcccatCCTCTGTCTCATGGTACCTCCAGActggtgggaaagaaaggtttaAGGA
GATACATTGGGCCTTCAAGCAcgtcacagacagacagagatctcTTCCTGAGAATGGATTAGGTGTGTGG
TTTAATGTGGGGGAAGCTGAGCTCTGATGGccaacagtgctgtgtgacagagcCCAGAGGGAGCAGGAAT
GAGCACTGAGCTCACAGATGGCAGCTGCCCTCTCCAGGACAACTGGGACATTGCTTCAGGAGCTTCCCTC
AACACCAGGCTCCATGTTGAATTTCCAAGTGTTCCATGTTGCCTCCCTTCCCGTAAGTGTTCAGATAGAT
TTTCATGCCCAGGAATATGGATTTTATCTGACAAACTTTATACTTCAGTACTTGATAGTAGACAATAAGA
ATAGTTTTGTGGTAAGTCCTGCGGGTAACATGGTATGcactggggtggggtagggtccGACCAACGTGAA
ATAGTCACTGTTCTCACAGAACAGAAGATGCAGAGATGGTGGGCCTCTTGAATAGAGTCACCTCTTCCTG
ACCTTTGCCCTTCAGAAGAATGCTTGGGGTCACAGGAACATGTGTCCTATGGCTTTGTGCTCCCAATTTG
GAACTCACCTTCATGTTTCTCTCACAGATGTACACTCCTTTAGTTGCAACTTGATCATCAGGGCTCCTAC
CAAAGCAGAACCTCTCTGGTATGAAGGACAGTGCTCAGTGGATGGAattgatttcctttcttctaaTAAC
GTGAACAAGACCATGCCTTTGGGCAACCAGGAGAAGATGGCAAATGCCACCGAAGTGTGGACATGTGAGA
TCCAGTGGCTAGACCTATTGGGCCAGGACTTAAGGGACAAGGTGTCTGAAATCAAAGTGCACACAACCAA
GACCAGTGGTAAGTGTGGGACTGagcacagaggcagagatggTTGGCAAGAGAGGAGGGGCAGAGCACAT
GGAGGAGTGGGATGTGAGTGTCTTTGAGTGAAGGAGCTGAGTGCTTGTGGTACTGTGCAGGCCCAGGGTA
CACAGTGGATAAAAAGAGAAAGTCCTGTGGAAAAGATACTGACACCTAAGCTTGTAGAGAAGGACTTGAC
CTTGAGGGGTAACGAATGGATCAGAAGGGAAGAATGACTGTGTTGTATGTGACTTGCAGGTCACCCCACT
TTACGGGTCACCATGCTTTCTAAGCACAGACACGGACAAATCATTAGTGCTTCCTGGGAATTCAACATCA
GTGAGAATTATTCCTTCATCTTGGACCTAAAGAATATGAAATGGATACCAGAGGACATCATGAAAGAATG
GAAAGATGATGCGACATTAATGAAACATCTGAATTTGTTCATAGTAGAATGCAGTCCGAAATTCAATGAA
TTCTTAAATCAGCATGAGGAAAGAACAAGTAGGTATTACCTGGATTGTCAGAAGGATCTTCTAATTTCAT
AgactgagtgagtgagtgacttCTGGGGAGTGTTCCTGGCTGGGGAGACAGTGATGACCACAGGGATTCC
TCAGTCCATCTCACACCCCAGTGTTCCTCACTCCCTGTTAACCAGTGGTCCAGGCTCTGCATGGCCTGCT
GATGAGCCCTAACTCTGTGTGCATCACTGTACACTTCCAGCCCTCTCATCCTCAGGTAGCTGCCCTTCCA
CCAGCTCCACCATCACTTTTTAAAGGATTTACCATCTGACTCTGGCACAGTTATACACCAGCAATTTCCC
AACATCCAGTGATACCCACAGTTCATTTGTCAAACTTTTGGGATGGTTTGATAGACATTAACTTTCCTTT
GTAATGAAATAAAGTCTGCTGAGACTTCATTTATACAACTCCCACTCCTCTGTCTACTCAGGACTTTGTA
AATAGGTCTGGCATGTGAGTCCCTCTGGCTGCCTTGGGAGAGAAGGTGCTAATGGAGGGGTGTATTTAAC
TTTATGGAGAACTTTCCTATGTTTTTTTAAGGATCAACAACAAGGGCCCCAGATATCACCCAGCCTCCAC
CTACCAGGCAGTTTCCTTATAAGGAAGTATTGATCCCTGTGGTTCTCatcatctttattattttcatttg
cataTGTGTGAAGAGGATGTGTTGTCCCCAAGGAGGTGAGGAGCAGGCTGGGGTCTCATCCTGTCCTTGG
TAGTGTTGTTTGTCAGGGGACTTGCAATAGTTGTCTCACTGGTTATTAGGGATGGGAATGctggtcctca
tacttgcatagtaagtgcctttacccactgagccatcttaccagcaaCCAACATTGACCTTTTGAGAAAC
TGACTTCCAGTTCAATAAATTTCCTTCTGCTCAGACCATGAGAATGGAATGAAACCAGCTTGTGAGCACC
TCACTTGCAGGCACTCCTATCATGACCCATGCAGGGACACTGACTCTACATTCATTCCCAGAACAATTGG
AAAGCTGTTTCCACACAGCCAGTTAGGACTGCCCATGAACTCTCTCTGTCTTACTTCCCTTCACGCTACA
TGCAGTAATGGCTGTTGACCCCAGAAATGGGTCTGTCTGAGAAGAGGTTTGGTGACCTGGAGCTCTAAAC
TATCTTTGTTTGTCAGGGGTCATGACATGTAAAAGTAGAAGCTAAGAAGGGACTTCCAGACTTCTGTGGT
GGGATCAAGGATGTATTACTTGCACAATCAAAGTGTGTCTCTCACTTCAAACCTCCCTAGGTAGAGAACT
TCAGCTGCTCAAGGACTACTGCATCAACTTCCACAAGCCACAGAGGAATGAGGGGCTAGAGGAGACAAGA
GGAGAGGTTCCCAACCAGAGAACCAAAATTTTGTCCCAGGAGGAAGATCCCAAGACATTGGGGTAAAAGC
ATTTATTCAACCAAACATCCATATTACCCCATCCAAGATTCAGGAAACACCTTACAACATAGGGAAGAAT
AGGTGCAGGAGAGCACAGTTCCCAGGCATGATCTCACGTGTGTGTCTTTGAACTGAATATTTCTGAGAAA
TTGCATGatgcctgcacaagacctggcCTGTCAATCCTCCCTTCATGGAGCCACAGGGCCTCATAAGCTT
CCTCACTCACTGAGAATTTTTCTGCATTTAATGCTGCCAGAGCTGATAGTATTTATTGGTGTGGTCACTA
CTAAGGAGCATGTATTCCTGCAAATAACTCCTTGCCCACACTCCTATAAATGAGTCCAAGTTAAGTCATT
TGAtcaattattattactttttaatttaaagaaacttCCCTTGAAAGTAGAGGTGGCATTTGGGAGAGGA
CACCTAAGCAGGAAGTGGGTAGGGGACATGAGAAGTGATTAAAGTGTTGTCATGACCAAATTATCttaca
cacatgtatgaacacatCATAGTGAATCCAATTGTGATGCATAATTTATGTGAAATACATAGTTAGAAAT
TTGGCTATGTTTCATTCTTActgtgtatcagtgttttgcctgtatgtatatctgtatgtaacATGTGTAC
CTGGTACTTGCAGAGGCCccaggagggcatcggatcctgtggaactggagttacacatggttttGAGTAC
TGGGAGCTGAACGCAGAACCTCTCCAAGAACAGCAAGGGaacttctgagccttctctcaaACCCTcgaat
atttttttccttaaaagatttttattttgtttatgtatatgagtacactgtctctgtcttcacacacacc
aaaggtgggaatcagatcccatcacagatcgCTCTGAGCCACTATGTgttgctgagagttgaactcagga
cctctggaagagtgagcAGTTCTCTTAACCGCCCAGCCATCTCTTCAGATTAATaaatttctgaaaaaga
aaatatggcctaaatattattaaatataggGGAAGGCCTTAACCAAACTTCACGATAAAGTTGAATGTTT
CAGATTCATTCACTGTAAAGTGATCATGGAGTGTAATGGCCAGTTATGACGTCATTTGTAGCATTGGAGC
ATAAAGGTTTGGTCAGAGGGGCTCACAGTCGTTCTAAGAGAAATGCCAAGTAATACCGCCATATCTAATG
AAACCggaaaatataaagtatttgCTTCAGAGTTTTATGTGAGTTTGACATATTATAAAGCGGTATGAGA
GGAGAGAAACTCGGTTTTAAAATGCTTCCATCAGATCAGGCTGGAGGGaaccctgtagggcattttcttc
acaGTAATAACATGCAGCTCACAGCCCATTTCGGTGGTCCTTTCCTATAAGGCTGATGGCTTGTGTATGA
GACTGTATGGCTGAGAAGCCATGAGGAGAAATCTAGTAAACAGCACccctgcatggcctctgcatcagct
cctgcctccaagtccctGCCCTCTTTgaatcctgtcctgacttctttcaaaggacaaacagtgatttgga
agtgtaagccacacaaactctttccttcccaagtccctttggtcatgatgtttcaccACAGGAAAAGTAA
ACCTAAGTAAGACAGATTGGTACCAAGATAGTGTGTGGTTTTGTTGCAGTAGACCTGGGCATGTGTTTTG
GGGAAGTTTCTAGAAGGACTTTGGACCTCTTGGCTAGAAAATCCATTGAGTGTTAAGAGGTACCTGGTCC
ATGCTTCAGGACCTTAGATGACAGGCATGTTGAAAGCAGTGAAGATAATGGAGGCCTGACTTGTGATGTT
CAGGGAAGCAAATGCTACCAAGTCATTTGAATTAAGAATGGAtggctcggggctggggatttagctcagt
ggtagagcgcttacctaggaagcgcaaggccctgggttcgatccccagctccgaaaaaaagaaccaaaaa
aaaaaaaaaaaaaagaatggatgttgctggggctgaagaattggCTGTGATTAATAAGAGTCCAGAACTA
CTTTAGTGGaacctttgctttgctgggataCTCAATGCTCTTCAGCTGGAGCTCAGAACTTAACAGTCAT
CAGGAGAGAGCAGCTCCACTGAAGTGAGATCATCTGGGAAGGGATTCCTGAGAGTCAGTACACAAGCTGT
GTTCAAGACCCGGCCAGTTTTGATCTTGTGAGGTACCTGAATAAGTCAGTGTAAGAGCTAGCCTGGTGTT
CCTGGTTTTGAAGAtgtgaaggggtcatggagaacagctgaggcttggcactgtgtgaCAGAATTGGAGT
CCATGAATAGAGCTCTTCACAGGACACTACTAAAAGTGTGGCTAGAGCAGAAGACTCGAGCTCTTTGGAA
ATGCCAGTGCCATGAATGAACATTGAGGAAAGCATCAGTGGAAATGGAGTGGAGCAAGCCAGAACCTAGA
AGACAGGCTGTCTGTACTCTAGTTGGCGAGCTGGTGATGTAACTCACATGGTGATGGGGAGCCGGGTCTA
GGCCAACCTTGGACCCTGTGTATAGTTTTCTATTTATGGCATTCATTGGAGACTCCATAACTGGTCCTAT
CCTCAATCACGGCTTTCTGTTCAAGCCAGACTCCTCAAGACCTGATTAAGAcctaattttaagaaaaggg
aaaattagGAAAGTCCCCTGAGACACAAATAGTGGAAGTTATCCTCCAAGAACAACAtatttgtaacaca
cacacacacacacacacacacgcacacaccataaGTAGAACTTAATGACAGATCAAAGTACAAATCGTGC
AGACATTTTGAATCTCCACTGAGTTTTCTTTGGGGTTGCTAACAGGAGTCTAGTGAGAGGCTAATTATAG
GATCTGGGGTGACTTCTCCAAAGCTGTTTCATTGCAGAGCCCCCCTCAACACAGGCAGTGACTCCTGATG
AGAAAATTAGAACAGATTTTAATATGTGCACTTGACCAGCAAGTTTTAAAACCACAGTGAAAAACCTAGT
CCTATCTCAACTAGGTAGAACTGCTGAGGAGATGTCTTGCAGCTTCTGCTAAGCTAGGCCTTTAGCAAAT
ACACAAGAACGAGGTGACTGCAATAGTGGAAGTCGTTACCTTGAAAATTTTTGCAACCTGATATTACAGC
TAGAACACCTATATGTTCTGACAACTCCTTCTTCAGTGGATGTCAATAAGCTGGAGGGCAAATGGCGAGG
AGCCTTCTACTTCAGGGTGACACCTCTGCAGCCACAGAGACATTTTAGGAAGCTCAGTGAGCACTTTCTA
CATCTGATAATTGTGTTTCTGCAGGAAATAGCACTAATGTGGAAAGGTAAAGTTAAGGAAATCATAGAGT
CCAGAGCCCACAATTAGTGTCAATGAGTATCTGAAGGTCATGATTGGAGTGTGGGAGAGTCAGAAGAAGT
GTGCACTAAGTTGTAGGGAGAGACCACACCCAACTGAGATGCCTGATAGAGAAACAACTCTAAAATATTA
TAGCACCAGGTGAAGGTACCATGGAAAAAGACTCCATGCACATACCCTGAAAGACAATGAATCAAGCAGA
GGCCCCCAGTGGTAGACAGACACATGGTCCCCATACAGTAACTGAGTACTAAGTTCCAGGAGCATGAGCC
ATGACTGAAGGGTGTTCATGGAAATTTGGAGATTCTGTTAGGATGAGGCCCATTCTGTTCCCATGTTCCT
CTTTGGTACAAAGTGAGTATCTCCAACAGGGGCCCAGGGGGATTGCTAGATAGCACAAGCCACAGAAACA
TGTGAGGCATTCTGAAAGTTCACATGCCAGTGTCTGGGAGGGATCAGGTCAGATACAGagatgacaggct
tccttctaatGATTCAACAGGGGAAAGGTGAAGTCatcttttcagtttctgtgtACTTCTGTCTGAGGGG
AattgattgtttctttgtttgttagaCACGGAGCTGAAAATCACACAGTCCTGATCGTGAGTCGTCCTCT
CTGGAAAGAGCATTAAGCTGTGGCGTGCCCTTAACCTGTGCACGGaaaacattctttattttttattttt
atttttttagacatgTTTTCTCTtggtagccctggttgtcctggaactcgtgTACAGAATAGTGGCCATG
AAGGCAGAAATtagcctccctctgcttctctagtgCTGGGAGCAAAGGCTGGCACTTCCCCTGCCTGACA
AGAATACTCTTTAAACATTTATCTGTTTCATGAATCAAGGAATGGCCTAAAAAGCAGAGCACTCAGTAAT
GTGTGATGTCATTTTCAAATCGGCAATGTGTCCACTGTTCAATTCAAAACTGAATGGGCACTCAGAGGCT
TGCATTCATCTCCTGGGTCTGCTAGAATGGGAAATCAAAGAGTGACATCTGCTGGCCCACGTCAGAATCT
CCTGGACTCTGACAGTAAAcatgggataacaaaaaacccaggatatcaaaaactattctcaacaatatca
GAAATTGtgggggatcaccatccctgatctcaagctgtattacagagcaatagtgataaaaactgtatgg
tattggtacagagacaggcaggtagatccatggaatagacttgaagacattgaaataaactcacccttct
atggtcacttgatctttgaagaAGAAGCCAAAACCGTCCAGAGGGAAAAACaaagccttttcaacaaatg
gtggtggatCAATTGGTGAATAGGATGCAGAAGAATGTGAAGTGATTCATTTGTATCTCCTTAGActcta
gtccaagtggatcaatgacctccacataaaaccagatacactgaatgcAGTAGAAGAATAAGTGGGAAat
atcctgaacagaataccaatgtctCAGGCTCCAATATCAAcaattggcaaatgggacctcttaaaaatga
aagcttctttaaagcaaagtatactgtcaataggacaaaatggcaatccaccaactgggaaaaggtcttt
atcaaCATGAACTcagatagaggtctaatatcctaaatatacaaaaaactcaaaagtttgactccagaga
accaataaCCCcgttaaaagtggggtacagagctaaatgatgaattctcaaatgaggaaattatcgcatg
tctgagaagcacctaaagaaatgtccaacatccttagttgtctgggaaagaaactcaaaacatCCCTGAG
CTTCCACCTcaaacctgtcagaatggctaagatcataaattCACGCAACAGAAGACGCTGGCGATGATGC
NGGAAggaaaaggaacattcctccattgctggtgggatcaCAAGCTGGCAAAAacactctggaagtcaat
ctgatgtttcctcagaaaactggaaatagttttacctgaagtCCCAGTtttaccactactgggcatatac
cccaaaaaagACTTCTGCACATAATAAAGACAtctgttctactatgttcatagcttcCTTATTTATAGCA
ACCAGAAGGAGGGATCAACCCAGCTGCCCCACgatgaaagaatggatacagaaagtgtgataCAGTTACA
GAAGGGAGTACTacgcagctattaaaaatgatgacttcatgaaacaaTTAGGGAaatgggtggaattaga
aaataccatcctgagggAGGGAACCCAgacccaagaaaacacacatgctgTGAACCCAccggtaagtggc
tattagcccaaaaacttggaatacccaagttACAATTCACAAACTCACATggagctaaacaagaaggaag
aacaaactgtagatgcttcagtcctccgtGGAGGAGGGAACAAAATGGTCAGTTGAGGAGGATTAACCTT
CTGACAGAGAGACGAGGGAAGACGTTCAAGACGGAGCAGGTatgtgaagagacaggagagCAGTTCAGGG
CGACAGGGAAAGGAATAGAAATGTGTAGCTGTGTGGGGTATAGAACAAGTGGGACCACTATacagtccca
gacaccagggaagctggaggttcccaggacccagtgtgGATGGCATTAGTAGAAATACcgaacagagagg
agacagaacctgaagagaccccGTGGATTAGGTAGACATGGTGCCAGTCGAGGGACGCGGCCTCCCACCC
ATCTCAAGGTTttcaacccagaattgttcctgcctaaagaaaatgcagggacaaaacctggagcagagag
tgagggaaaggccatccagagactgtccctccttgggatccatcccaaacCCATACATTATTACTGATAC
CAAGAAGAGCTTCCTACAGGAGCCTAGtatatctgtcctctgagagcctctgccagcacctgactaatac
agaaacagatacagccagccatcagactgaggagagggactccaatggaagagcctgggaaaggactgaa
ggagctgaaggggattgcaaccccataggaagaacaacaatatcaactcaCTGGACacgcagagctccca
gggactcaaccattatccaaagagtgcacatgaattgatccatgactccagatacatatgtagaagACAA
CTGcctatctggcatcagtgggatcaggaaacccttggtcctgtgcaggcCTGATGTCCCAGCACAGGGG
GATGCTTCAGAGTTGAGGTGGGtgtgagttggtgggtgggtgggtggaggagcaccctcacagaagcaga
gtggAGGGGGGATAAGATAGGGCGGTTGCAGAAGGGGAACcagggaaaggaggaaacatttgacatgtaa
ttaaataaaacaaccaataatGAAAAAACCAGCAAATCCAACttcaaaaaaatttaattaaaacaaaaaa
atcacgtGTGTTGGAACCATGAGCACTCAATTGAAAACACTTATTTTTACAGAGGGTGGGACCAAAAAGC
AGAGATCTAAAGGCTTCACACAGACTACATCATCAAGCTGTGAGGAAACCTTCCATCTCACAGGCCCAGG
CTCTTCCGTGATGCTGACTGTCCCAGCCGTCCTCAGGGGCTCAGGAGAACATGACCTTAAGACATCATTA
GTCCAAACTATTAAAGAACATGGAACAATCTCGGGATAAAAGTGAAGGATTCAAGTACAGAGAAGGAAGG
CGCAGGGAACCTTCAGTTAATTCCACATCAATGATGTGGCTTTAAAAGCATAAGTATTTAGCTTGATGTA
GGCCTGTGCAGGTCCTGAGAACCCAGTGAGcaaaacgaacaaaacaaaacaaacaaaaaagaaattagga
gtCATAAATCAAGTACAAagttgtaaaaatttaaaaaaaaaatcagcaactaAAAAAATCAGGTGTATGT
ACACATGCGAAGTATGATGGGAAATTTAACTTAAAAGAACTGTTTCCCAGTCAGTAACAGTAAGATGAAT
TCAATACTTATAAATCAACTTAGCCAAATGAATGAAACCTCTGCAGACAGAGGAAAGCAGTTGAAGGGGA
GGCATCCAGTGTCCAGGGATTAGAAGGAAATTTTTCATAAAGTTCACGGTAAACACCAGAGACTGTATGC
AGTCGCTTGTAAGTTCTTAATTATATTCTCCATAGGAGAAAACTAGGAAATAAAACAATCTCCAAAGAGA
CaacatatttcttaatttttacatttaggTATTTTACTGTAGGTGTGCTGGGGACAACATAGGATGACAG
GGACGGCCAGCAGTAGgcagggatggagacatctcagaagcccacagcagctccttgtaaagtagGGTGG
CGTTTGGGACCCTAAGAAGCAGGAGACAGATCCCTCCAGAGGACctgccatctgaaataagaggctacCT
GAAGTAGGgcaggatggagacatctcagtagcccacagcagctccttgtaaagtagGGTGGTGTTTGGTA
CCCTAAGAAGCAGAAGACAGATCCCTCCAGACGACgtgccatctgaaataagaggctgcagTAGcctgga
tggagacatctcagcaACCTGCAGCATCTCTGTGTAAAAACTggctgttcccatttctcctaaccttacc
CCTGGATaacggctgtatagatttcatttgtgtgtgactgcctttcagttggccttgcataattattcta
ttatatctggctttcctacttctttctccttctgctctggtgaattctgtcaaactagatgttccttgat
gttatgattcttaaacaattggaaattgaggcataggggcacagcacagcacagccctgatGGCCCAGGT
GGATGccctgtgttctcatcttggaaacaatggaATAACTGCACAACAGTAGTTACAGATTAACGCTTGA
CttacaaagaaactttaaagaaattattagaaaaatgaaTTACAGCCAACATTGGAACCCTAAGAAatga
aaaagttattgaagttaggaaataagttttacataacacTTGAGAGTGTTTCCTGGAttaggaagtatag
aatatataaaattatatactagtaaactaagtcaaaatTCTGGGACTCTTacaagagtcattgtgtgcaa
ggaacagaaagttAGCAGAACCACTGAggtaagggttaacttgattcctTCTGGCCACTGCCTGACCGTT
TTGCCTATGTCATTTATCAGTAGAGATTCACAGGAAAAGGCAAGCAGCTGACCTCAGACCTTTGGGGTCT
GAtgtataataagtcaaaagttaaagtttaaataatgataagtttgcaattattattattttgcccacag
gcctgggaataggggaagcttgaaactttggggaacatttgtaattcttagttctatatgggatgtggtt
attcttttgaatttgatttggcaatgattgtacaatgtctttttttctacctgcttttgaattatcaata
aaagactggggcaagagaaagactggagtgaatgagagagaacatgtgaagagtgaatgagagagagcat
atgaagagagcatgagagagagaatgtgaagagtgaatgagagagagcatgagggagCGATTGAGAGAGC
AAGTCTGAGAACAAGGGTGAGAGcgagtgagagagcatgagaagagcatgtgaagagtgagtgaagagaa
aATGTGAGGAGTGAatgagagaatgtgaggtgtgtatgaagattgtgtgtgtgagtgaaaggagagtgcg
tgtggtgtgtgtgagatatgtgtgaggtgtgtatgaagagtgtgtgtgagttacTAGTGAAAGGTTAATG
AACAGAGGTgtacatgagtgtgggagtttgagaaaagaaagtgCAATAAAAAAAGCAGAGTGTGCAAGAG
AATgcagtgtgtgcagcctcaacctgagagagagggagagagaggagagaggagaagagagagagagaga
gagaagaggagagaggaagacagttAAGCCTGAAAATTGCCTGTCGTTTGTACCAAGAAGTAGTCTGTGA
AATATTTATTATGCGCCCTTcaagatatccctgcttccagttgagactCGGATCCCGTGTCCAAGGCGGA
CCCTGGCATAGGTGTATGAGTGATTGTGGCTCCTATGTACAATCTGTTCCACACCACTGTGTTGTGATGA
TGGTGAGCTGACAGTGGGACCCACAAACCAAATGGCACAGAAACAATTACTAAAAACATGCTGTGAGCAT
CCTATGCAAGAAGCTCCAAAGGACAGAGAAGCCTGAGTGGTCTGTGATTGCCATCAGTGGATTTTCAAGG
GAGACCTGCACACCTCAGCAGTGGAGATCAGcactcagcacccaggaggaggCAGCCTGTTCTGAGTTCC
CCTCCACCTGAAGCTCCAAACGCCAAGTGTGTGGGAGACTCAGTTTGCACAGAGGGTCTGTCAGACATCA
ACAGTGAGTGTCATTAGCTGTGGCTTATCTCACACAGGCAATCACTGAGCACCTCAAGTTCTTTATCTCC
AGTAAACCCATGGTTGGAGGTTAGCCAGTTGAGAATCTTTCACCTAAACTAATCTCTGTCTTTGTAATAC
ATTCACTCAACTGACAAAACCCCCTATGCACATACCAGCACACTTCTAATATATACAATgcacctgcaaa
cacacacataccacagcacacacacacaacacacacacacacacacacacacacacccacacaacacaca
taacacacacagatgGAGGCAGATTCACAAATTTGCTCCCCNNNNNNNNNNNNNNNNNNNNNNNNNNNNN
NNNNNNNNCATCTGCAGACAGAGGAAAGCAGTTGAAGGGGAGGCATCCAGTGTCCAGGGATTAGAAGGAA
AATTTTCATAAAGTTCATGGTAAACACAGTGACCCAGAGACTGTATGGAATCGCTTGTAAGTTCTTAATT
ATATTCTCCATAGGAGAAAACTAGGAAATAAAACAATCTCCAAAGAGACaacatatttcttaatttttac
atttaggTATTTTGCTGTAGGTGTGCTGGGGACAACACAGGATGATAGGGACGGCCAGCAGTAGGCTGgg
cttgcaaagaaactttaaagaaattattagaaaaatgaaTTACAGCCAACATTGGAACCCTAAGAAatga
aaaagttattgaagttaggaaataagttttacataacacttgagagtggttcctggattaggaagtatag
aatatataaaattatatgctagtaaactaagtcaaaatTCTGGGACTCTTacaagagtcattgtgtgcaa
ggaacagaaagctagcagaacCACTGAGGtcagggttaacttgattctttctggccactgcctgacCGCT
TCACCTGTGTCATTTATCAGTAGagattcacaggaaaatgcaagtagctgacctcagagcNNNNNNNNNN
NNNNNNNNNNNNNNNNNNNNNNNNNNNNNNNNNNNNNNNNNNNNNNNNNNNNNNNNNNNNNNNNNNNNNN
NNNNNNNNNNNNNNNNNNNNNNNNNNNNNNNNNNNNNNNNNNNNNNNNNNNNNNNNNNNNNNNNNNNNNN
NNNNNNNNNNNNNNNNNNNNNNNNNNNNNNNNNNNNNNNNNNNNNNNNNNNNNNNNNNNNNNNNNNNNNN
NNNNNNNNNNNNNNNNNNNNNNNNNNNNNNNNNNNNNNNNNNNNNNNNNNNNNNNNNNNNNNNNNNNNNN
NNNNNNNNNNNNNNNNNNNNNAGTCAGTGTCCAAGGAGGGGAGAGCCTGCATCTAACTCCCTGACAACAT
TTACAGGTTTTCAATACCAGGCATGGgacacatggctttaatcccagcactctatgGACAGATGCAGGCT
GTTcactgaggccagtctggtctacagaatgagttccacgacagccagggctacaaataGAAACACTGTC
TCTAAGTGTCACAGAGCTAAGTGGAAAAGGAAAAGCATAGTCTCTCTTCAACACAAGATAGAaattctca
ggctggagagatggttgagtggttaagagcaacgaCTAcacttcctgaggtcctgagttccaatcccagc
aaccacagggtggctcccaaccatctgtaatgagatctgatgccctcttctggtgtgtctgaagacagct
cctgtgttttttgtttatacataataaacacatgattttatttttttaaaaataaaggtggTAATTGTCT
TCACTGGggagagtagaaggaaggaaacaggagagaggaggaaaggaggtgaCTGGGAAGCACTAGTGGA
GGGGGGACAGTGGCTAACAGCAGGGCAGCAAAGAAGCAGAGCCTGCACCAGGGGATGATGGGGTAGGGAG
CTGGAAAGACAGAGTGTGGTGtggagaaaagatggaggaagtgaGAAGAGCAGACTGAGTCTGAGGGAGC
CTGAGGCTGTGTCTCCAGGAGAAGAAGCAGCAGTGGAAACTGCTAGAACAATCATTGGGGCCCCTACTGG
GTGAGAACAAACCAGTGACTCTGTGAGTGCTGCATGCATGGGAGTGGGCAGAAACTGGTGCTCTGGTTGT
AAATTTCCTTGATTCTGACTGCACTTTTTGCAGAGGATGTGCTGACCACaccaatctttttctttttcct
tttttttctcttctttgtttctttttctttcttttttttttgcatttcaacttttatttgaaaacaactt
aaattttagacaaatgatttttatataaatttgatttcttttataCAGAATGTAAAGATTTCCCTTATTA
ATCTCTCATGTGAAGGGTATTACAGGCCCGAAGGAAGACATATTCTGCACACAAAGTACACTTCGTATGT
GTGGCACTGGTGACAAATGGTGTCGTGCTCCTACACATACATTAGGGACCAAGTGGTGACATCACACATC
AAAGGTCTGCCCCAACTGTCTGTGGTTTGCTCATGTTGACCTTAAGGAATTTGCTGGGCGGTTAGGCTTC
CTACTGGTTCTGGGGCTTGGCTGTTAGCCAAGGAACTTGGACTCcgctcctttctgtctctcagagaAGG
CACGGACTTCTCTGTACTACCACTGATGACACAGCCACCACAGCTGAAGCTGCAGACTGAAACCGCAGGC
CACTCAGCGCCCGCTGACTCATGAATCTACTGCAGACCATCCCTGGGGActggttattttgtttctttac
ccTGTTCTGGAGGAACCCTGAGGGCGCAGCTGTAGGTGAGTGAGATGAAGGGGTGTCGGATGCGAAAGTC
CTGAAAAAGTAGGCTCAGTATTCAGGTCACAGTAGCAAACTCCACGGGACCTCGGGGACCTCAGGGACCT
CTGCATGAAGACCAGAGCTAACAGGGCCTGTAGGGATTCCCAGAAACAAGTAGGAAAAGGGGCACTAGGA
ACTGCAAGACTGGAGCGTGAAAAGCCCAGAATTCACAGTCCAGGTGCCTGGAACTTTCTCAGTTCTCTGC
ACTGGGTCCTGTGCGGTGCAATACTGAGGATTCCTGATTTTCTCAGCAGCTCTGGTCGCACCCTAGGCCG
CCTGGGCTCAGAAAAGACCATGGCAAAGAGAGGAACCACCAAGTGCAATCTTTCTCTGAGTCTGGGCCTT
TTGCTGCTGCTGAATTTTCTGGGGACCGCGATGCTAGAAGGTGAGTTCCCAGGGTAGNTGTCCTCATGGA
GGGGTCTACACGGAGGGGGTCTACATGGAGGGGATCTACACAGAGGGGGTCTACATGGAGGGGATCTACA
CGGAGGGGGTCTACATGGAGGGGGTTGGGGCACTGAACAAGGACCTGGCTAAGTCAGGAAATTCTCTCAG
TCCTGAACTACCAGGAAACTCCTAGGCTTCTTCTCCACTTCATCAACTCAGCAACTGGGGACCGtggttc
tgcctgcctctactcccctcccccatgctgcACATTgaagttctggaaaaaaaaacacattatggCAGGA
GGGCATAGCGGGACTACAGGGTTGAAGGTTATATCTGACAGAAAAGAGTACTTGGTGATGTCCTCAACAC
CACTGGGGTCCTTAGGAAGGAAGTCTAAAAACCAGTCTCTGGGACTGGATATGCTGGGCACAGTGCTGAG
CCCTCCAAGGGAAAGGCTCAGACAGCTGACCTGGATCTAAGGCAGGCTGTGCTCTGAAGACTGCCTTCCT
GGGGATTCCTCACAAGCTCTGCACCATTTCAGAAACTGtttgttcttgagctttccttcctaccttccca
tCCTCTGTCTCATGGTACCTCCAGActggtgggaaagaaaggtttaAGGAGATACATTGGGCCTTCAAGC
AcgtcacagacagacagagatctcTTCCTGAGAATGGATTAGGTGTGTGGTTTAATGTGGGGGAAGCTGA
GCTCTGATGGccaacagtgctgtgtgacagagcCCAGAGGGAGCAGGAATGAGCACTGAGCTCACAGATG
GCAGCTGCCCTCTCCAGGACAACTGGGACATTGCTTCAGGAGCTTCCCTCAACACCAGGCTCCATGTTGA
ATTTCCAAGTGTTCCATGTTGCCTCCCTTCCCGTAAGTGTTCAGATAGATTTTCATGCCCAGGAATATGG
ATTTTATCTGACAAACTTTATACTTCAGTACTTGATAGTAGACAATAAGAATAGTTTTGTGGTAAGTCCT
GCGGGTAACATGGTATGcactggggtggggtagggtccGACCAACGTGAAATAGTCACTGTTCTCACAGA
ACAGAAGATGCAGAGATGGTGGGCCTCTTGAATAGAGTCACCTCTTCCTGACCTTTGCCCTTCAGAAGAA
TGCTTGGGGTCACAGGAACATGTGTCCTATGGCTTTGTGCTCCCAATTTGGAACTCACCTTCATGTTTCT
CTCACAGATGTACACTCCTTTAGTTGCAACTTGATCATCAGGGCTCCTACCAAAGCAGAACCTCTCTGGT
ATGAAGGACAGTGCTCAGTGGATGGAattgatttcctttcttctaaTAACGTGAACAAGACCATGCCTTT
GGGCAACCAGGAGAAGATGGCAAATGCCACCGAAGTGTGGACATGTGAGATCCAGTGGCTAGACCTATTG
GGCCAGGACTTAAGGGACAAGGTGTCTGAAATCAAAGTGCACACAACCAAGACCAGTGGTAAGTGTGGGA
CTGagcacagaggcagagatggTTGGCAAGAGAGGAGGGGCAGAGCACATGGAGGAGTGGGATGTGAGTG
TCTTTGAGTGAAGGAGCTGAGTGCTTGTGGTACTGTGCAGGCCCAGGGTACACAGTGGATAAAAAGAGAA
AGTCCTGTGGAAAAGATACTGACACCTAAGCTTGTAGAGAAGGACTTGACCTTGAGGGGTAACGAATGGA
TCAGAAGGGAAGAATGACTGTGTTGTATGTGACTTGCAGGTCACCCCACTTTACGGGTCACCATGCTTTC
TAAGCACAGACACGGACAAATCATTAGTGCTTCCTGGGAATTCAACATCAGTGAGAATTATTCCTTCATC
TTGGACCTAAAGAATATGAAATGGATACCAGAGGACATCATGAAAGAATGGAAAGATGATGCGACATTAA
TGAAACATCTGAATTTGTTCATAGTAGAATGCAGTCCGAAATTCAATGAATTCTTAAATCAGCATGAGGA
AAGAACAAGTAGGTATTACCTGGATTGTCAGAAGGATCTTCTAATTTCATAgactgagtgagtgagtgac
ttCTGGGGAGTGTTCCTGGCTGGGGAGACAGTGATGACCACAGGGATTCCTCAGTCCATCTCACACCCCA
GTGTTCCTCACTCCCTGTTAACCAGTGGTCCAGGCTCTGCATGGCCTGCTGATGAGCCCTAACTCTGTGT
GCATCACTGTACACTTCCAGCCCTCTCATCCTCAGGTAGCTGCCCTTCCACCAGCTCCACCATCACTTTT
TAAAGGATTTACCATCTGACTCTGGCACAGTTATACACCAGCAATTTCCCAACATCCAGTGATACCCACA
GTTCATTTGTCAAACTTTTGGGATGGTTTGATAGACATTAACTTTCCTTTGTAATGAAATAAAGTCTGCT
GAGACTTCATTTATACAACTCCCACTCCTCTGTCTACTCAGGACTTTGTAAATAGGTCTGGCATGTGAGT
CCCTCTGGCTGCCTTGGGAGAGAAGGTGCTAATGGAGGGGTGTATTTAACTTTATGGAGAACTTTCCTAT
GTTTTTTTAAGGATCAACAACAAGGGCCCCAGATATCACCCAGCCTCCACCTACCAGGCAGTTTCCTTAT
AAGGAAGTATTGATCCCTGTGGTTCTCatcatctttattattttcatttgcataTGTGTGAAGAGGATGT
GTTGTCCCCAAGGAGGTGAGGAGCAGGCTGGGGTCTCATCCTGTCCTTGGTAGTGTTGTTTGTCAGGGGA
CTTGCAATAGTTGTCTCACTAGGGATGGGAATGctggtcctcatacttgcatagcaagtgcctttaccca
ctgagccatcttaccagcaaCCAACATTGACCTTTTGAGAAACTGACTTCCAGTTCAATAAAGTTTCCTT
CTGCTCAGACCATGAGAATGGAATGAAACCAGCTTGTGAGCACCTCACTTGCAGGCACTCCTATCATGAC
CCATGCAGGGACACTGACTCTACATTCATTCCCAGAACAATTGGAAAGCTGTTTCCACACAGCCAGTTAG
GACTGCCCATGAACTCTCTCTGTCTTACTTCCCTTCACGCTACATGCAGTAATGGCTGTTGACCCCAGAA
ATGGGTCTGTCTGAGAAGAGGTTTGGTGACCTGGAGCTCTAAACTATCTTTGTTTGTCAGGGGTCATGAC
GTGTAAGGGTAGAAGCTAAGAAGGACTTCCAGACTTCTGTGCTGGGATCAAGGATGTATTACTTTCACAA
TCAAAGTGTGTCTCTCACTTCAAACCTCCCTAGGTAGAGAACTTCAGCTGCTCAAGGACTACTGCATCAA
CTCCACAAGCCACAGAGGAATGAGGGGctagaggagacagaggagaggttCCCAACCAGAGAACCAAAAT
GTGTCCCAGGAGGAAGATCCCAAGACATTGGGGTAAAAGCATTTATTCAACCAAACATCCATATTACCCC
ATCCAAGATTCAGGNTTNNGGAAACACCTTATAACATAGGGAAGAATGGGTGCAGGAGAACACAGTTCCC
AGGCATGACCTCACTGCTGTGTCTTTGAACTGAATATTTCTGAGAAATTGCATGatgcctgcacaagacc
tggcCTGTCAATCCTCCCTTCATGGAGCCACAGGGCCTCATAAGCTTCCTCACTCACTGAGAATTTTTCT
GCATTTAATGCTGCCAGAGCTGATAGTATTTATTGGTGTGGTCACTACTAAGGAGCCTGTATTCCTGCAA
ATAACTCCTTGTCCACACTCCTATAAATGAGTCCAAGTTAAGTCATTTGAtcaattattattacttttta
atttaaagaaacttCCCTTGAAAGTAGAGGTGGCATTTGGAAGAGGACACCTAAGCAGGAAGTGGGTAGG
GGACATGAGAAGTGATTAAAGTGTTGTCATGACCAAATTatcttacacacatatatgaacacatcaTAGT
GAATCCAATTGTGATGCATAATTTATGTGAAATACATAATTAGAAATTTGGCTATGTTTCATTCTTActg
tgtatcagtgttttgcctgtatgtatatctgtatgtaacATGTGTACCTGGTACTTGCAGAGGCCccagg
agggcatcggatcctgtggaactggagttacagatggttttgagtacTGGGAGCTGAACGCAGAACCTCT
CCAAGAACAGCAAGGGaacttctgagccttctctcaaACCCTcgaatattttttttccttaaaaaagatt
tttattttgtttatgtatatgagtacagtgtctctgtgttcacacacaccagaggtgggcatcagatccc
atcacagatcgCTCTGAGCCACTATGTgttgctgagagttgaactcaggacctctggagagtgAGCAGTT
CTCTTAAGCGCCCAGCCGTCTCTTCAGATtaataaatttcttaaaaagaaaatatggcctaaatattatt
aaatacagGGGAAGGCCTTCACCAAACTTCACAATAAAGTTGAATGTTTCAGATTCACTCACTGTAAAGT
GACCATGGAGTGAAATGGCCAGTTATGATGTCATTTGTAGCATTGGAGCATAAAGATTTGGTCAGAGGGG
CTCACAGTTGTTCTAAGAGAAATGCCAAGTATTACCACCATATCTAATGAAACCGGTAAATATAAGGTAT
GTGCTTCACAGTTTTATGTAAGGTTGACAAATTATGgagcagaaagggaggaaagaacctcGGTTTTAAA
ATGCTTCCATCAGATCAGGCTGGAGGGaaccctgtagggcattttcttcacaGTAATCACGTGTAGGGCA
CAGCCCATTTTGGTGATCCTTTCCTATAAGGCTGATGGCTTGTGTATGAGACTGtatggctgagcaagcc
atgaggagaaaTCTAGTAAACAGCAGCCATGCATggcatctgcatcagctcctgcctccaagtccctGCC
CTCTTTgaatcctgtcctgacttctttcaaaggacaaacagtgatttggaagtgtaagccacataaactc
tttccttcccaagtccCTATGGTCATAATGTTTCACCACAGGAAAAGTAAACCTCATTAAGACAGATTGG
TACCAAGATAGTGTGTGGTTTTGTTGCAGCAGATCTGGGCATGTGTTTCGGGGAGGTTTTTGGAAGGCCT
TTGGACCTCTtggctagaaaagccattgagtgttaAGAGGTACCTGGTTCATTCTTCAGGACCTTAGATG
ACAGGCATGTTGAAGGAGTGCAGACAATGGAGGCCTGACTTGCGATGTTCACGGAAGCAAATGCTACCAA
GTCATTTGCATTAAGAATGGATGGCTCTATgttgctggggctgaagaattggctgtgattaacaagagac
caggaCTACTTTAGTGAAACTTTGCTTTGCTGGGATACTCAATGCTCTTCAGCTGGACCTGAGAACTAAA
CAGTGATCAGGAGAGAGCAGCACCACTGAAGTGAGATCACCTGGAAAGGGATTCCTGAGAGTCAGTACAC
AAGCTGTGTTCAAGACATGGCCAGTTTCGACCTTGTGAGGTACCTGAACAANNNNNNNNNNNNNNNNNNN
NNNNNNNNNNNNNNNNNNNNNNNNNNNNNNNNNNNNNNNNNNNNNNNNNNNNNNNNNNNNNNNNNNNNNN
NNNNNNNNNNNNNNNNNNNNNNNNNNNNNNNNNNNNNNNNNNNNNNNNNNNNNNNNNNNNNNNNNNNNNN
NNNNNNNNNNNNNNNNNNNNNNNNNNNNNNNNNNNNNNNNNNNNNNNNNNNNNNNNNNNNNNNNNNNNNN
NNNNNNNNNNNNNNNNNNNNNNNNNNNNNNNNNNNNNNNNNNNNNNNNNNNNNNNNNNNNNNNNNNNNNN
NNNNNNNNNNNNNNNNNNNNNNNNNNNNNNNNNNNNNNNNNNNNNNNNNNNNNNNNNNNNNNNNNNNNNN
NNNNNNNNNNNNNNNNNNNNNNNNNNNNNNNNNNNNNNNNNNNNNNNNNNNNNNNNNNNNNNNNNNNNNN
NNNNNNNNNNNNNNNNNNNNNNNNNNNNNNNNNNNNNNNNNNNNNNNNNNNNNNNNNNNNNNNNNNNNNN
NNNNNNNNNNNNNNNNNNNNNNNNNNNNNNNNNNNNNNNNNNNNNNNNNNNNNNNNNNNNNNNNNNNNNN
NNNNNNNNNNNNNNNNNNNNNNNNNNNNNNNNNNNNNNNNNNNNNNNNNNNNNNNNNNNNNNNNNNNNNN
NNNNNNNAAAACCACAGGGAAAAACGTAGTCCTATCTCAACTGGGTAGAACAACTGAGGAGCTGTCTTGC
ACAGCTTCTGCTAAGCCAGGCCTTTAGCAAATACACAAGAATGAAGTGACTGCAACAGTGGAAGTCATTA
CCTTGAAAATCTTTGCAACCTGATATTACAGCTAGAACCCACCTATATGTTCTGACGACTCCCCCTTCAG
TGGATGTCAACAAGCAGGAGGGCACAGAGCCAGGAGCCTTCTACTTCAGGGTGACAACTCTGTAGCCACA
GAGACATTTTTGGAAGCTCACGGAGCACTTTCTATATCTGATAATTGTGTTTCTGCAGGAAGTGGCACTA
ATGTGGAAAGGTAAAGTTAAGGAAATCACAGAGACCAGAGCCCACAATTAGTCTCAATGAGTATCTGAAG
CTCATGATTGGAGTCTGGGAGACTCAGAGGAAGTGTGCACTAAGTTGTAGGGAGAGACCACACCCAACTG
AGATGCCTGATAGAGAAACAACTGTAAAATATTATAGCAGCAGGTGAAGGTACCATGGAAAAAGACTCCA
TGCACATACACTGAAAGACAGTGAGTCAAGCAGAGGCTCCAGTGGTAGACAGACACATGGTCCCCTTGAA
GAAACTGAGTACTAACTTCTGGGAGTCTGAGTCATGTCTGGAGGGAGTTCACTGAAATATGGACCTTCTG
AGGGGATGAGGCCAATTCTCTTCCCATGTTATTCCTTGGTACCAAGTGAATATCTCCAACAGGGGCCCAG
GAGGATTGCGGAGCACAAGCCACAGAAACATGTGAGGCATTCTGAAAGTTCACGTGTCAGTGTCTGGGAG
GGATCAGGTCACATACAGtgatgacaggcttccttctaaaGATTCAACAGGGGAAAGGTGAAGTTGTCTG
TTCAGATTCTGTGTACTTCTGTCTGTATGTCAGAGTGAATTGatagattgtttgtttgtttgacatggAT
CAAGCACACAGTCCTGATGATGAGTCACTGGAAAGATCATTCAGTTCTGGCGTGCCCTTTACCCATGCAC
TGTAAacattccttatttattttattttttagacatgTTTTCTCTtggtagccctggttgtcctggaact
catgtacAGAATAGTGGCTCTGAAGGCAGAGATTAGCATCCCTCTGTTTCTCTAGTGCTGGGAGCAAAGC
CTGACCCGTCCACTGCCTGGCAAAAATACTCTTTAAACATTTATCTGTTTCATGAATCAAGGAATGGCCT
AAAAACCAGACCACTCAGTAATATGTGATGTCATTTTCAAATCAGCAATGTGACCACTGTTCAATTCAAA
GATGAATGGCCACTCAGAGGCTTACATTCATCTCCTGGGTCTGCTAGAATGTGAAATCGAAGAGTGACAT
CTTCTGGCCTAGGTAAGAATCTCCTGGACGGTGACAGTAAAcatgggataacaaaaaacccaggatatca
aaaactattctcaacaacatCAGAACTTTTtggggatcaccatccctgacctcaaaacatatttcagagc
aatagtgataaagcctgtatggtattggtacaaagacaggcaggtagatctatggaatagaattgaagac
actgaaataaactcacccttctatggtcacttgatctttgaagaagaagccaaaaccatccagtgggaaa
aacaaagcattttcaacaaatggtggtggatCAATTGGTCTTTGggatgcagaagaatgcaaaatgaCTC
ATTTTTATCTACTGAAATTCACCCCTGTCAGgaagcactccttggcatcagtaataatgtatgggtttgg
gatggatcccaaggtggggtggtctctggatggcttttccctcactctctgctccacatttttgtccctg
ccttttctttaggcaggaacaattctgggttcaAAATCTTGAGATGGGTGGgaggccccatccctcaact
ggtaCCTTATCTATCTACTCCAGGGgatctcttcaggttctgtctcctctctgttgtgtatttcaactaa
tgtcaaCCACATTAGGAGGTCTAGCATTAGGAACCTCTAgcttccctggtgtctggaactttctagtggt
cTCTGCCTGTCCCACACCGCAGACAGCCTCATATTTCTATTCCTTTCTCTGACCCTCTGaacttctctcc
tatctcttcaCATACCTGATCCtccttgacctttttttttcctcctcctctctctctgaggtTCCTCCCT
CCTCAATCGattattttgttccattttctaactaggattgaagcatctgcattttggtcttgcTTCCTGT
TTAGCTCCATATGAATTTGTGAATTGTaacttgggtattccaagtttttgggctaatatccacttctcag
gtgagtacataccatgtgtgtctttttgggtctgggttccctcactcaggatggtattttctagttccat
tcatttgtctaaaaatttcaagaagtcatcattttttcctccatctttattaaattgggtatttcttatt
tacattacaattattattccctttcccgttttcccggccaacatccccctaacccctctccctccccttc
tatatgggtgttcccctccccatcctcctcccattaccgccttcaccctccccccaacactcacattcac
tgggggttcagtcttgccaggaccaagggcttccccttccactggtgcccttactaggctattcattgct
ccctatccagttggagcccagagtcagcccctgtatagtctttgggtagtggcttagtccctggaagctc
tggttggttggcattgttgttcttatgggttatcaagtcccttcaagctcttttagccctttctctgatt
ctttcaacgggggtcccattctcagttcagtggtttgctgctggaattcacctatgtatttgccatattc
tggctgtgtctctcaggagagatctacatccggttcctgtcagcctgcacttctttgcttcatccatctt
atctagtttggtagctgtaaatgtatgggccacatgtgggacaggctctgaatgggtgttccttctgcct
ctgttctaaactttgcctccctattcgctcccaagggtattcttgttccccttctaaagaagaagtgaaa
catttgcattttggtcatccttcttgagtttcatgtgttctacgcatctaggataatttgaacatttggg
ctaatatccacttatcaatgagtgcataccatgtgtgtttttctgtgattgggttacctcattcaggatg
atattttccagttccatccatttgcctatgaatttcataaagtcattgttttagatcGAGAATCCtgtaa
agtaatgttcaacatctttagtcataagggaaatgcaaatcaaaacaaccctgagatttcacctcacacc
agtgagaatggctaagatcaaaaactccggcaacagcagatgctgacaaggttgtggagaaagaagaaca
ctcctccattgttggtgggattgcagactggtacaaccattctataAATCAGTCTAagggttcttcagaa
aattggacattgcactacctgaggacccagctatacctctcttgggcatatacccacaagatgctccaaA
AAATaacagagacacgtgctccactatgttcatagcagccttatttataatagccagaagctggaaagaa
cccagatacccttcaacagaggaatagatatagaaaatgtggtacatctacacattggaatattacacag
ctatcaaaaacaatgattttatgaataCACTTATTTTTACAGAGGGTGGGACCGAAAAGCAGAGGTATAA
AGGCTTCACACAAGCTACATCATCAAGCTGTGAGGAAACCTTCCATCTCACAGGCCCAGGCTCTTCCGTG
ATGCTGACTGTCCCAGCCGTCCTCAGGGGCTCAGGAGAACATGACCTTAAGACATCATTAGTCCAAATAC
TAAAGAAGATGGAACAATCTCGGGATAAAAGTGAAGGATTCAAGTACGGAGAAGGAAGGCGCAGGGAACC
TTCAGTTAATTCCAAATCAATGATGTGGCTTTAAAACCATAAGTATGTAGCATGATGTAGGCCTGTGCAG
GTACTGAGCACCCAGcgtgcaaaacaaaacaaacaaaataagaactTAGGAGTAATCAAGTACAACagtg
taaaatttttaaaaaatcagcaaaCAAAAAATCCGGTGTACGTACATACATTAAGTATGATGGGAAACAT
AATTTAAAGGACTGCTTCCCGGTCAGTAACAGTAAGAAGAATTGAATACTTAGAAATCAACTTAGCGAAA
TGAGTAAAACACctggggacagaggacagaagttGAAGGGGAGGCATCCAGTGTCCAGGGATTAGAAGGA
AAATTATCATAAAGTTCATGGTAACCACAGTGGCCCAGACTTTATGCAATAGCTATTAAGTTCCTAAAAA
TACTTTCCATAGGAGAAAACTAGGAAGTTCATACAGAAATATAACAATCTCCAAAGAGACatcatatttc
ttaatttttacatttagcGGAACAAGAAATGATAACAGGGACAGCcagcagtaggccgggatggagacat
ctcagaagcccacagcagctccttgtaaagtagGGTGGCATCTGGGACCCTAAGAAGCAGGATACAGATC
CCTCCAGAGGATGCGCCATCTGAAAAAAGAAGCTGCCTGCAGTAGCCATGATGGAaacatctcagtagcc
cacagcagctctttgtaaaaactggctgttcccatttctcctatcCTTAGCCCTGGACcatggctgtata
gatttcatttgtgtgtgactgcctttcagttggccttggtgtgcatagttattctattatatctgacttt
cctacttctttctccttctgctctggtgaattctgtgaaactagatgttccttgatgttatgattcttaa
acaattggaaattgaggcacagGGGCACAGTATAGCACAGTCCTAATGGCTCAGGTGCATGTCCTGTGTT
CTCATCTCGGAAACAATGGAATAACTGCACAATAGTACTttcagattaatgcttgacttgcaaagaaact
ttaaagaaattattagaaaaatgaaTCACAGTCAACATTGGGACCGTAAGAagggaaaaagttattgaag
ttaggaaataagtttaCATAATATTTGAGAGTTGTTCCTTGATAcagaagtatagaatatataaaattat
atactggTAAAgtaagtcaaaatactgggactcttacgAGAGTaattgtgtgcaaggaacagaaagttag
cagaaccactgagttaagggttaacttgattctttctggcagCTTTGCCTATGTCATTTATCAGTAGAGA
TTCACAGGAAAAggcaagtagctgacctcagagctttggggtctgaagtataataagtcaaaagttaaag
tttaaataatgataagtttgcaattattattattttgcccacaggcctgggaataggggaagcttgaaac
tttggggaacaattgtaattcttagttctaTGTGACATTTGGCtattcttttgaatttggttTGGCAATG
ATTGTACAATGTCTTCtttctacctgcttttgaattatcaataaaagactggggcaagagaaagactgga
gtgaatgagagagaacatgtgaagagtgaatgagagagagcataagaagagagcatgagagagagaatgt
gaagggTGAATGAGAGAGCAAGTCTGAGAACAAGGGTGAGAGCGAGTgagagagcatgtgaagagtgagt
gaagagagaatgtgaagagtgaatgagggaatgtgaggtgtgtatgaagagtgtgtgtgagtgaaaggag
agtgcgtgtgctgtgtgtgagatatgtgtgagttgtgtatgaagagtgtgtgtgagtgaaaggagagtgc
atgtggtgtgtgtgagatatgtgtgaggtgtgtatgaagagtgtgtgtgagaatgaaaggagagtgcatg
tggtgtgtgtgagatatgtgtgaggtgtgtatgaagagtgtgtgtgtgtgcgtgaaagGAGAGtgcgtgt
gctgtgtgtgagatatgtgtgaggtgtgtatgaagattgtgtgagagtgaaaggagagtgcatgtggtgt
gtgggagatatgtgtgaggtgtgtatgaagagtgtgtgtgagagtgaaagggtagtgaacagaggtgtgc
atgagtgagggagattgagaaaagaaaaccataataaaaaaaaagcagtgtgTGCAAGAGAATGCAGTGT
GTGCAGAACCAAGCTNtgggagagagagagagagagagagagagagagagagagagagagagagagaatt
taagccttgaaattgcctgtcagtttgtacacaaagagtagtctgtgcatatttattatgcgccttccag
atatccctgcttccagttgagaactcggatcctgtgtcaaggctggaccctaGCATAGGTGTATGAGTGT
TGGGCTCCCATGTAAATCTGCTCACCACTGTGTTGTGGATGTTTGTGAGCTGACAGTGGGACCCACAAAC
CAAATGGCACAGAAAGAATTACTAGAAAACAGCTGTGAGCAGTCTAGCAAGAAGCTCAAAGGACAGAGAA
GCTGAGTGGCTGTGATTCATCAGAGTGTTTCATAGGAGAGACCTGCACACCTCAGCCAGGGAGATCAGCC
TCAGCACCCAGGAGAGACAGCTGTTCTGAGTTCCCTCCACTGAAGCTCCCAAGCCAGTGTGAGGGAGAct
cagtgcacagagggtctgtcAGACTCAACAGTGAGTGTCATTAGCTGTGGCTTATCTCACACAGACAAGC
ACTGAGCACCTCAAGTTCTTTATCTCAGTAACCCACAGGTTGGAGGTACCAGTGACTCTTCACCTAAACT
TAATCTCTGTCCTGTATATACATTCACTCACTGACAACCCCCTATGCACATACCAGCACCTTCTAAATAT
ACAATgcacctgcaaacacacacacacacacacacacacacacacacacacagatgggcaGATTCACAAA
TTTGCTCTCAAGGGCCCTGATATAACAGTGGTGGTTAATGAAAcatcattttcattcatttttgtttcac
aTGTATCTCATCATCTCATCTCatatctctctcctcccctctctcggCAGAAGATGGCCAAGGCAGAAGG
CAAAAAGTAGCAACGCCCACATAGAACGAAGAAAAAACAAGGAGGGCCCCAAGGGCAAGAGGGCCCCGGG
AACCAGGGCCGGGGCCAAAAGAATGAAGAAGGCAATCCGAGCATGATAAACGGGAACGGGGACGGATTAG
ACGGGGGAGCGCAAAAGTCGGAGGGCAGCGACGGGCCTGTGCCGGGAAGCAGCGAGCGGGAAAGGACAAG
CAAAGAAGAGCGGGCAGGCTTTTGAGCTCCaaagtataataagtcaaaagttaaagtttataatgatcag
tttgcaattattattattttggccacaggcctggttACAGGGGAATCTTGAAACTTGGGGAATAATTGTT
TTTCTTAGTTCTATGTGGGATGTGGCTACTTTTTGAATTTGACTTGGCAATGATTATGCattgtcttttt
tctacctgctttggaattatcaataaaagactggggcaagagaaagactggagagaatgagagagaacac
gtgaagagtgaatgagagagagcatatgaagagagcatgagagagagaatgtgaagagtgaatgagagag
ctCATGAAGGAGTGAATGAGAAAGCAAGTCTGAGAACAAGGGTGAGAGcgagtgagagagcatgagaaga
gcatgtgaagagtgactGAAGAGAGAATGTCAAGAGTGAATGAgggaatgtgaggtgtgtatgaagagtg
tgtgtgtgagtgaaaggagagtgcgtgtggtgtgtgtgagatatgtgtgtggtgtgtatgaagattgtgt
gtgagtgaaagagagtgcatgtggtgtgtgtgagatatgtgtgaggtgtgcatgaagagtgtgtgtgtga
gtgaaagggtagtgaacagaggtgtgcatgagtgtgggagtttgagaaaagaaactgCAATAAAAAAAGC
AGAGTGTGCAAGAGAATgcagtgtgtgcagcctcaacctgagggggggggagggagggagagagagagag
agaagagagatagaacgacgaagagagagagagagagaagagattaaagtctgaaattgcctgtcagttg
gTACACAAAGAGTAGATCTGTGAATATTTATATCCGCCTCTCCAGATAACAACCTGCTCCAGGTTGAGAG
ACTCAGTATCCATCTCTCCAACAACNNNNNNNNNNNNNNNNNNNNNNNNNCAACATGatcgtatatttaa
gtgatcccaaaagttcgaccagagaactactaaagctgataaacaccttcagcaaagtggctgggtataa
aattaactcaaataaatcagtagccttcctctacacagaagagaaacaagccgagaatgaaattatggaa
acaaaacccttcataatactccTAAATGatgtaaaatacctcggtgtgactctaagcaagcaagtgaaag
atctgtatgataagaacttcaagcctctgaagaaagaaattgaagaagatctcagtagatggaaagatct
cccatgctcatggattggcaggattaatatagtaaaaatggccactttaccaaaagcgatttacagattc
aatgcaatcaatcatcaaaatatcaatccaattcttcagttagagagaacaatttgaaaattcatctgga
ataacaaaaaacccaggatagctaaaaactatcctaaacaataaaaggacttcccggggagtcactatcc
ctgaactcaagcagtattacagagcagtagtgataaaaagtgtatggtattgatacagagacagacagat
agaccaatggaatagaattgaagacccagaaatgaacccacacacctatggtcacttgatttttgacaaa
ggagcaaaaccatccaatggaaaaaggatagcattttcagcaaatggtgctggctcaactggaggtcaag
atgtagaagaatgcagatcgattcatgcttatcaccctgtacaaatcttaagtccaagtggataaaagac
atccacatcaaaacagataaattcaaacgaatagaagaaaaagtggggaagcatcttgaacacatgggca
ctggaaaaaatttcctgaacaaaacaccaatggcttatgctctaagatcaagaatcgacaaatgggatct
cataaaactacaaagcttctgtaaggcaaaggacactgtggttaggacaaaacggcaaccaacagattgg
gaaaagatctttaccaatcctacaacagatagaggccttatatccaaaatatacaaagaactcaagaagt
tagtccacagggagacaaataatcctattaaaaaatggagttcagagctaaacaaagaattcacagctga
ggaatgctgaatggctgagaaacacctaaagaaatgttcaacacctttagtcataagggaaatgcaaatc
aaaacaaccctgagatttcacctcacaccagtgagaatggctaagatcaaaaactcaggtgacagcaaat
gctggcgaggatgtggagaaataggaacactcctccattgttggtggaattgcagactggtacaaccatt
ctggaaatcagtttggaggttcctcagaaaattggacattgaactacctgtggacccagctatacctctc
ttgggcatatacccaaatgatgccccaacatataaaatgacacatgctccactatgttcatagcaacctt
atttataatagccagaagctggaaagaacccagatgcccttcaaaagaggattagatatagaaaatgtgg
tacatctacacatagGAATATttcacagctatcaaaaacaatgactttatgagattcataggcaaatgga
tggaaatggcaaatatcatcctgaatgaggtaacccaatcacagaaaaatacacatggtatgcactcatt
gataagtgaatagtagcccaaatgcttgaattaccctagatgcacagaacacatgaaactcaagaaggat
gatggaaatgcgaatgcttcactccttctttaaaaggggaacaagaataatcttgggagggaatagggaa
gcaaagtttacaacagaggcaaaaggaacacccattcagagcctgccccacatgtggcccatacatatac
agccacccaattagataagatggatgaagcaaagaagtgcagactgacaggaactggatgtagatctctc
ctgagagacacagccagaatacagcaaatacataggacaatgccagcagcaaaccactgaattgaggacg
ggaccccggttgaagcaatcttagaaaggagtgaaagagcttgaaggggcttgagaccccatatgaacaa
cagtgccaaccaaccagagcttccagggagtaagccactccccaaagactatacatggactgaccctgag
ctccaacctcataggtagcaatgaatagcctagtaagagcaccagtggaagaggaagcccttggtccttc
caagactgaacccccagtgaacgtgattgttggggggagggcggtaatggggggggaggatggagagggg
aacaccaatatagtaggggaggggaggggttgcggggatgttggccttgaaaccgggaaagggaataaca
atcgaaatgtaaataagaaatacccaagttaataaagatgggaaaaaaggaaacaactTAAATTTTAGAC
AAATGATTTTAgtatataaatttgattttgtgtttATACAGAATATAAAGATTTCCCTCATTAATCTCTC
ATGTGAATTGGATTACAGGCCAGAAGGAAGACACATTCTGCGCACAAAATACACCTCGTATGTGTGCAAC
TGGTGACAAATGGTGTCCTGCTCCTGCATGTACATTAAAGGACTGCCTCCACTGTCTGTGGTTTGGTCAC
GTGGACCTTAAGGAATTTGCTGGGCAGGTAGGCTTCATTCTGGTTCTGGGACTTGAGCCTCCTTCATCCT
CTAAGGATTTCACCCTTTACCTACTTCAGTTGTAGGCGTGGGCTTCTCTTTACCTTTGATACCTTCTCCA
CCTCAGTACTGCCCGCTGCTTCAGGCCACCGCTGCGGACCTTCACCTGGGActggttattttgtttcttt
acccTGTGCCCAAGGAACCCTGAGGGTGCAGCTGCAGGTGAGTGAGATGAAGGGGTGGCCAATGTGAGAG
TCCTGGCCCTCGGGGACCTCGGGAATCTCTGCATGTGCGACTGAGGACCAGAGCTACCAGGTCCTGTAGG
GATTCCCAGAAACAAGTAGGAAAAGGTGCACTAGGAACCTGCAAGAATGGAGCTCGGAAAGCCCAGAATT
CAGAGTCCAGGTGCCTGGAACTTTCTCAGTTCTGTGCNNNNNNNNNNNNNNNNNNNNNNNNNCCAGGGTT
CCAGATGCATTTTTGGTGTTTCCCTGGCATTCCAAGATGTGTGTGCCGATTCTGCTTCCTGAGGTATTTG
AGACCTTTTCCTAAGTTGTAGTGAGGTACGTGCGTCCCAAACGTCTGGTCTAGTTTCATAGGAGATTAAA
CCCGGGTCCTAGGTATCTCTGGACCCCAGAAAACTCCTCAGTCTTTAGTTTCCTGTCTTGTAGCCCTGAC
GAGAGACAGTAGTCAGCTGCACAGCGGCGGTAACCGCAGGCACGGAGACTCTTGGGAACCTTCCCAGGTC
CCAGGTCAGAGGAGATGTGGGCTGGAAAATGTGGCATTTTGATTTTAATATCTAATGATCTTCTATGCGA
AGGAatgcacatttgtaaaagaaacatgactATAAAGCTTAAACCAACACAATGAACCTCACATGTTTAA
TAATGGGGACTTCAACACTCCAGTGTCAGAAATGGACAGTTCTAACCTATACAGAGAAATAACGGAGCTA
AcagattttataaaacaaatggacCTAAGAGATAACTACAGAACAGTTCATCTAAACACAAACAGTACCT
CACAGAATCTTCTGCAAAAGTGTCTACATATTGAAAGAATAAACTATttcccactgaccctgctgtgagg
acaagtgcactcACACAAAGAATAACATAACTGTTTTTGGGGATGCAGCCTGGCTATAgtcaccacaaac
catctggccttgataaggcctgactcaacagtcctgagaaaaacgagaatttagggtcagcttgccccag
aaagagggtggcctagagttgaactgagcccaagctacaaaccaatgaaattgtctttgtgtgactgttg
ccaactacctatgtaattttccctataaatcccttcccctaattgcGCTCGGgttcgactcctctgtctc
ccgTGTGAGATACATGTCGTCCCCAGTGCTgtgctctggttcctcaaatacacctcttgtttattacatc
aagactggtttctcgtgagttcttggggggttgcatcGTCTCGAGACCTGAGTGGGGGTTTTCCCCACCC
CGATGGTCTTTCAATATTAAGTCACAAAGCAATtcccaacagatacaagaaaaatgaagtaaCACCCtct
atcctatcagaccaccactgaTTAAAGCTGGTTTTTAACAACAGTAGCAAGGGAAGACCTACCAACTCAT
GAACACTGACCAACTCTCTGCTGAATGAACACTGGGTCAAGgcaaaataaggaaattaaagtttctagaa
ctcaatgaaaatgaacACACTACATACCCAGACTTCTGGGAGTCAAAGAAAGTGACAAAGTCAAAGTTCT
ACCATTCTCGGGGCTCCTGGAGACAGCCAGCCATGAGGGCACCACAACACAGCACAACTGCTCACTGTcc
atgggactgaagagatgacaGCATACTTTGCTCCTGTATGGAACAGGTCAGACATCACCAGGATCAGACA
TGGTGCCCATGGCTGATACACAACATGAATCCATGGTCAGTATGGAAACGACAAAATCTGTCACAATCTT
CAGCTCCCTCTGGTCCTCCACCTAGGTGCTTTTCATCACCACAAGAGACTAAGGTAAATCTTGAATTCAG
ATGCCCTGTACCAAAGGTCACAGCTGATGTCTGCAGAAGCCAATATATTGCCGAAGGTAGGGTCATGGCC
CTGTTTACACCAAAACATTATCAGCTAGCATTAATGATTTGTGCTAAAGTGTCCTTCATGGGTGTGAACA
TCCGGAATGCGTGTGAATTGCCAAGATCAGTGGTTTCCCATCAGTCCCCTTTTCTGCTGTCCTTGGGTGT
AACTCCATCCTGCCAATCAGAAGTGCCCTGGAATTCAGGATAAGACACATAATCTATACGCTTGGTGTTG
CACGAGCTTATAAAAATGGCTCCATGCCTCTGGACTAAATTTCTTAGAGAATATGGCTAAAATAGCATAC
TTAGGCAGCTGTCATGGTGTCTGGGAGAGACATGAGATCACCAGAGCCAGGCTGCCTAGATCAGAATCAA
GGCTTTGCAGGGTGACCCCTCATATGTACCTTAACATCTCTGAGCTCCCTACTTGAGGATGACCTAAATT
AGTGTAGGGGATCCTGGGAAATAGGAGCTGTAAGCATGCCTCTCTGCTGCTGGTTCTGACAGAGCCTcct
tccccccgcccccccgcaAAACTGCCACTGACAGGTACTACATGCTGGAGGCCTTTCTTTAGGATGCCAG
TAGGCAGGAgcctgggaggaaaggagagccTGAAGGGGTGGAGCAGGGTTGTGGCTCTcccagggctaag
aggaaaagtcacagCACTAAGTGCTGTcatgaagaaactggagagatctcctACTAGtgacttgacagca
cacctgaaagttctagaacatcaCCCATAGCCAGGTAAGACTTCTAATGGAGGTATTGGGAAACCATCCC
AGACACAAAGCCTGTGACCTATAATTTGTTTTGTCTACAAGACATGCTGGgaagaagatggagcagaaat
tgagggagtGGCCAACCCATGCCTGGACCAGCTTGACATCCATGCCCTGAGAGGGCATCCACCCCTGAGA
CTTCTTATGATCGTCGGCTgtacttgcagacaagagccttgCATTACCATCAGCAGAGAGGCCTCAGCCA
ACAAttgatggaaagagatgcagagactcacagccaaatattaggcaggCCTTGGGCGATCCTGTGGAAG
AGTGAGGAATGAGTGCATGGTCCAGGGATGTGAAggacacaagaaaacccacagaatcaactactCAGGT
CTTACAGGGGGACATCGAAACAATCACGGAGCATGTGCTCATATGACATAAGGCAACACCAGCTGATTAA
TATACACccagtaatcccagtgcttggttACAGTTGACATATTCTTAGAATCACAGGTTTGGAtttgcct
tttctgtttgtttgtttgtttttgttttgttttttgttttttttttttttcccggagctggggaccaaac
ccagggccttgtgcttgctacgcaagtgctctactactgagctaaatccccaaccccggatttgCCTTTT
CTTAAATGAATGTGTGTACTGTGGAAATAATAGCTGGTGTGGATTAAACCAAGgagattgtctcaaaaac
aaatgagcAGGATATGAGTAACatcatgcccctgcctcagcctctgacatGGCATTGAATGAATGGCCAA
GGTAGTTggggttgttgtttttattgttgttgttgttgggtttttgttttttttttttaatttgtcccTC
TGGAATAAACCACCTAGAGGTGTTTCTGTTACATCCCATTCTGCTTGTCCTTATTGAATTGCTTCATACA
GCTGCTGTCCTGTATTTGGATTTCTTAGGTAATGTCTCAGCTTCCTATGGCTTATTTAACAACTGACTAA
AAGCAGCCTGGCTTAAAACAGCAGAAATGAATTATCTCACTGTTCTGGAGGCAGGGACCTGAAATCCAGG
AGTCATCAGGAACATGGTCCTTTAAGGCTTCGGGAAATACtggcttgcctttgcctctttcCAGTGGTAG
CGAGCAATCCTTGGCATGTCTCCGTTTATAGCCACCTAACTCACAGCTTTGTTGTTTTAAGATACATGTg
tgctgtttttctctctcttcaaaggACATGTCTCTCACCCTGGTTTTTTATCACTTCTTCATAGATCATA
ATCATAATACCAGAGCCTGATTTCCATACAAAGAAACATTCTGATACTCTAGGGAGTActtcaatgtatt
tttaaaggtaCACGACTATGAAAGTAGCCAGAAAGTattatcaaatgtgtgtgtgtgtattagtaaGGAG
AGTATATAATTAGTATTATGTAGTCCTGTATTTGAGAAATGTGCAGAAAAAATAACTTTAACTAACTTTT
AATAAGTTTAACCAGAAGgatcacaacaacaaaaaaaNCCCTGTCAAGTAAAAAATAATCAGACAGCAAA
ATTAATCACACTCAAAGTCTCCAAACATTCTAATAGAAAGCTCAAAAGACTAATGACATAAAGTAAGTCC
TCTACACAGTTAGACTAGCCACCCTGATTAATAATTTCTTAACTTAGTTAACAAATGCTGTTACCAGTTA
CTTCATTTCACCTGGtaacttaggggctggagagatggctcagcacttaagggcactgactgctcttcca
gaggaccaggattcaatgAGTTGCCAGTGCCCACAGGTGGCTCCCAACACCACAGCGGGTAACTGCAGGT
GCAGAGGATTGCCTGGACTTGGGGGGCACCTGCATTTAACATGAACTTAAGTCATCCAGGGACAATGTAT
GTATGAGATTTGTGTTAGGTCAAGGTAGTATAAGGTCCAATTTATAGTAACAGTTTTGTGACAACTGTTA
TTGTCTTATGAATTGAAAGCAGAACAAAATTCAGGTTGTCTGCTGTTTTCATATAATCTATTTAAATTAA
CCCCTTTCGGGAGATTGTATTTTATGAACATGTCCTTTTGCATGCCAGAAAGACTCTTGGGGTGGCAGAA
GCATCGTCTGCTCCCACTTTGGAACTTACCTGAATGTTTCTCTCACAGATGCATATGCTCTTAGTTGCAT
CTTTATTGTCACTCTCATACCACCCCTGGACATTCCTGGTGTGAAGGACAGTGCTCAGTGCTCAGATGCA
ATACACTTCATTAGGTTTGATAATGAACACAAGGCCACACACACCTTTGAGTAACCTGGGAAATATGGGA
AATGCCTCTTAAGTGTGCATGTTTGACCCAATGGCTGGAACACTTGTGGCAGGAGTTCAAGAAGACGCTG
GTTAACATCAAAGTGGGCATCTTCAAGACCAGTGTGAAGTATGTGATAGAGTACGGAAAAAAGAGGCAGT
TGGCAATAGAGAGAAAAGTTAGAGCACATGTAGTCATGAGATGGTGAATGTCTTTGTGTGAAGTACCTGA
GCACTTTTGGTACGGTGTACGTCCAGGGTACACAATGGATAACAAGAGCAAGCCGTGTGGAAATGACACT
GACACCTACGCCTGTAGAGAAAGACTTGACCTTTGAGGAAGTGATGGATGGATCAGAAGGGGAGAATGAT
GTTGTTTTATGTGACTTGTAGGTCTCCCCACTTTACAGGCCACCATGCTTTCTCAGCACAGTCAAGGACA
AATCATTGGTACCTCCTGGCTATTCCACATCAGTGGAAATTACTTCTTTATCTTGAACACAATGTCTATG
ACCTGGACACTGATTAATCCTGTACCAGGTGGTAGCATGAAGGAATGGAGGTAAGATGATGAACCAATGG
AGATCTGAAGATCTCCATAGAAGAATTCAGTCACTGATTTCTTCAGGTAACACAAGGAAAGGCATATTAG
GTATAACCTAGATTATCAGAAGGCACTTCATCTAATTCGATAGACTGAGTGAATGATTTCTGGGTAGTGC
TCCTGGCTGGGGAGACAGTGATGACCACGAGGATTCCTCATTCTATGTCACAATCCATTGTTTCCCACTT
CCTGTTAACCAGTGAtccagtctctgcatggcctgcTAATGAGCCCCAGGTATGTGTGCATCACTGTACA
CTTCCAGGCCTCTCATCCTCAGGTATAGctgtccttccaccagctccatTATCACATTGAAGGTCTTTAT
TATCTTTCTCTAGCACAATTAAACACCACCAATTTTCTATCCACAgaacagaaatcaaaatatttagTAA
GCTTTTCTTTGTAATGAAATAAACTCTGCAAAGACATCACATACACAACTGACAATCCTCTCTCTGCTCA
AGATTTTGTAAcacatttattatgtatgagaTTCTCTGGCTGCCTGGGCAGAGAAGGTGTGGTGGAGAAG
TGTTTAACTTTATCCAGAGATTgtgatgttttttttaaaaagggtcaACATCAAGGGCCCCAGATATCAC
CCAACTTACACCCAGCTTCCACCTCCCAACCACTTTCATTATGAGGAAATATTTATCTGTGTGGTATTCA
TCTCCATCTTCATACTCTTTATTActtttgtttgcatatgtgtgaagAGGAAGTGTTGTACCCAAGGAGG
TAAGGAGCAGGCTGAGGTCTCATTCTGTCATTTTTAGGGTTGTTCTGCAGGGGACTTGCAATAGGTGTAT
CATTGGGTACTGAGGATggaatttctggttttattttaaaataaataacaagtgCCTTTACACACTGAAC
CATCTTACCAGCATCCAAAACTGACCTGTTGAGGGTGTGACTTCCAGTTCAATAAACTATCTTCTGTTCA
GATCATGAGAACCAACTGAAACAAGATTGTGAGCACCTCACTTGCAGGCACTCCTATCATGACCCATGCA
GGGACACTGACTCTACATTCATTCCCAGAACAATTACAAAGGTGTTTCACACAGCCGGTTAGGACTGCCC
ATGAACTCTCTCTGTCTTACTACTATCTATGATATATGCAATAACAGCTGTTGACCCCAGAAATGGGTCT
GTCTGAGAAGAGGTTTTGAGGCCTGGAGCTCTAAATCACCTTCGTTAGTCAGGTTCATGATATGTCAGTG
TACAAGCTGAGCAATGACTTTGAGATTTTCTGCTGGAGTTATGAGTTAAATACTTTCAGAGTGGAAGTCT
GGAGGCCTTGGGATGTCACCCCAAGAATCTTAAGCTACCCATGGAATATTCCATCTAATCCCACAAGCCG
CAGAGGAGAGGCCAAAGTAGACACAGGAGAGTTCCCCACCAAAGGCACAAAAATGTTGTCTGAGGAGAAT
GAGCCCAAGACATGGGGATAAAAGCACATATCAAATGTATTTATCACTCCATGCAAGAGTCAGGAAACAG
TTCACaagatggggaagaaaggaagagtggAATGATAGGAAATGCAGTTCTCCATCCATAACCTCCCTGT
TGCTCTGTTGAACTCTCAGGACTCTGAGATCTCTCATGATCCCTGCAAGAGAGCAAGGCTGTCGATAATC
TCTTCATGAACCCAGAAGGCGTTATGAGGCTCTTCAGTCCCTGGGAATCTACCTgcattagttaattaat
taattaattaattaattaattaatagtcCAGTACCTGAGGAGACATTGTGCTCACTGATGCTGTCACTAG
TAAGGAGTCCATGTTTCTGTAAATAACTCTTCACTCATGCTTCTATTAATAACTCCAAATGAAGCCAATG
GTTCTCAGAAAATCATCCATGAAACTACTAGGCAGAGTTcgggaagaggaaagaggtggATAGAATGGGC
CTACAGCATGAGAAGGGGTTGAAGGGTTATGTGTCCAAATGCACACGTATATGAAAACATCACAATGAAA
CCAATTATGATGCATAATCGCCTTGCCAATGCACTCTTAAAAGATGGACTAATTTTTACTTccaatgtgt
atgagtgttgtgaTTATGGTCATGTGTCTATATAGAACCATGGCAAAATTATAAAGGAAGGCATTTAATA
GGGTCTAGCTTGCAATTCGAGAGCTTTAGTTTATTGTGAATTTTGCAGGGAATATATGGCCGCATtcagc
agacatggtgctagagaagttgctgagagttctatatcagAATCCACAGGCACAGAAAGGGAAGTTTGAA
GTTTCACATCCCACactcagtgatacacttcctcaaCTAGGCcgcacctcttccaacaagaacacacctc
cTCATCTTCTAAGTGGCACTACTTCCTGATGGTTTggtgttcaaacatatgagcctctgAGTGCCATTCT
TCAAAGCAGGACATGTGATCACCATTTCTGATTCCCTCCTGTGTTCTACACCTCCTTGCCAGACAGACTG
CTGGCCAGATCAAGAGTTGTTTTTTTAGTAACCATTCTTCTCTACATTTAGGGAGCATCTTTTAAAAAGC
CAGCATCCACACACCAGATGTCAACAACTCTCATACACTTTAACTATTTCTGAGAGCACAGAAATATGTG
ATCACACAAACCAATTGTGTCTTATGAAAAATGGGCTTGTATCAGAGTTTTTACCGTgggatatgcacac
acacacacacacacacacacacacacacacacacacacacaccccagaagtAGAACTTATGACATTCCAA
AGTACCAATTACACAAATGTCCAATTTCAGGATCCACTGAGATTTTTTTGAGCTTGCTAATAAGAGTgag
gtgaggggttacttacaggagctgGGGTGACTTCAAAACAGCTGTGCCACTGCAGAGCCCACCTCAACAC
ATGACTCCAGAAACAGCACAGCAGAAACCTCAGGGACAGATTTGGAATTTTCTCTGAAGCTGGTTTGGCC
AGAGTCTCCTCAGTAGCTTGGAGGGTCAACTGAAACTACTAAGTTCTTTTTTCTTATACCCAGGAAGTTT
GCATGTTTCCTGAGGGTTGAGaaccctcccccatcctctgaaGAGAGTCAGAGTTAAGCAGGTAAAAACA
GCAAATGACATTTACATGAAGGCAAAGCACTTTGTCTCACAGACAAATCAATGCTTAAAGCAAGCCCAAA
GAGACAATCTACAGAGAACCCAGGCTAGCTGATTTCCAGCCCCATTCTTGTCTCTAATACACTGAGATCC
TAGgtcatgtctcaaaaaagtagCAGGCAAAAGTTTTGCTAATGCTTTAAGATGTCTTCTCTTTCCTAGG
AGGGTGTTCCTCAGCAAAAAACTTCAGACCTTAACACTGCTGTCTGCAACCAATAAAAAGGGCAGAAAGT
AGTGTGGGGCTGTGTTTATACAGTATCAATTTCAATCTTCTCTGATATCAGTCAGAAATCACGTGGGATG
TTCCAGAGTAACCTGGGTGCTTCAGACACATGGGTACTTCATACATTCAAATCTGAGAACTGAAATCAAG
TCCTGCTTCTTAAGGCTCTGAAGAGTAGTGATTCTCAACtgccctaatgctgtgacccttaaaCACAGAT
CCTCAGTGTCATGAACCCCAACTGAAAAATGTATTCCATTGCTACTCTAATTTTTCATACTTCTAATTTT
CTACTGttagaaaatagaattttatatcTGATAGGCAAACcacccaaaggggtcacaacttacaggttga
gaacccctgctctaGACTGCAGAAGGTTAATGTCTGACTACAAGATGAGGTGTATTGCACAGAAAACTAG
TTTTTGAGGCAGACAGCCTCCTCTTCAAGTCTTCATTCAGAAGACACTTTCTTGTGATTCCTTTGTAAAC
AAGTTGCCTTGCTTTAGTTTCCAAATATGGAGCCATTGCTATTAAGAGGCCTAACAAAAGAAAAGGGTTT
TTAAACAATGTAGTGAAAGACAGTTCTGAAAAGCAAATACTACTGGATCTGGAGCATGCTTAATCCTACC
CTTAAGCAGCGGCGTGCCTTCCTATAAGAggttaaggctagcctggtccactCCCTGCTACCAGCCAGGG
AGATACAACTTCCAGGAGGCGTTCTGCTAAGCATATAAATTCCTAATAGTATTCTCAATAGGGGGGGTAA
ACTCAAGTTCATACTGAAATATGACAATCTTCAAAGACTAAACATAGTTATTAAattttagatttatgta
ttttactgTATGcttatgactattttgttcaTATGCAGATCTAACTGCTCAACAATGTGTTGTGGATGTT
TGTGAGCTGACAGCTGGACCCACAAACCAAATAGCACAGAAACAATTACTAGAAAACAGTTGTGAGCAGT
CTAGCAAGAAACTCAAAGGACAGAGAAGCTGAGTGGCTGTGATTCATCAGAGTGTCTCATAGGAGAGAAA
TGCACACCTCAGCCAGGGAGATCAGCCTCAGCACCCAGGAGAGACAGCTGCTCTGAGTTCCCTCCACTGA
AGCTCCCAAGGCAGTGTGAGGGAGActcagtgcacagagggtctgtcAGACTCAACAGTGAGTGTCATTA
GCTGTGGCTACTCCCACACAGACAAACACTGAGCATCTCAAGTTCTTCACCTGGAATAATCAGAAGTTAT
ATGGCACCAGTGAATCTTCACCCAAGGTTAATCTCTGTCTTGTATATTGACTCATCCAAAACTCCCctgc
cacactcacacacaggcacacacaccaggAGATTCACAGATTTGTTCCCAACTGCCTCATGTGACACTGG
TGAATAAATGCAAGGGCCTGATGTGACAGCTGGGGACAAATGTGTGTGCAAATGATTTCACAAGTCAGCA
GAGAGGAACTCCTCAGGGGAAAGAAACCTCTTGGGAAACGGCTCCAGTATGAGGTTAAGGACATTTGGAT
TCAGAGTTGGGCAGAGCTGGGATCTCTGGGCAAACATGATCACCAAGGCAGACTTCTGGGGCTAGTGAAA
CACTGTGTCCTAAAGCAGGGTCCATGGAACCTGTGGATCCACACACAATGTTAATCTCtgtcctgtacac
acacacacacacacacacacacacacacacacacacacacacacatgcccctttaaaaaaatctatagtt
CACAGCCAAAAGCATGTTAAAAAAGTGATTCATATGTAATCTGTCAGGGATTTGGACATTTCTTATGTAG
AAGCCTGTtctacaacagaaagaaaagtgttCATTCAATTTTGACTCATGTACATGAGTGTTTTACCAGT
GTGTGAACACATTATGTTTGTGCAATGACCATGATGAAGAGAAACGTGAATCTAATTCCCTGCAGCCACC
ATTATAGAACGTTTTGATCagccaggcattgtggcacaagcttttaatcccagcacttaagagggacAGG
CAGGAaatctctgattttgaggccaccttagtctacagaggaagttccagaacagctagggctacacaaa
aaaaaaaaaaaacaggcaaaaaaataaaaaacctgagGAGGGGAGCtgttgtgtgagtgctgggaaccca
gtCTGGGTACCCAAAAGAGCAGCAGGTTCTCTTAACCTCTGGATATCTGTTAAGGCCCCAGAAGAtgctt
ttaattagaaaaaagttTTTGATTGCAGAACTTCCCAGAAGCTCTTAAGTTCTAGTGTCACAGAGCTAAG
GGGAAAGCTCAACCATCCTTCCCCACACGATAGTAATTGTCTTCAGTACAGAgaaagtagaaggaaggaa
acaaggctGTGATGGGGTCGATGACCATGGAGCATCAGTGGAGGGGCAACAGTGACAAGCAGTGGGACAG
GAAAGAGCTTGTACCTGAGCCAGGGGATGATGCTGAAGGGACCTGGAAAGGCAAAGAAGGAGTCTGagat
ggagaggaaaagaggaagtgagggagaggAGACCGGAAGCCTGAGGGAGACTGAGGGAAGGTCTCAAGCT
AGAGGAGAAGCACAGGAAACCAGTACAGCCAATATTTAGGCCCACCTACTTTGATGATCTCATGTGGACC
ACCCAGAGTGacactgcatgtgtgcatgggcgTGCCACCTCACTGGGTAGGGACTGGCCTGGTATAAATG
TCTCTGACTCTGGTGGCAGGCTGCATCAGATCAAGGTGAAGGCACCAACTTCATTCTCTGTTTCCTTACT
CTTTTCCCAAGAGACTCTGAGGGTATAGATGCTGGTGAGTGAGATGAATGGACTGGGAGATGAGGGGGGT
ATGGGAGCCCTGAAAAAGTGTCAAGGCCTCCAGGCACCTTGGAGTGACATGCACCTTGTTCCTTGGGAGG
GATGATCAGAGCCACAGGCCCTGGAAGGATTACCTGAGACAAGGACAAGGAACCTGCATGACTCTAGCTT
GAAAAGTCCTGAATTCAcagcctggatttttttttttgtgctgtgTCCTCTGTGTGCTGGGGTTGGAGTT
AAGAGTGGAGGTGATATGGTAGATTTCAACATTGTCTCTGCAGCTCCAATCACACCATGGCAGGATCATG
GCAAAAGGAGCAACCGGCAAGTGAAATCATTCGCTGACTCTGAGCCCTTTGGTTCTGCTGAGCTATCTGG
GGACCATGCTGCTAGACACTGAGATCTCAGGGTCTACATGGAGGGAGGTTTCGTTACAGAACATGGACCT
GGTTTAAGTGAGGAAGCTCACGCCTGGGTTTTGGGGAGGGAAGCTGCTgggcttctctttccctccttca
agGACTAGGGGCCTTGGCTCTGCCTGGCTCCACTCCACCAAGCCTTCAGTTGGTTTTGGAAGTCAGGAAA
AAGTTAGGGTTGGGGTGTGTAAGATGAGCTACATGGATGAATAGAACTGCAGTCAAAAGGGAGCATCTGC
TGATGCCCTCAGCACCACTGGGGTCTGCAGGGAGCCTAAAACCAATCACCAGGCTGGCTATGctgggaac
atttctgggttaaaagttttgaGATGTCTGGCTGGCCCCACCCATCAAGTGGAGGCCATCAGATTCTCTA
CTGGTGGTGGTCACTACAGGTTATATCTCCATTTTGTGGGTATTTCGGCTAAAGTATCACCATTGATTCc
agggagcctcttgcttcctggagtctgggactttctagtggttacccCATTTCTCCCATCCTNNNNNNNN
NNNNNNNNNNNNNNNNNTGGCCTGCGTGGATGTCTGGCAGTGAGCAGAGGTGATCTGACTCTGGGAGCCT
GAACACAGGGACCAGAAGGATGAACCTGATTCCTGCTTGGCCATCATGGTCCCAATTAGAGCCCTTTCCC
CCCAGGGCAGAGGTCTATGTCTAGAATGCCTCTGGGCAATAGACAATAGCCTGCCATTTCCCCTCCCTGG
CCACTCAGAGGtaaacatacagaataaaaaaatcatcCCTGTAGAATATGCAGGATCTAGAGCAAAGTGG
GTCATTATGGTAGGCTTGGATCCTAGACTACTGTACAGGTGTCTAACCCTTCCCACCCTGCAGATCCACa
acctctcctgctctccctgaTGACTCAGCCCCTAACTTCCCTTTCCATCTTCCAGagggtctacacacac
acagacacacagacacacagactcacagacacacagacacacagactcacagacacacagacacacagac
acacacaatacatgctggcttttaaattcttttcagtTGCTATGACTGAATGACTGACTCAGTGGAAGGA
TCATAttctgtaatccaggctggctttaaatctCACCTGGTGCTTCttgatagatttttatatttcaacA
CTCGGTAAAGGTGCCTAAAAGTCCTTGTATGGTAAATCATCCTGCTAACGCAGGTAGAATCTATGGCATC
CTACAAACTTAAGACAGTCAGAGATGACACAGAATTGAGAATGCAGAGCTGGGGGACATCTTGAATAGAG
ACTTGTCTTCCTGTCCTTTTGCGTGTCAGATAGATACATGGGTGGGGCAGAAACATTGTCTGCTCCCACG
TTGGAACTTGCCTGCATGTTTCTCTCACAGATTCACATGCTCTTAGTTACATCTTCATTGTCAGGCTCAT
AGCACCCCTGGCCATCCTTGGTGTGAAGGACAGTGCTCAGTGCTCAGACGCAATGCCCTTATAGGTCGAT
AATGAAAACAAGGCCACACACACCTTTGGGTAACCTGGGAAAGATGGTAAATGCCACTTAAGTGTGCATG
TTTAGCCCAATGTTTAGCTGGAACACTTGTGGCAGGANNAGAGTTCAGAAAGAAGCTGGCTAACATCCAA
CTGGGCATCTGACTCGAGGCCTTTGGTTCTGCTGAGCTATCTGGCATGCTACTAGAACACTGAAGATCTC
AAGGAGTCTACCATGGAGGGAAGGTTTTCAGTTACAGACAACCCAATTGGATCCTGGATATTTAAGTGAC
GGGAAAGGCTCCACGCCTTTGGTTTTGGGGAGGGAAGCTGCTGggcttctcttttccctccttcaaGTGG
ACTAGGGGCCTTGGCTCTGGCCTGGGGCTCACTCACCAAGCCTCCAGTTGGTTTTGGAAGTCAGGAAAAA
GTTTAGGGTTGGGGTGGGNNNNNNNNNNNNNNNNNNNNNNNNNNNNNNNNNNNNNNNNNNNNNNNNNNNN
NNNNNNNNNNNNNNNNNNNNNNNNNNNNNNNNNNNNNNNNNNNNNNNNNNNNNNNNNNNNNNNNNNNNNN
NNNNNNNNNNNNNNNNNNNNNNNNNNNNNNNNNNNNNNNNNNNNNNNNNNNNNNNNNNNNNNNNNNNNNN
NNNNNNNNNNNNNNNNNNNNNNNNNNNNNNNNNNNNNNNNNNNNNNNNNNNNNNNNNNNNNNNNNNNNNN
NNNNNNNNNNNNNNNNNNNNNNNNNNNNNNNNNNNNNNNNNNNNNNNNNNNNNNNNNNNNNNNNNNNNNN
NNNNNNNNNNNNNNNNNNNNNNNNNNNNNNNNNNNNNNNNNNNNNNNNNNNNNNNNNNNNNNNNNNNNNN
NNNNNNNNNNNNNNNNNNNNNNNNNNNNNNNNNNNNNNNNNNNNNNNNNNNNNNNNNNNNNNNNNNNNNN
NNNNNNNNNNNNNNNNNNNNNNNNNNNNNNNNNNNNNNNNNNNNNNNNNNNNNNNNNNNNNNNNNNNNNN
NNNNNNNNNNNNNNNNNNNNNNNNNNNNNNNNNNNNNNNNNNNNNNNNNNNNNNNNNNNNNNNNNNNNNN
NNNNNNNNNNNNNNNNNNNNNNNNNNNNNNNNNNNNNNNNNNNNNNNNNNNNNNNNNNNNNNNNNNNNNN
NNNNNNNNNNNNNNNNNNNNNNNNNNNNNNNNNNNNNNNNNNNNNNNNNNNNNNNNNNNNNNNNNNNNNN
NNNNNNNNNNNNNNNNNNNNNNNNNNNNNNNNNNNNNNNNNNNNNNNNNNNNNNNNNNNNNNNNNNNNNN
NNNNNNNNNNNNNNNNNNNNNNNNNNNNNNNNNNNNNNNNNNNNNNNNNNNNNNNNNNNNNNNNNNNNNN
NNNNNNNNNNNNNNNNNNNNNNNNNNNNNNNNNNNNNNNNNNNNNNNNNNNNNNNNNNNNNNNNNNNNNN
NNNNNNNNNNNNNNNNNNNNNNNNNNNNNNNNNNNNNNNNNNNNNNNNNNNNNNNNNNNNNNNNNNNNNN
NNNNNNNNNNNNNNNNNNNNNNNNNNNNNNNNNNNNNNNNNNNNNNNNNNNNNNNNNNNNNNNNNNNNNN
NNNNNNNNNNNNNNNNNNNNNNNNNNNNNNNNNNNNNNNNNNNNNNNNNNNNNNNNNNNNNNNNNNNNNN
NNNNNNNNNNNNNNNNNNNNNNNNNNNNNNNNNNNNNNNNNNNNNNNNNNNNNNNNNNNNNNNNNNNNNN
NNNNNNNNNNNNNNNNNNNNNNNNNNNNNNNNNNNNNNNNNNNNNNNNNNNNNNNNNNNNNNNNNNNNNN
NNNNNNNNNNNNNNNNNNNNNNNNNNNNNNNNNNNNNNNNNNNNNNNNNNNNNNNNNNNNNNNNNNNNNN
NNNNNNNNNNNNNNNNNNNNNNNNNNNNNNNNNNNNNNNNNNNNNNNNNNNNNNNNNNNNNNNNNNNNNN
NNNNNNNNNNNNNNNNNNNNNNNNNNNNNNNNNNNNNNNNNNNNNNNNNNNNNNNNNNNNNNNNNNNNNN
NNNNNNNNNNNNNNNNNNNNNNNNNNNNNNNNNNNNNNNNNNNNNNNNNNNNNNNNNNNNNNNNNNNNNN
NNNNNNNNNNNNNNNNNNNNNNNNNNNNNNNNNNNNNNNNNNNNNNNNNNNNNNNNNNNNNNNNNNNNNN
NNNNNNNNNNNNNNNNNNNNNNNNNNNNNNNNNNNNNNNNNNNNNNNNNNNNNNNNNNNNNNNNNNNNNN
NNNNNNNNNNNNNNNNNNNNNNNNNNNNNNNNNNNNNNNNNNNNNNNNNNNNNNNNNNNNNNNNNNNNNN
NNNNNNNNNNNNNNNNNNNNNNNNNNNNNNNNNNNNNNNNNNNNNNNNNNNNNNNNNNNNNNNNNNNNNN
NNNNNNNNNNNNNNNNNNNNNNNNNNNNNNNNNNNNNNNNNNNNNNNNNNNNNNNNNNNNNNNNNNNNNN
NNNNNNNNNNNNNNNNNNNNNNNNNNNNNNNNNNNNNNNNNNNNNNNNNNNNNNNNNNNNNNNNNNNNNN
NNNNNNNNNNNNNNNNNNNNNNNNNNNNNNNNNNNNNNNNNNNNNNNNNNNNNNNNNNNNNNNNNNNNNN
NNNNNNNNNNNNNNNNNNNNNNNNNNNNNNNNNNNNNNNNNNNNNNNNNNNNNNNNNNNNNNNNNNNNNN
NNNNNNNNNNNNNNNNNNNNNNNNNNNNNNNNNNNNNNNNNNNNNNNNNNNNNNNNNNNNNNNNNNNNNN
NNNNNNNNNNNNNNNNNNNNNNNNNNNNNNNNNNNNNNNNNNNNNNNNNNNNNNNNNNNNNNNNNNNNNN
NNNNNNNNNNNNNNNNNNNNNNNNNNNNNNNNNNNNNNNNNNNNNNNNNNNNNNNNNNNNNNNNNNNNNN
NNNNNNNNNNNNNNNNNNNNNNNNNNNNNNNNNNNNNNNNNNNNNNNNNNNNNNNNNNNNNNNNNNNNNN
NNNNNNNNNNNNNNNNNNNNNNNNNNNNNNNNNNNNNNNNNNNNNNNNNNNNNNNNNNNNNNNNNNNNNN
NNNNNNNNNNNNNNNNNNNNNNNNNNNNNNNNNNNNNNNNNNNNNNNNNNNNNNNNNNNNNNNNNNNNNN
NNNNNNNNNNNNNNNNNNNNNNNNNNNNNNNNNNNNNNNNNNNNNNNNNNNNNNNNNNNNNNNNNNNNNN
NNNNNNNNNNNNNNNNNNNNNNNNNNNNNNNNNNNNNNNNNNNNNNNNNNNNNNNNNNNNNNNNNNNNNN
NNNNNNNNNNNNNNNNNNNNNNNNNNNNNNNNNNNNNNNNNNNNNNNNNNNNNNNNNNNNNNNNNNNNNN
NNNNNNNNNNNNNNNNNNNNNNNNNNNNNNNNNNNNNNNNNNNNNNNNNNNNNNNNNNNNNNNNNNNNNN
NNNNNNNNNNNNNNNNNNNNNNNNNNNNNNNNNNNNNNNNNNNNNNNNNNNNNNNNNNNNNNNNNNNNNN
NNNNNNNNNNNNNNNNNNNNNNNNNNNNNNNNNNNNNNNNNNNNNNNNNNNNNNNNNNNNNNNNNNNNNN
NNNNNNNNNNNNNNNNNNNNNNNNNNNNNNNNNNNNNNNNNNNNNNNNNNNNNNNNNNNNNNNNNNNNNN
NNNNNNNNNNNNNNNNNNNNNNNNNNNNNNNNNNNNNNNNNNNNNNNNNNNNNNNNNNNNNNNNNNNNNN
NNNNNNNNNNNNNNNNNNNNNNNNNNNNNNNNNNNNNNNNNNNNNNNNNNNNNNNNNNNNNNNNNNNNNN
NNNNNNNNNNNNNNNNNNNNNNNNNNNNNNNNNNNNNNNNNNNNNNNNNNNNNNNNNNNNNNNNNNNNNN
NNNNNNNNNNNNNNNNNNNNNNNNNNNNNNNNNNNNNNNNNNNNNNNNNNNNNNNNNNNNNNNNNNNNNN
NNNNNNNNNNNNNNNNNNNNNNNNNNNNNNNNNNNNNNNNNNNNNNNNNNNNNNNNNNNNNNNNNNNNNN
NNNNNNNNNNNNNNNNNNNNNNNNNNNNNNNNNNNNNNNNNNNNNNNNNNNNNNNNNNNNNNNNNNNNNN
NNNNNNNNNNNNNNNNNNNNNNNNNNNNNNNNNNNNNNNNNNNNNNNNNNNNNNNNNNNNNNNNNNNNNN
NNNNNNNNNNNNNNNNNNNNNNNNNNNNNNNNNNNNNNNNNNNNNNNNNNNNNNNNNNNNNNNNNNNNNN
NNNNNNNNNNNNNNNNNNNNNNNNNNNNNNNNNNNNNNNNNNNNNNNNNNNNNNNNNNNNNNNNNNNNNN
NNNNNNNNNNNNNNNNNNNNNNNNNNNNNNNNNNNNNNNNNNNNNNNNNNNNNNNNNNNNNNNNNNNNNN
NNNNNNNNNNNNNNNNNNNNNNNNNNNNNNNNNNNNNNNNNNNNNNNNNNNNNNNNNNNNNNNNNNNNNN
NNNNNNNNNNNNNNNNNNNNNNNNNNNNNNNNNNNNNNNNNNNNNNNNNNNNNNNNNNNNNNNNNNNNNN
NNNNNNNNNNNNNNNNNNNNNNNNNNNNNNNNNNNNNNNNNNNNNNNNNNNNNNNNNNNNNNNNNNNNNN
NNNNNNNNNNNNNNNNNNNNNNNNNNNNNNNNNNNNNNNNNNNNNNNNNNNNNNNNNNNNNNNNNNNNNN
NNNNNNNNNNNNNNNNNNNNNNNNNNNNNNNNNNNNNNNNNNNNNNNNNNNNNNNNNNNNNNNNNNNNNN
NNNNNNNNNNNNNNNNNNNNNNNNNNNNNNNNNNNNNNNNNNNNNNNNNNNNNNNNNNNNNNNNNNNNNN
NNNNNNNNNNNNNNNNNNNNNNNNNNNNNGTGCTGGGCTTTTAAATTCTTTGTCAGGTTGCTATGACTGG
AATGAGCTGGACTCGAGTGGAAGGATCATATTCTGTAATCCAGGGCTGGCTGTTAAATCTCACCTGGTTG
CTTCTTGGATAGATTTTTATATGTTCAACAACTCTGGTAAAGGTGGGTGCCTAAAGTGCCTTGTGTAGTG
GTAAATCATCCTGCGTACACGCAGGTAGAAGTCGTATGGCAGTCCTCACAAGACGTTAAGGGACAGGGTG
CAGGGGATGGACGACCAGAAGGTTGAGAATGTGCAGAGCTCGGGGGACATCGTTTGAAATAGGAGGACTT
GTGCTTCTGTCTTTTGCGGTGTCGAGAGTCAGATACGATTGGGTGCTCGAGGTAAAAATTGTCTCTGCCT
ATTGTCTGTTGGAACTTGCGCTGCATGGTGTTCTCTCACAGAGTTCACCCGATGCTCTTAGTGTACATCT
TCCATTGTCAGGCTCGATGAGGACCCGGCTGGCGTCATCCTTTGGTGTGGGGAAGGGACAGTGGGCGTCG
GTGCGGAGGTGGGCTCAGGGACGCACATGCGGGCTGTATTAGGGGCTCGGGGATGAAGTGAAAACAAGGC
CCACAGCCCAGCACCTGTTGCGGGGAGGGTACCTGGGGAAAGGGCATGGGTAAATTGCCACTTAAGTGAT
GCATGGTTTAGCCCAATGTCTTCAGCGTGGAACACTTGTGGCCAGGGAGTTCAGGAACAGAAGGGCTGGC
TAGAACATCCAACTGGGGGCATTTCGCAAGACCAGGTGGAAGGATATCGATTAGACTTGACAGTAGGAAG
AGGGAAGCAGTTTTGCAAAGGGAGCTGAGGAGAATGCATGGGGCTAGTACACTTCATGAGATGTTTTAAG
TGATGGGTGCTCTCAGTAGACCTGTCCTTCATTAAACTTAGGAAAAGGCATTACACAGTTTAGAGAGTCG
GGTCGTTCTTAGTCGCATTCATTTGTTCTTAAATTGTAAGATGAGCTACATGGATGAATAGAACTGCAGT
CAGAAGGGAGCATCTGCTGATGCCCTCAGTACCACTGGGGTCTTCAGAGAGCCTAAAACCAATCACCAGG
CTGGCTATGCTGGGAACATTTCTGGGGTTAAAAGTTTTGAGATGTCTGGCTGGCCCCACCCATCAAGTGG
GAGGCCATCTTCTCTACTGNNGATTCTCTACTGGTGGTGGTCACTACAGGTTATATCTcctttttgttgg
gtatttcggctAAAGTTATCACCATTGATTCcagggagcctcttgcttccctggagtctgggactttcta
gtggttacccccatctccccatcctccactgctcCGTGTGTCTactcaatttcctgaccttctgtacttc
tctcctgtcccttccattgCCTCTGTTCTATCTCCCAGACATCTCCCTCTGtctacctcctgtgattgtt
ttgttccccattctatgtaggattgaagcaaCTACACTTTggcctttcttatttttaagctCTGAGAGTT
TCCTTTAAACTTCCACTCTACACATTCACAGTAGCACCGAGGCATTGTTCCTGAGTGACAGGGCAATAAT
TAAGCTAGAGAGAAATAATCACTGCCCTTGCTGTGGAGATGAGTGGTCTCTACTTGTTGTGACCTGATTG
ACCCTACTAGGAAGTCCATCTGGGTCTGTCTTTGAGCTGGCtcacttttaaattgttttaggtatatttt
gattttatgtgcatAATATCTTACCTTCAttatgcatgtgtaccatgtcATGTGTTTGCTTGTTGCTCTT
GGAAACTACAGTAGGGCATAGGATCCCTCCTGAAATGGAGTTCTATGCAGTTGTGAACAACCACGTGGCT
TCTGGGAATAAATCTACATCTTTTGCAACAACAACCAGTGCCCTTAATCTCTGTGCCACTCTCTATCCTC
AGTGGTCTGGTTGACACAGTTGACAGAGGAGCCTTGGGAAGGCAGATTTTAGATACCTTTTCATGTGTAA
TGAATTTTCTTCATTAtgcttcctggtgctccttttcttctcaaaCTATACCTTTTGTACTTTTCCTTAC
CCAGCTTTCTACTTTTCATTCTGCATAAGAGTAACCTCTAACAACCACAAGACGTATTCAATACCAAGat
gtcttgaaatatcttctgCCAAAGCCATTAATCCTAAACTCTTCAATTTTGTTTAGACAGTTTTTTCATc
gggtggagggaaggagggcagagCACAAAGTAAACACATTCTTCAAAACAATATTACAAAGTCATTTTCT
AGGAcacttctcctctgaaaccaATTATATCAAGCTGTCCTGATCCATATTTCTCAAGGCATCACTGTTG
TCCATGGACTTGCTCCTATGGCCCAACACGCCCTCCAAAAAATGATCAACTTCTTTGCTAATTCAAGGTT
CAAAAGTCCACATTCTGCCCATGAACAGCTTGGTCAGGCTTGTGACAGCATTACCCAACTCCTAGGGACC
AAATTTTATCTTGGTTAGTGTGTtagtttgaatatacttggcctagggagtggcactgttaggaggtatg
gcctttttgcAGCAGGTATGACCTGGTtgaaggaagtatatcactgtgatggtgggctttaagacccttc
tcctagctgccttagGAAAGTCTGTTCCTGGCTTGTTTTGGGTAAAGACATAGATctctcagcacctcct
gcaccacgcctgcctgtaCACTGTCATACACGaccttcatgataatggactgaacgtcTAAActtataag
ccagctccaattaaatgttgtcctttatcaAGGtgcgttggtcatggtgtctgttcacagaagtcaAACC
CTAACAAAGAAAGTCAGTGTCCTGACTAAGGCACATTGACCATTTTATTGGGGCTTGTTTACCATTGGAC
AGGTTCAGTTCTTTTTTCTCAGgttggggagcatggcagcacacaggaatatatggtagctgagagttct
acaacccTACCTAAAGgccacagaagacagagactcTGGGTTATGAACTGGTGTTTCAAACTTCAGGCTA
gctccagtgacccacttcctcttctttggCTACAACAAAGCCATACTACTGATTTCATTACTCATCTCTC
TTGACATGTGTACTTCTTTGCGTCTTTTTACACACACTTCAGTACAAGTTTTAGAGGTTCTAGATTCTGT
TTTACATGTAGTACGGACTAGCCTCTGACCAGATTCCTGCCAGACATTTCTATGACACATGGGCATTAGC
TCCAGAGAATTCTGGTGGTTTGCTGATGACTAAAAGTCCTGTATCCAAAGAATGAGGAGAAGCCTGAGTT
TAAACTGCTGATGTTTCCCAGCCATGAGAACCTGAGCTAATTGTTGGACCTCCTGTAAAAGGGCTGGACA
TGGTGCTGTGTGCTTTCCTTGTCAGGACTAGCAAGGCAGAGGCAAATATCTATAACTTCATTGCTCTCTG
AAGCTCTTTGGACTCTGTAGGCCTTCAcagacactgcatgcacatggtacccAGAACCACAGGcaaatat
tgatatatatatatatatatatatagatagatagatagatagatagatagatagatagatatagatagat
atataaaataaaaataagtaagatcTGAGTCCCTGGCGAGACTTTCAAGTCTACTTTGTGAATCCCAAGC
CTGTTAGAGACCTTGTCTAATCAGAATTACTATGACATTTTTGTAagacattattaaaatatttttctta
ctaGAAGTTTACAATTACTAAAAGTAATAGCATTCTAAGACAATTTGCTgccaccttcttcctcctctgc
ctcctcttcctcctcctcctcctcaccaccaccaccatcgtcgtcgtcgtcgtcgttgtcatcatcatca
tcatcatcatcatcatcatcatcctttaTTGATGCAAATAAAAGGAAAGGGCTGTGTTCTCACTCTTCTT
CTTGGTTTATAAATCAGGTAAGAACTTTGGAGACAGGTCCCAGTGGTTTGTTTAATCCAAGCCACTAGCT
ATTacagtgtctctctgtctattAGATTGAAGTCTCAGCTTAGTCTTCAGCCCCCACTCCACGGTAATTT
TGGAGATGATGATGGTTGGGTACAGGAGGCACCAGAGTCAGTTTAACTCTGCAGTCAGAGGAGGATAAAA
CAGTAAAGTCCTGCTGATGGGACAGAGAACCCAAGGATCCAAAGAAGATAccaggaaaatggaaatgaga
GGATTTCTTCTCATATCGAACAAAAGGTTCTCCCAGGACTGTGATTAAAGTCTGCATGCTCTCTGTGGAT
GACATGATCCAACACCACACAATAATTCTAACAACTCGGGCCAAGTCTGTACATTAATAGCTCCTATCTT
AGGCCAACCCGTAAGACCCAGAAGGATCAGAATGAGCAGACCTTTTAGagttgaaaatggggtacagagc
taaatgatgaattctcaaatgaggaatatcaaatgtctgagaagtacctaaagaaatgtccaacatcctt
agttgtcagggaaagCAAATTAAACTCTGATATTCCTCCTcaaacctgtcagaatggctaagatcaaaaa
tcaggaAACAGGAGATGCTGACGAGGATTTGAAGAAAAGGAACGTCCCTTTTGCTGTGGTATTGCAAGCT
GGCAAAAACACTCTGGAAGCCAATCTGGTGTTTCCTGAGGAAATTGGAGAGAGTTTTACCTGaagaccag
ctataccactatcTGGGATATACCCAAAGAGATtcctacatatataaaatgtagatGTTTAAATCCTCCT
TAGAAGACGGAAAAATAAtcaatggaagagagagaggagagataggagGAGAAGGTGGGAAAAAAGGTCG
AGAAGGagcaggtatgggaagagacagagaaagttcAGAGCAAcagggaaagaatagaaattatgAGGCT
GTCTGGGGGTGGAATGGGCAGAGACGCTAGAAAGTCCAGGTACCAGAAGCTAGGGTTCCAGGATGCAGTG
TggatgacattagttgaaatacccacAGAGAGGAGCAGAACCGAAGAGACCTCCCTGGATTAGACAGCAT
ggcccagttgagggatggggcctcCCACCCACCACACGACAGACAGATGAGCAGATTCACAAATTGCTCC
CAAGGGCCCTGGATAACAGTGGGGGTTactgaaaattttattcatttttgtttcacaTGTATCTCAtcat
atcatctctctctctctctctctctctctctctctcttctctctctctctctctctcgtcctctctcttc
cccctctctctctgtggcgtggtgtgtgtgtgtgtgtgtgtgtgtgtgtgtgtgtgtgtgtgcagcatgt
gAATGCGGTCAGTGTCCAAGGAGGGGAGAGCCTGATCTAATTCCCTGACAACATTTACAGGTTTTCAATA
CAGGCATGGTGgacacatggctttaatcccagcactctataGACAGATGCAGGCTGTTcactcgaggcca
gcctggtctacagaatgagttccaggacagccagggctacaaataGAAAACACTGTCTCTAAGTGTCACA
GAGACTAAGTGGAAAGGGAAGCATGTTCTCTCTCAACACAAGATAAAATTGTCAGGTGGAGGAGATGGTT
GCTGGTTAAAGCATGAGCTACTCTTCTGAGGTCTGAGTTCCAGCATCCCAgaacacatggtggctcccaa
ccatctgtaatgagatctgatgccctcttctggtgtgtctgaagacagctcatgtcctttgtttatatat
aataaacacatgattttattttaaaaacgaAAACGTAATTGTCTTCACTGGggagagtagaaggaaggaa
acgGGGGAGGGGTGGAAAGGAGGTCACTGGGAAGCACTGGTGGAGGTGGGACAGTAGCTAACAGCAGGGC
AGCAAAGAAGCAGAGCCTGCACCAGGGGATGATGGGGTAGGGAGCTGGAAAGACAGAGTGTGGTGtggag
aaaagatggaggaagtgaGAAGAGCAGACTGAGTCTGAGGGAGCCTGAGGCTGTGTCTCCAGGAGAAGAA
GCAGCAGTGGAAACTGCTAGAACAATCATTGGGGCCCCTACTGGGTGAGAACAAACCAGTGACTCTGTGA
GTGCTGCATGCATGGGAGTGGGCAGAAACTGGAGCTCTGGCTGTAAATTTCCTTGATTCTGACTGCACTT
TTTGCAGAGGATGTGGTGACCACaccaatctttttctttttcttttctttctttcttttttgacttcaac
ttttatttgaaaataacttAAATTTTAGACAAATGATTTTAgtatataaatttgattttttttatacagA
ATATAAAGATTTCCCTCATTAATCTCTCGTGGGAAGGGGATTACAGGCCCGAAGGAAGACACATTCTGCA
CACAAAGTACACCTCCTATGTGTGGCACTGGGGATAAATGGTGTCTTCTCCTGAACATACATTAGAACCA
AGTGGTGACATCACACATCAAAggtcccccccctcccccgtctGTGGTTTGCTCACATTGACCTTAAGGA
ATTTAAGGGGCAGGTAGTCTTCCTCCTGGTTCTGGGGCTCGGCTGTGCGCCTCCTGGTGTCCGCTAAGGA
CTTGGCCCTTTCACTCCCTCAATTGTAGGCGTGTGCTTCTCTCTACCTTTGCAGGCTCCACCCGGACAGG
CTCCTCCCAAGACGCCGGTTCTGCCGGCCGCCTCAGGCCTCCAGCGCAGGGCGCGGCCTCAGGCAGCTTG
TGCCTACCGCGGACTGGACtccttattttgtttctttacccTGTGCTCAAGGAACCCTGAGGGCGCAGCT
GCAG
>circRNA_0003|Chr1:1742558_1750895_-
AGAATGGAATCATCAAGACAGATAAAGTATTTGAGGTGATGCTGGCTACAGACCGCTCCCACTATGCAAA
ATCTAACCCTTACATGGATTCTCCACAGTCAATAGGTTTCCAGGCAACAATCAGCGCTCCTCACATGCAT
GCATATGCACTAGAGCTCCTGTTTGACCAGCTGCACGAAGGCGCTAAAGCCCTTGACGTAGGGTCTGGAA
GTGGAATCCTCACCGCGTGTTTTGCACGGATGGTTGGACACAGTGGGAAAGTCATTGGAATTGATCACAT
TAAAGAACTAGTGGATGACTCAATAACTAATGTCAAAAAGGATGACCCCATGCTCCTGTCCTCTGGGCGA
GTACGGCTGGTTGTGGGCGATGGAAGAATGGGGTTTGCTGAAGAAGCCCCTTACGATGCCATTCACGTCG
GAGCTGCAGCCCCAGTTGTGCCCCAGGCA
>circRNA_0004|Chr1:1802693_1807003_+
GAAATGTGCAACATTCAATTAGCCGAAAACAAAGCTGGAAAGGTTCTAAAGAGTCTTTAGTTCCTCAGAG
ACACGGTCCATCTCTaggagaaaatgtggtttatcgATCTGAAAGTCCCAACTCACAGGCGGATGTAGGA
AGACCTCTGTCTGGATCCGGCATTACGGCATTTGCTCAAGCTCACCCAAGCAATGGACAGAGAGtgaacc
caccaccaccacctcaagTTAGGAGTGTtactcctccaccacctccacgaGGGCAGACCCCACCTCCACG
AGGcacaactccccctcccccctcgtgGGAGCCTAACTCTCAGACAAAGCGCTACTCTGGGAACATGGAA
TATGTAATCTCCCGAATCTCTCCTGTTCCACCTGGGGCGTGGCAGGAGGGCTACCCTCCACCACCTCTTA
ACACTTCCCCCATGAATCCCCCCAACCAGGGACAGAGAGGCATCAGTTCTGTTCCAGTTGGCAGGCAACC
AATCATCATGCAAAGTACTAGCAAATTTAACTTTACACCAGGGAGACCTGGAGTTCAGAATGGTGGTGGT
CAGACTGATTTTAtcatgcaccaaaatgttgtccCCACTGGTGCTGTGAATcggcaaccaccaccaccat
atccTCTGACCCCAGCTAATGGACAAAGCCCTTCTGCTTTGCAAGCAGGCGGTCCTGCTGCTCCACCATC
ATTCTCCAATGGAAATGTTCCTCCAACGATGATGGTGCCGAACAGGAACAGTCATAACATGGAGCTGTAT
AATATCAATGTCCCTGGACTGCAAACAACTTGGCCCCAGTCGTCTTCTGCCCCTGTGCAATCATCTCCAA
GCAGTGGGCATGAAATTCCTACGTGGCAACCTAACATACCAGTGAGGTCAAATTCTTTTAATAACCCACT
AGGAAGTAGAGCAAGTCACTCTGCTAATTCTCAGCCTTCCGCCACGACAGTTACTGCCATCACACCAGCT
CCTATTCAGCAGCCCGTGAAAAGCATGCGCGTTCTGAAACCAGAGCTGCAGACTGCCTTAGCCCCAACCC
ATCCTTCTTGGATGCCACAGCCAGTTCAGACCGTTCAGCCTAGCCCTTTTTCTGAGGGTGCAGCTTCAAA
CGTGCCAGTCATCCCACCTGTGGCGGAAGCTCCAAGCTATCAGGGCCCACCACCACCTTATCCAAAACAT
CTGCTACACCAAACCCCATCTGTTCCTCCATATGAGTCAGCGAGTAAACCCTGCAAAGACGATCAGCCTA
GCTCAGCCAAGGAAGAGGATAGTGAAaagagtttggacagtgttgACTCTGGGgataaagagaagaaaca
gattaCAACTTCACCTATCACTGTTCGGAAAAACAAGAAAGACGAAGAGCGAAGAGAGTCTCGCATTCAG
AGTTACTCCCCGCAGGCCTTTAAATTCTTCATGGAGCAACACGTAGAGAACGTCCTGAAGTCTCATCAGC
AGCGTCTGCATCGCAAGAAGCAACTAGAGAATGAAATGATGCGgGTTGGATTATCTCAAGATGCCCAGGA
TCAAATGAGAAAGATGCTTTGCCAGAAAGAGTCTAACTATATTCGTCTTAAAAGGGCTAAAATGGACAAG
TCTATGTTTGTAAAGATAAAGACATTAGGAATAGGAGCATTTGGTGAAGTCTGTCTAGCAAGAAAAGTCG
ATACGAAAGCTTTGTATGCAACAAAAACTCTACGAAAGAAAGACGTTCTGCTCCGAAATCAGGTGGCTCA
TGTGAAAGCTGAGCGAGATATCCTAGCAGAAGCTGACAACGAGTGGGTGGTCCGCTTGTACTACTCATTC
CAGGACAAGGACAACTTGTACTTTGTGATGGACTACATTCCTGGGGGTGATATGATGAGCCTGTTAATTA
GAATGGGCATCTTTCCCGAAAACCTGGCACGATTCTACATAGCAGAACTTACCTGTGCAGTTGAAAGTGT
TCATAAAATGGGTTTTATTCATAGAGACATTAAACCTGATAACATTTTGATTGACCGAGATGGACATATT
AAATTGACTGACTTTGGCTTGTGCACTGGCTTCAGATGGACACATGACTCCAAGTACTACCAGAGTG
>circRNA_0005|Chr1:1841452_1846589_+
ctTACGGATGAGCATGAGTCTTCTAATGATTACTGAGAATGTAAAATTGGCTCGTGAGTATGCATTGCTG
GGAAACTATGACTCTGCAATGGTCTATTATCAGGGAGTTCTTGACCAAATTAACAAGTATCTATACTCAG
TCAAAGATACACACCTCCATCAGAAATGGCAACAGGTTTGGCAGGAAATAAACGTGGAAGCTAAGCATGT
TAAGGAGATCATGAAAACACTGGAGAGCTTTAAACTGGACAGCACTTCTTTGAAAGCTGCACAGCATGAG
CTTCCGTCCTCGGAAGGAGAAGTCTGGTCTTTGCCGGTACCTGTTGAAAGGAGACCCTTACCAGGACCTA
GGAAGCGCCAGTCTACTCAGCACAGTGACCCTAAGCCACACAGTAACCGGCCAGGCGCAGTCGTCAGAGC
TCATCGACCATCTGCACAGAGTCTGCACAGCGACAGAGGCAAAGCTGTTCGTAGTCGTGAAAAGAAAGAG
CAGAGTAAGGGCAGAGAGGAAAAG
>circRNA_0006|Chr1:2375315_2377265_-
gacatcaatgagtgcattctgGAAAACTACCCCGAGTGTTCCAACCCCAGGCTATTTTACATCATCCCGT
ATTTCTGTGGACAGCACCCCAGATGTAGGGAGCCTGGCGAATGGGCACTGGAGCGGGCCAAGCTGAACGT
GAATGAAAACTTCCTGCTTGTGGGGATTCTGGAGGAGCTGGAAGATGTGCTGCTTCTACTGGAGAGATTT
TTACCTCATTACTTCAAGGGCGTGCTCAGCATCTACAAGGACCCAG
>circRNA_0007|Chr1:2839790_2849731_-
gtACCCTCTCCATAAATCAAACTCAGAAGACGGCTGTGTAGgCAAAGCAgactggaagaagaaaaacaaa
tacttcTGGCAGAATTTCCGAAAGAACCAAAAAGGAATAATGAGACAGACTTCAAAAGGAGAAGATGTGG
GCTATGTGGCCAGCGAGATAACCATGAGCGACGAGGAACGGATCCAGCTAATGATGATGGTCAAGGAGAA
AATGATCACCATTGAAGAAGCGCTCGCCAGGCTGAAGGAATATGAGGCCCAGCACCGCCAGTCTTCCGCC
CTGGACCCTGCGGACTGGCCCGACGGCTCCTACCCCACGCTGGATGGTTCCTCCACCTGCAAC
>circRNA_0008|Chr1:2876047_2910994_-
gATGGTTCCCTGGGAAACATTGATGACCTGGCCCAGCAGTACGCAGATTATTACAATACctgcttttctg
atgtgtgtgAGCGGATGGAGGAGCTTCGGAAACGGCGCGTTTCCCAGGACCTTGATGTGGAGAAACCCGA
CGCCAGCCCCACGTCACTTCAGCTGCGGTCCCAGATCGAAgAGTCCCTAGGCTTCTGCAGCGCGGTGTCA
ACACCAGAAGTGGAAAGAAA
>circRNA_0009|Chr1:3941650_3949063_-
GGTTACATTTTGCCATCTGCCTTTCCAGAGTAAGTGGCTCTATGTGGGCACGGAACGAGGTAATATACAT
ATTGTCAATGTGGAGTCCTTCACACTCTCAGGCTACGTCATTATGTGGAATAAAGCCATCGAACTgtcat
CTAAATCTCACCCAGGACCTGTTGTCCATATAAGTGATAATCCCATGGACGAGGGGAAGCTTCTGATTGG
CTTTGAATCTGGAACAGTAGTCTTATGGGACCTTAAGTCAAAGAAGGCTGACTACAGATACACTTACGAC
GAGGCTATTCACTCTGTGGCTTGGCATCATGAAGGAAAACAGTTTATTTGCAGTCATTCTGATGGTACAT
TGACCATATGGAATGTGAGGTCCCCTACTAAACCTGTACAGACCATCACTCCTCACG
>circRNA_0010|Chr1:6534185_6575208_-
GTGCTGAGACGTGAGCTAAAGGAGAAAGAATATTCTGTGCTGAACGCCGTAGATCAAGCTCGAGTGTTTC
TGGCTGATCAGCCGATAGAGGCCCCTGAAGAACCCAGAAGGAACCCACAGTCAAAGACAGAGTTGACTCC
GGAGGAGAGAGCCCAGAAGATCGCCAAGGCCATGCGCAAACAGTCCTCTGAAGTCAGAGAGAAGTGGGAG
AGTCTAAATGCTGTGACTAGCACCTGGCAAAAGCAAGTAGGAAAGGCGTTAGAGAAACTCCGAGACCTTC
AGGGAGCCGTGGATGACCTCGACGCGGACATGAAGGAGGTGGAGGCCGTGCGCAATGGCTGGAAGCCCGT
GGGGGACCTGCTTATCGACTCGCTGCAGGATCACATAGAGAAAACCCTGGCGTTTAGAGAAGAAATTGCA
CCAATCAATCTAAAAGTTAAAACAATGAATGACCTGTCCAGTCAGCTGTCCCCACTCGACCTGCATCCGT
CTCCAAAGATGTCTCGCCAGCTGGATGACCTCAATATGCGATGGAAACTTCTCCAGgtttCGGTGGAGGA
TCGGCTCAAGCAGCTCCAGGAAGCCCACAGAGATTTTGGGCCATCTTCCCAACACTTTCTGTCCACTTCA
GTCCAGCTGCCGTGGCAGAGATCCATTTCGCATAATAAAGTGCCCTATTACATCAA
>circRNA_0011|Chr1:6601452_6613874_-
GACATCCAGGCAGAAATTGATGCCCACAATGACATATTTAAAAGCATCGATGGGAACAGGCAGAAGATGG
TGAAGGCTCTGGGGAATTCTGAGGAGGCCACAATGCTTCAGCATCGCCTGGATGACATGAACCAAAGATG
GAATGATCTGAAGGCAAAATCTGCCAGCATCAGGGCCCATTTGGAGGCCAGTGCTGAGAAATGGAACAGG
TTGCTGGCATCGCTGGAAGAGCTGATCAAATGGCTCAACATGAAAGACGAAGAGCTTAAGAAGCAGATGC
CCATTGGAGGGGACGTTCCCGCCTTACAGCTCCAGTATGACCACTGCAAG
>circRNA_0012|Chr1:6702976_6754239_-
gcAATCCCGCAGAGAAAAACAATTCCGCTTTCTTCTGGAATTATGTCATCTGCCCTCCCTGCGGATTATC
TggttgaaattaataaaattttgctCACTCTGGATGACATTGAATTATCGCTTAAtattcctgaactaaa
caccactGTCTACGAAGACTTCTCTTTCCAGGAAGACTCTCTGAAGAGAATCAAAGATCAGCTGGACAGA
CTCGGAGAGCAGCTCGCAGCAGTTCATGAGAAGCAGCCCGATGTCATCCTCGAAGCCTCTGGTCCCGAAG
CCATTCAGATCAGGGACATGCTCTCTCAGCTGAACGCAAAGTGGGACAGAGTGAATAGGTTATACAGCGA
CCGGAGAGGGTCCTTCGCCAGGGCTGTGGAAGAATGGAAGCAGTTCCACTGTGACCTTGATGACCTCACG
CAGTGGCTGTCTGAAGCTGAGGACCTGCTGGTAGGCACTTGTGCTCCAGATGGCAGCCTGGACCTGGAGA
AAGCTAGGACACACCAGCTGGAACTGGAAGACGGCCTCAGCAGCCACCAGCCCTGCTTGATTGATGTAAA
CCAAAAGGGAGAAGACATTGTACAGAGACTCCGCCCCTCAGATGCAAGCTTTCTGAAGGATAAACTGGCC
AGTTTAAACCAGCGCTGGAGTGCTCTTGTAGCTGAGGTGAAGGATCTGCAGCCCAGGCTAAAAGGAGAAA
GTAAGCAGGTGTCGGGGTACAGGAAACGGCTGGATGAGGTCGTCTGCTGGTTAACAAAAGTGGAGAACGC
GGTGCAGAAGAGATCAACCCCTGACCCGGAAGAAAACCCGTGGGAATTAACAGATTTAGCCCAAGAGATG
GACGCTCAGGCTGAAAACATTAAGTGGCTGAACAGAGCCGAACTGGAAATGCTTTCAGACAAAAATCTGA
GTTTGTGCGAGAGAGATAATCTTTCAGAAAGCTTGAGGAATGTAAACACAATGTGGACCAAGATATGCAG
AGAGGTGCCTAGCCTACTGAAGACACGCACCCAAGACCCCTGCTCTGCCCCACAGACAAGGATTGCTGCT
CATCCCAATGTCCAAAAGGTGGCGCTAGTATCATCTGCATCGGATGCTCCTCTGCGTGGCCCCGAGATCT
CAGTTCCTGCTGATTTGGATAAAACCATCACCGAACTGGCTGACTGGCTGGTGTTGATCGACCAAATGCT
GAAGTCCAACATTGTCACTGTGGGGGACGTGAAGGAGATCAATAAGACAGTTTCCCGGATGAAAATCACA
AAGGCTGACTTAGAACAGCGCCATCCTCAGCTGGATTTTGTATTCACATTGGCCCagaatttgaaaaaca
aagctTCCAGTTCAGATTTGAGAACAGCAATCACGGAAAAATTGGAAAAGCTGAAGACCCAGTGGGAGAG
TACCCAGCATGGTGTGGAGCTGCGGCGGCAGCAGTTGGAGGACATGGTCGTGGACAGCCTGCAGTGGGAC
GACCACAGAGAAGAGACGGAAGAGCTCATGAGGAAACACGAGGCCCGCTTCTACATGCTTCAGCAGGCCC
GCCGGGACCCGCTTAGCAAACAAGTTTCTGACAATCAACTCTTGCTTCAAGAACTGGGTTCTGGCGATGG
TGTCATCATGGCATTTGATAACGTCCTGcagaaacttctggaagaatACAGTAGTGATGACACCAGGAAT
GTGGAAGAAACCACAGAGTACTTGAAAACGTCATGGATCAATCTCAAACAAAGCATTGCTGATAGACAGA
GTGCCTTGGAGGCTGAGCTGCGGACAGTGCAGACGTCTCGTAGAGACCTGGAGAACTTTGTCAAGTGGct
tcaggaagcagaaaccacagcaaATGTGCTGGCCGATGCCTCTCAGCGGGAGAATGCTCTTCAGGACAGT
GTCCTGGCCAGGCAGCtcagacagcagatgctg
>circRNA_0013|Chr1:6800132_6819230_-
TGTCTTTTGGAAGCTTGGCTCACCGAAAAGGAAGAGGCTTTGAATAAAGTCCAAACTGGCAACTTTAAAG
ACCAGAAGGAACTCGGTGTCAGTGTCCGGCGTCTGGCTATTTTGAAGGAAGACATGGAAATGAAGAGGCA
GACTCTGGACCAACTGAGTGAGATTGGCCAAGACGTGGGCCAATTGCTCAGTAATCCCAAGGCATCTGAG
AAGATGAACAGCGACTCTGAGGAGCTAACCCAGAGATGGGACTCTTTGGTTCAGAGACTAGAAGACTCTT
CTAACCAGgtgACTCAGGCTGTAGCAAAGCTCGGCATGTCCCAGATTCCTCAGAAGGATCTTTTGGAGAC
CGTTCATGTAAGAGAACAAGGAATGATAAAGAAGCCTAAGCAggagctgcctcctcctcccccaccgaAG
AAGAGACAGATCCACGTGGATGTGGAGGCCAAGAAAAAGTTTGATGCCACAAGTGCAGAACTGCAGAGCT
GGATTTTGAGATCAAAGGCTGCCCTCCAGAACACAGAGATGAACGAGTATAAGAAGTCGCAGGAGACCTC
GGGagtgagaaagaaatggaagGgattagaaaaagaacaaaaggaaaagatcCCCCAGCTGGATGAACTG
AATCAAACCGGACAAATCCTTCAGGAGCAAATGGGAAAAGAAGGCCTTTTGGCTGAAGAAATAAACGACG
TTCTGGAAAGGGTTTTGTTGGAGTGGAAGATGATCTCTCAGCAGCTGGAAGATCTGGGAAGGAAGATCCA
GCTGCAGGAGGATATAAATGCTTATTTTAGGCAGCTCGATGCTCTCGAAAAGACCATCAGGGCGAAGGAA
GAGTGGCTGAGGGATGCATCCTTTTCTGAATCACCCCAGCGGTCTTTGCCAAGCTTAAAGGATTCCTGCC
AGagggAACTGACAGACCTCCTTGGCCTTCACCCCAGAATTGAGATACTGTGTGCAAGCTGTTCAGCCCT
GAGGTCTCAGCCCTCTGTCCCAGGTTTTGTCCAGCAGGGTTTTGATGACCTTCGACGTCACTACCAGGCT
GTGCAGAAGGCTTTAGAGGAATACCAACAACAGCTAGAAAATGAGCTGAAGAGCCAGCCTGAACCTGCGT
ATTTGGACACACTGAACACTCTGAAAAAAATGCTAAGCGAGTCAGAAAAAGCAGCCCAGGCCTCTCTGAG
TGCCCTGAACGATCCCTCAGCGGTGGAGCAGGCCCTGCAGGAGAAAAAGGCCCTTGATGAAACCCTTGAG
AATCAAAAACCTACATTGCATAAACTTTCAGAAGAAACGAAGGCTTTGGAGAAAAATATGCTTCCTGATG
TGGGGAAAACGTACAGACAAGAATTTGATGATGCCCAAGGCAAATGGAATAAAGTAAAGACCAAGGTTTC
CAGAGATTTACGTTCGCTTGAGGAAATCATCCCCAGACTCAGAGATTTTAAG
>circRNA_0014|Chr1:6804365_6816920_-
gtgACTCAGGCTGTAGCAAAGCTCGGCATGTCCCAGATTCCTCAGAAGGATCTTTTGGAGACCGTTCATG
TAAGAGAACAAGGAATGATAAAGAAGCCTAAGCAggagctgcctcctcctcccccaccgaAGAAGAGACA
GATCCACGTGGATGTGGAGGCCAAGAAAAAGTTTGATGCCACAAGTGCAGAACTGCAGAGCTGGATTTTG
AGATCAAAGGCTGCCCTCCAGAACACAGAGATGAACGAGTATAAGAAGTCGCAGGAGACCTCGGGagtga
gaaagaaatggaagGgattagaaaaagaacaaaaggaaaagatcCCCCAGCTGGATGAACTGAATCAAAC
CGGACAAATCCTTCAGGAGCAAATGGGAAAAGAAGGCCTTTTGGCTGAAGAAATAAACGACGTTCTGGAA
AGGGTTTTGTTGGAGTGGAAGATGATCTCTCAGCAGCTGGAAGATCTGGGAAGGAAGATCCAGCTGCAGG
AGGATATAAATGCTTATTTTAGGCAGCTCGATGCTCTCGAAAAGACCATCAGGGCGAAGGAAGAGTGGCT
GAGGGATGCATCCTTTTCTGAATCACCCCAGCGGTCTTTGCCAAGCTTAAAGGATTCCTGCCAGagggAA
CTGACAGACCTCCTTGGCCTTCACCCCAGAATTGAGATACTGTGTGCAAGCTGTTCAGCCCTGAGGTCTC
AGCCCTCTGTCCCAGGTTTTGTCCAGCAGGGTTTTGATGACCTTCGACGTCACTACCAGGCTGTGCAGAA
GGCTTTAGAGGAATACCAACAACAGCTAGAAAATG
>circRNA_0015|Chr1:6804365_6824947_-
agttTGCAAAGTGACCTCGAAGCTGAGCAGGTGAAGGTGAATTCCTTAACTCATATGGTGGTGATTGTGG
ATGAAAACAGTGGGGAGAGCGCCACAGCTGTTTTGGAAGATCAGTTACAGAAACTGGGTGAGCGCTGGAC
AGCTGTATGCCGCTGGACTGAAGAACGTTGGAACAGGTTGCAAGAAATCAATATTCTGTGGCAGGAATTA
TTGGAAGAACAGTGTCTTTTGGAAGCTTGGCTCACCGAAAAGGAAGAGGCTTTGAATAAAGTCCAAACTG
GCAACTTTAAAGACCAGAAGGAACTCGGTGTCAGTGTCCGGCGTCTGGCTATTTTGAAGGAAGACATGGA
AATGAAGAGGCAGACTCTGGACCAACTGAGTGAGATTGGCCAAGACGTGGGCCAATTGCTCAGTAATCCC
AAGGCATCTGAGAAGATGAACAGCGACTCTGAGGAGCTAACCCAGAGATGGGACTCTTTGGTTCAGAGAC
TAGAAGACTCTTCTAACCAGgtgACTCAGGCTGTAGCAAAGCTCGGCATGTCCCAGATTCCTCAGAAGGA
TCTTTTGGAGACCGTTCATGTAAGAGAACAAGGAATGATAAAGAAGCCTAAGCAggagctgcctcctcct
cccccaccgaAGAAGAGACAGATCCACGTGGATGTGGAGGCCAAGAAAAAGTTTGATGCCACAAGTGCAG
AACTGCAGAGCTGGATTTTGAGATCAAAGGCTGCCCTCCAGAACACAGAGATGAACGAGTATAAGAAGTC
GCAGGAGACCTCGGGagtgagaaagaaatggaagGgattagaaaaagaacaaaaggaaaagatcCCCCAG
CTGGATGAACTGAATCAAACCGGACAAATCCTTCAGGAGCAAATGGGAAAAGAAGGCCTTTTGGCTGAAG
AAATAAACGACGTTCTGGAAAGGGTTTTGTTGGAGTGGAAGATGATCTCTCAGCAGCTGGAAGATCTGGG
AAGGAAGATCCAGCTGCAGGAGGATATAAATGCTTATTTTAGGCAGCTCGATGCTCTCGAAAAGACCATC
AGGGCGAAGGAAGAGTGGCTGAGGGATGCATCCTTTTCTGAATCACCCCAGCGGTCTTTGCCAAGCTTAA
AGGATTCCTGCCAGagggAACTGACAGACCTCCTTGGCCTTCACCCCAGAATTGAGATACTGTGTGCAAG
CTGTTCAGCCCTGAGGTCTCAGCCCTCTGTCCCAGGTTTTGTCCAGCAGGGTTTTGATGACCTTCGACGT
CACTACCAGGCTGTGCAGAAGGCTTTAGAGGAATACCAACAACAGCTAGAAAATG
>circRNA_0016|Chr1:6810305_6829781_-
AGTGCAGTGCTGACAGAGGAAGGCCAGAGTCCCCGAGCTGAGACGCCCAGCACAGTCACCGAGGTTGACA
TGGATTTGGACAGCTACCAGATAGCACTAGAGGAAGTACTGACATGGCTGCTGTCTGCGGAGGACACGTT
CCAGGAGCAAGATGACATTTCTGATGATGTCGAGGACGTCAAAGAGCAGTTTGCTACCCATGAAACGTTT
ATGATGGAGCTGACTGCGCACCAGAGCAGCGTGGGGAGTGTCCTCCAGGCTGGCAACCAACTGATGACAC
AAGGCACTCTGTCGGATGAGGAGGAGTTTGAGATTCAGGAGCAGATGACCTTGCTGAACGCCAGATGGGA
GGCGCTCCGGgtagagagcatggagagacagtCCCGGTTGCATGATGCCCTGATGGAACTGCAGAAGAAA
CAGCTGCAGCAGCTCTCAGGCTGGCTGACCCTCACAGAGGAGCGcattcagaagatggaaagcctcCCAG
TGGGTGACGACCTACCCTCCCTGCAAAACCTGCTTGAAGAACATAAAagttTGCAAAGTGACCTCGAAGC
TGAGCAGGTGAAGGTGAATTCCTTAACTCATATGGTGGTGATTGTGGATGAAAACAGTGGGGAGAGCGCC
ACAGCTGTTTTGGAAGATCAGTTACAGAAACTGGGTGAGCGCTGGACAGCTGTATGCCGCTGGACTGAAG
AACGTTGGAACAGGTTGCAAGAAATCAATATTCTGTGGCAGGAATTATTGGAAGAACAGTGTCTTTTGGA
AGCTTGGCTCACCGAAAAGGAAGAGGCTTTGAATAAAGTCCAAACTGGCAACTTTAAAGACCAGAAGGAA
CTCGGTGTCAGTGTCCGGCGTCTGGCTATTTTGAAGGAAGACATGGAAATGAAGAGGCAGACTCTGGACC
AACTGAGTGAGATTGGCCAAGACGTGGGCCAATTGCTCAGTAATCCCAAGGCATCTGAGAAGATGAACAG
CGACTCTGAGGAGCTAACCCAGAGATGGGACTCTTTGGTTCAGAGACTAGAAGACTCTTCTAACCAGgtg
ACTCAGGCTGTAGCAAAGCTCGGCATGTCCCAGATTCCTCAGAAGGATCTTTTGGAGACCGTTCATGTAA
GAGAACAAGGAATGATAAAGAAGCCTAAGCAggagctgcctcctcctcccccaccgaAGAAGAGACAGAT
CCACGTGGATGTGGAGGCCAAGAAAAAGTTTGATGCCACAAGTGCAGAACTGCAGAGCTGGATTTTGAGA
TCAAAGGCTGCCCTCCAGAACACAGAGATGAACGAGTATAAGAAGTCGCAGGAGACCTCGGGagtgagaa
agaaatggaagGgattagaaaaagaacaaaaggaaaagatcCCCCAGCTGGATGAACTGAATCAAACCGG
ACAAATCCTTCAGGAGCAAATGGGAAAAG
>circRNA_0017|Chr1:6837861_6841171_-
CCAAAGGAACGTGGTTCCACAAGGGTGCATGCCTTAAATAATGTCAACCGGGTGCTGCAGGTTTTACATC
AGAACAATGTGGAGCTGGTGAATATCGGAGGCACTGACATTGTGGATGGAAATCCCAAGCTGACGCTGGG
TTTGCTGTGGAGTATTATTCTGCACTGGCAGGTGAAGGATGTCATGAAAGATATCATGTCAGACCTGCAG
CAGACGAACAGCGAGAAGATCCTGCTGAGCTGGGTACGGCAGACCACCAGGCCCTACAGCCAAGTCAACG
TCCTCAACTTCACCACCAGCTGGACAGATGGACTCGCATTCAACGCCGTGCTCCACCGGCACAA
>circRNA_0018|Chr1:7392046_7443859_-
TTGATGGACTAGACAAAGCCTCCATAGCAAACTCAGATGGCCCCCCAGCAGGTTCCCAGACACCTCCCTT
CAAGAGAAAGGGGAAACTCTCCACCATTGGTAAAATCTTCAAGCCTTggaaatggaggaaaaagaagacc
AGTGACAAGTTTAGAGAGACCTCAGCAGtattagagaggaAGATATCCACCAGACAAAGTAGAGAGGAGC
TGATAAGAAGGGGCCTGCTTAAGGAATTGCCTGATCAAGATGGAGATGTAACAGTTAACTTTGAAAATTC
AAACGGGCACATGATACACATCGGAGAGGAAGCTACCCAAGAGGAGAATGTAGGGAAACCTGAAGAAGgg
aatgtctctgtgtgtgagaaagGACCACCTCGAGAGGAACAGGCAGAAGAGAAGACAGAGAACTCTGAGA
TCCACTCTGAAACACCGGCTGCTCTACCTCCTACCGTTCCTTCTAAACctaaacccaaacccaaaccaaa
aaagtCTTCTGTGCCTCCCAAAGGAGGCACCACGTCTGGGGCCAGCCACAAAGGGGATGAAGTACCTCCT
ACTAGAAAAAATGTCAAGGCTCCCAGTAAGCAGGCCCCCGTCCCTCCGCCCAAGCCAACGAGCCGAAACA
CATCCCGGGAGGCTGCTGCGTCCAGAGCTGGTTCCTCTCACCCGAAGAAAACAACTGGTTCCAAAGCCTC
ATCCTCACCATCTGCTTCGTCCACCTCCTCTCATCCCAGAGGACCCAAGGAGTCACTCACTGGCAAAGCA
GGCGCGGTTGGGACCACAAGGGGCAAGAAAAAGATTAGCAAGCAGCCAGCAGCGGCGGCATCCCGACTGT
CCCCCAACACAGTCACTTCTGAAACGTCTAGTCTTAAAGGagagctctcagacactggggTAGAGAGCCT
CAAGCCAGAGGAAACTGTTGCTGGAGCAGAGGAGGAGGCCACAGGCAAACCCAAGGCGGTCGTCGTCGCT
CTGCCACCTGTCACAGTACCGCCATCTTCACCTGCCCTTCCTCTGCCCCCTGAGGATCCATGCACTATTG
CCTTGGACACTCCCATGGTCCTAGTCAGTGATGGACCCACCCTGCCCATCTCTGCCTTAGAAACAAGTCC
GCTCCCTGGGACTGAAGAACCAGCGAACAGAACCACTCCGTACTCAAGCACCGGCTTAGGTGGGAGCCGA
GAGCAGGCAAAATG
>circRNA_0019|Chr1:7730011_7740859_+
CAGAGAACACAGCACATCACAGTCCAAAGACACCAGCGTTGAGACGGGGAAAGCACAGCTGTGTCTGTTT
GCCCAGGTCATTGTCCACCCCTCGGTTCCCACTGCGTCTGTTTTTATCCACAGCCTTCTGAGCGCTGAGC
GGCACCTCTCAGCTTTTCCACTTTGTGTTTCAGGCCAAAGAAGCACTCGAGAATATTGAAGTTCCTGTCG
GCTGCCTCATGGTCTATAACAATGAAGTtgtggggaagggaagaaatgaagtGAATCAAACAAAAAACGC
TACTCGGCATGCTGAAATGGTGCCATTCGATCAGGTCGTGGATTGGTGTCATCACACTGGACAGAGTTCG
GCGGTATTCGAACACACGGTGTTGTACGTCACTGTGGAGCCGTGCATCATGTGTGCCGCTGTCCTGGCCC
TCATGA
>circRNA_0020|Chr1:8155769_8159996_+
ATTGGTGAATTCACCTGAGAAATTGAGACTCAAGATTATGAGAAGTTGTGACTAGGACCAGAAGCAGATG
TCCAGGTAGGAAACCCAAACTTGCTTTGCCCAACTCCTTCGAGCTTGTTTTTGCAAAAGTCGAGAGGCTA
CACCTAAGAAGGATGGATGGTTAGAGGTACTGTTGGTGCAAAGAAATCACTCAGTCTTTTTCAGCTTTTG
TTACCCAGCTTCCAAACTGCAGTTCAGTAGCAGAGCTTTGAAACCAGGTCCAAAAGGAACTTGCAGGCAT
ATGcttatatttgaaaatgtattctAGACATGATTTTGATTCTTGAAAAACAGCTGAAAAGCCATTATCA
CAATAGAAATCACACTTGTGAGATGTTTGATACGTATCTCACTACACTTattaaatatggatttatttgc
attttcgTTTCTCACACACTTCCCTGGATACTGCTCCATCATGAACACCTGCTAgaaggggtggggctga
gggaggCTCACGTCACCACGTAGGTGCTCAAGTATTGATATGTGGATGTTAGAAAAGCGAGAATCGTTTC
ACCAGGTGCTTTTATTGTGTTGGTGCTGTGAAGTTAAGAAACATCTCGCCAAGAGAAGAGCTGAGATGCA
ATAGCAGTTACTGCGACAGTGACTCTCACCTCTGCTGCAGGTGTGTGTAGGTGCGATGACGCTCGGGCTA
AACTACAGAGGTTCCAACTCCAGGCCAACATCCAGTCTGTCAGAGGGGATGTGTACACAAATGCATTCAA
AGCCTGTTGCTCAGGGTATGTTTGTAGGAAAGAAAGCTGAGGAGTCTGAGTTCtgatcacgtgtgtgtgt
gtgtgtgtgtgtgtgtgtgtgtgtgtgtgtgtgtggtgtgtgtgagagagagagagagagagagagagag
agacagacagacagagagagagactgagagagagactgagagagagagacagagacagacagagacagag
acagagagacagagacagagagagagagacggacagagagagacagagagagacagagagacagagagag
agacagacagagacagagacagacagagacagagagagacagagacagagagagagacagagagagagat
gatcagCCCCGTCTGATAGGAGGCCACGGATTTGTATTAGGGGCTACACATTTGTAAGCCCAGCCACTGT
TCTTCTGCCCCTTCTCTTTCCAGCAGAGGAGAAGCAAGAAGAGACAGTGCAGGCAGGCTACTGCAAGAAA
CCCGCTCTTGTTCCCTCTAGTAATGTCAGCAGAGATAGAGTACTGCTTTTCTGGGTGTCTTGGGGGCAGG
GCCTCTGGGTGATTTCCAGTGTCATTTTAGAAAGCACCGTGAAATGGTGGCTTTACATCCACAGGGACTG
CTGACCActgcttttggttttcttctttgtgacGGGGGCATGCACTGTGGATGTGATGCCTTTTGCTGAA
ATGCCAGGTGCCCATGGAGTGGTGGACTGAGTGTGGCTGCCTGTGCTGTCCTGGCCTTTTGTGGCACTCA
GATGCCATTTCTTCTCCCACTGTTCACCCACTGTGTCTCACAGCCACACCCATCCCCCAGAAGACCCAGC
CGctctttgcttcctttcttcctttcatcaaTCAGGATAGATGACACCACTCCTTCACTGTCTACCTGTC
TATATTCCTATCCTGGGCTTAGAAATAGTAGAGCGCCCTTTGTTTTACTTGCTccaggacaggagagaga
ggaggagtatTCTGATCTTTCCTGGTTGCTTTGAGAATAGTCTTTAACAAGTCTCAGACTACTTTTGTTC
TGTGGAAAACTTGAATTTGAACATCGACTATCATCTCCACTGAGTACAGAGGTTAGGGATGAAAAAGAAC
ATCTTATTCTATACAGACTATACCCCCTCCACCCCACAAGATAAGCATGCTATGTGGCTTATGCTGAACT
GGaatttgaaatcctcctgcctcggcatTCCAAATGCTAGGACTGCGTACTACCACTCCAAGCCTTAGAT
AGATCTTTGCTCTTTTCCAGTCCTCTGTCCAGAGTCATACATGCTTCCAGGGGTAGAAGGAGCTGAAGTG
AGGCTGAAAGGGGGTAACAGCATGCTCTGTGGATACTTGTGCAAGAGCCAAATGTTGTTTGCACATCTTA
CTTGAAGACGCTTGCTAACAGATTCACAGAGTTGTGAATTAACATTATTTCTGTTGTGGGTGTTCTTGTT
GGACTTAACTTTAAAAAGAGATGAGAAATTTGGACAGGTCTCAAGTGTAGAGTTAGCTAGAACCATGTGA
ACGTAGAGTGTGTCTTGGAATGAAGAAACAATGCATTTGCTCAGCCAGCTGCCTTATGAGAGGGCTTGAC
GTTTGACTGAGAGATCCTACTTCCACATGCGCACAGCTGAAACTGAGCCCacatgtaaacatgcacacat
acatacaaacactcttagtacatgcatgtacacatgaagtgaagaagaaagcaacaggcatggtggcata
tatcTGTAATCTCTCCACCATGGAGGGGGAATTTCTGAAGCTCAGTGGCCAACTAGTCTTGATCAATTGT
GACCTCTGGGTTCCAcaagagattctgcctcaaaagtcaggtggagagcaatagaggaagacatgtAGCA
CCAATctgtggtctctctgtgtgtgtacacacatgtgcattcatacACGAGCATGTATACACGGTTACaa
tatacatacagataaacGAAAAAGAAATTAGCTGCAACCGGCTATTTATGCATACATAATTggtttcatt
tattaattgttcgaGTATTTTTGGTTAGCTCTTGTGTGCTCGCCAAGGCATGCAAAGAAGACACAtatac
cccctcccccaaatacaTGCCCCAAGACCTAATGTACAGTGAGAACTGCACACTACATaaacaagtaaaa
aacaaaacaacaacccctACTACATTATGAAGCTGTCTGTATGAGGTTCAAAGTCTCCACTAAGCCTAGC
TGTACCATGAAAGGAGCAATATCCTAGCTTCGCTTGAGGGATTTGACAGGGGCATAAATACGTGAGTTGC
ATCTTGCGGGATGGGTGGGAATTTGATAGCAGGAGAAGGGCGTTCTAGGGGTGCAGAGCCTTGGCACACA
AAGcagtgaggcagagagaaaaacagcAGGCATTTCCCAGGGCGAGCAGCACACTGGCAAATGTTTGGAA
TGCAGGGTGGATGGAGGAGGAATGGAGTCCCAAGGGGAGAGTCTCCAGGGAGAGCTTGGCTGGGGCTCTG
TCCATCAGGGTATGCCGAATGGTAGGTGTGATCTCCGTCCCGTAGTTAAGGGGACGTGCTCGGATTGGGA
TTTTATAGTGAGTCCGCATGGCCATCACAAGAACACAAGTTAGATGAATTCAGCAGTGTCTGAACTTAGA
TTTGAGAGATACAGCATTCCAGCCATTAAGGTGGCCCTCCAGAGAAAGTTAGAACTTAAGGCCTGGACTA
ATGATGTGGTGCCGGGGATAGTGTATACAGGATGACTTGTCGAGCATAGGAGACAGCACTGGCTGACTGA
GCTGAGGTAGTGTGGAGAGGATGAAACAAGAGCCCCAGGACTGCAGCTTGGGTAACTGGGAAGTGCAGTG
GTGAGACTGAGGAAGACCCGCAGGCCTTTGAGGAAAGCCATGTTGTACATTTGGTGAATCTGGGGGTCTC
ACAACTGTGGAAAGGTGTGATGATTTTTACTTTGCTTCTCCAACTTTGTgttctccccccccaccccgtg
tgtgtgtgtgtgtgtgtgtgtgtgtgtgtgtgtgtgtgtgtgtgtgtgtgtgtgtgtatgtacgtatgta
cgtacgtacgtacctATGGTTATCAGTCAGGTCTGATAAGAAGCCACAGATGCATTAGGGTCTTTCGCAT
TTGCAAGCCGAGCCAATGTCTTCGGTGCCCACTGATTCTTGTTCTCCAATGTGGGGGTGATGGGTGATAC
TGACGTGCGGGCTGCTTGTGGGAGGTGAAAGTGGCTGTTTCTACGAATTTCTGGACTCAAAGCCAGTTGT
TCCTCCAATAGCCGGTTTATTCTTACCACACCGTCTTCAGGTTGATTACAAGCTCAACAGAGAGGCTGAA
AAcacaaattccacaagagaatgaaagagaaCAGAACTGCCCAGGGGCAGGGCTACTGGAGACTCATTCA
CTCCCTCACCAGGATGTGTTGAGAGCAG
>circRNA_0021|Chr1:8654486_8656474_-
TGTGGGGATGTGGCAACTGCAGACTTGTCCTGTCCAATCCTTCTGGGACCTTTACTTCTCCGTGCTACCC
TAATGACTACCCTAACACCCAGTCTTGCTCGTGGACCCTCCGAGCCCCTACTGGCTACATCATTCAGATA
ACGTTCAATGACTTCGACATTGAAGAAGCGCCCAACTGCATCTATGACTCGCTATCCCTTGATAATGGAG
AGAGCCAGACAAAATTCTGCGGAGCGACTGCCAAAGGCCTGTCATTTAACTCGAGCGTGAATGAGATGCA
TGTGTCCTTTTCGAGTGACTTTAGTATCCAGAAGAAAGGCTTCAACGCCAGCTACATCAGAGTTGCTGTG
TCCTTGAGGAATCAAAAGGTCATTTTGCCCCAGACCTTAGATGCCTACCAGGTATCAGTTGCAAAAAGCA
TCTCCATTCCAGAGCTCAAAGCTTTCACACTCTGCTTTGAAGCCTCCAAAGTTGGCAATGAAGACGACGA
CTGGACAGCTTTCTCCTACTCAGACAAGTCCCTGACACAGCTGCTCAGTCTTGAAAAGGCCAACAATGGC
TACTTCCTGTCCATTTCTGGCGCAAGATGCTTGTTGAACAACGCATTACCGGTGAAGGAAAAAGAGGACA
TCTTCACAGGAAACTTTGAGCAGCTCTGTCTTGTGTGGAACAATTCTTGGGGCTCCGTTGgtataaattt
caaaaagaactATGAAACTATTCCATGTGACCTCACCATCGGTACTGTCGTACCAGGGGACGGAACATTG
CTCTTGGGCTCTGATAGAGATGAGATCGCCTCTCTAAAGGGTAGCGTCTATAACTTCCGACTTTGGAATT
TTACCATGGATCCGAAATCCCTGTCCAACCTCAGCTGTAGTATGTCCGGGAATGTCATAGACTGGCACAA
TGACTTTTGGAGCATCTCAACCCAGGCACTGAAAGCTGAGAACAACTTGAGCTGTG
>circRNA_0022|Chr1:8846801_8860029_-
gTCGTTTATATGCTATGCAAACTGGAATGAAGATTGATAGTAAAACTCCTGAATGTCGTAAATTTTTATC
AAAGCTAATGGATCAGTTAGAAGCTCTTAAGAAACAGTTGGGGGATAATGAAGCTGTTACTCAAGAAATC
GTTGGTTGTGCCCATTTGGAAAATTATGCTTTGAAAATGTTCCTGTACGCGGACAACGAAGACCGAGCTG
GACGATTTCACAAAAACATGATCAAGTCCTTCTACACTGCCAGCCTTTTAATAGATGTCATCACAGTGTT
TGGCGAGCTCACAGATGAAAATGTGAAACATAGAAAGTACGCAAGGTGGAAGGCAACATATATTCATAAC
TGCTTAAAGAATGGGGAGACTCCTCAAGCAGGCCCTGTTGGAATAGAGGAAGATAACG
>circRNA_0023|Chr1:11910012_11910514_+
AGAGAAGCGACCGGCGACGGTCGACCCGCGGGAACGACCGAACCCCCCTCAGAGCGGGAAGAGGGGCGCG
GGACGGACGGGCGGGGGACGGCGGGGGCAGAACCGGGAAGGCCACCCGTCGGAACCCAGCGACACACCCG
TACCGAGACGCCGCGAGGACGACACGCTCCCAACACGAGGCCCACGCCGCGGACCATACCGGGCGCGGCC
GCGCCGGCGGATGCGGCCGGGGCTCACGGGCGGGCGGGGGCCGCAGCGGGCCCACCCCCAAAGCACACGG
GCAAGCGAGGCGCAACGCCGGGGAGACGGGGAAACCACCCCCGACCCCCTCGGGCGGGGTCGGAGGACCG
TGAACCGGCGGGAGGGAGACCACGCCAACGGGGAGCGGCGGGAGACCGGACGGCGGCCGACCCCGGGCGA
GAAGCGGAGGATGAGGACGGGCCCAACGCCTGACACGCGGCGGCGACGCCCTCGCGCGgacaggtggagg
aggaggggaggag
>circRNA_0024|Chr1:12086530_12134025_+
GAATGACTTGCTAATGGTCTGCCGACAGGTGAATATGGAAGAGTCAGTGGCTGAGATCATGAGCCAACTG
GGCACAGATGAGAACGGGAAGATTTCCTTCCAAGACTTCACAAGGTGCCACACGCAGCTTGTTAGAGAGA
TTAGGAAGGAGGAAGTAGACCTGTTCATGAAGTCAGACAAGTCTGGTAAAAAGAAGCTGAGGGAAAGAAT
CACTTCCTGGCCTACGAGAAGTGACAACAGTCTGGGTGCTTTGTCAGCAACCAGGGAGAGCTGGGCGTAT
GATTCAGGTGCCAGGGATCTCCAGAGCCCCGACTTGCAGAGCCAGCTGCCCCTCCAGAAGCTGCTGGAGT
ATGGTGAAAGCTCTTTGCCTCAGCAGGCTGTGCTCCACAAGCTTCTCACGCAGTCCCCGAATTTTGGCAC
TTCTACAGGCGGAAGCTATCTAGAGCTGGCCAGTACCGTGAGTACTTCTCTGTTCACTGAACACGTTTTC
TGACCTGTCTGAATTCCAATaccaatattttaatattaagctCCAAGGGGTATACTGAGTATTGTCTTTT
CTTTCGAGCTAAATATTGTACTATTTCAATTGCTGCTGGTATTGTTGAGCATTCCGCAGTTTTTAGTACT
TAAGGGCTTAGGAACTTCCGTTCCTGCTATAACAATAGAGCAGGCTTCTAAATGGTGTTTTGATTAACTC
TTTCTTGTAGAGTCTGATTTACTCAAGTCTACCACAGCTCTTCTATAACACTCCTGTGGTACCAGACATT
ATAGaccaacacaattctttctgtttctgaatttGGACATTACTCCtttggaaaaaaggaaagaaaacat
gtttcATTGGAAGTTTGATTAATGTTCAGGCTTATACTTTTAAGGTTATTTCCATGGGAAAACTTAGTAG
TAATCAATGCTGACTGTCTTGGGGAAAGAATTATTGGCTTCCTTAAGTCAGAGTTGAGGGATGAGGGTGT
GTGGTTGATGACTGTCTCCCTTTCAGAGACATACTGAGATTATTATCTAAATTCTGTGGgagtttcctcc
ctcccctctcccctccttctctcctttactccttccctccttccttcttccctctttccctccttccctc
cctcccttctaacctccctccacccccttcctGGCTCTTAAAATTTAAGTTTGAACAGATGATAGCACGT
TTATAACCGTGATGCCCAGTTTGCTCTGATAAAGGCTGCAGACTCATAAGGACATGTTATAGCATATTTT
CTAGTCATATGTTTTGGAGGGAGATGTTTGAAAAAGTTAATAATCATAAGACTCTTGAaataatgaaaat
gcaaaaatTATAGAAACCCTTAATGACATTCTACAAAATTCCTGACCAGTATTTGTCAAAACCACTAAGG
TTATTAAAACCAAGGAAAGTCTGGGAGGAGAAACTTTTGGTCTACAAAGGTATAACCTAAATACAACATC
ATTCCTTTGGTGAGATTCTGGATAATAAAAAtctaaggagacccagggaatataCTCTCATTGATAGATA
ATGTTGCATCCTGAACTGTGACAAAGATcatcaaataaataatataacatgATAATAAATGAGTCAAACT
TGGAACGCTACTTTGGAACTTTTCTATAAGTCTAAAGCTGTTCACaaagttaaaatgtttttaaaattta
aaatatgaagagCACCTGTACATACAATCCTTTTCTGGACATGATTATGTCTCTAAGGCCTGTCAAATCA
TCTGTGGTTATTGTACTATTTCTTCTTGACCACCCTTCAAGGACAACCTTATACAGTTTGAACAATGAAT
ATAACTATTGTACCTGTTTCCTCTGTGTTCAATAGACCAGGAAATTGGTGGTAAATATGTCTGGCATGGG
TCTAAATTTAGCTATGCATGTTACAATCACTTCCAGCAGACTGAGTCTTCCCTATACTACATCAACTGAG
CTTTGTAGCTCATCAACAATCTTTGTAGCTCAAAGATTACCCTGTACTTCTGATCCCACTGCCTCCACCC
CCTGAATTCTAAGACTGTTGGCACTTACCATCatgcctgggctatacagtgctgggaattcaacccaTGA
TAGTGTACaggctaagcaagcactctagcaATTGAGCTACAATCCCTAACCCCTGATGTCATTTTCAAGA
TAGTTAATGCCATAGCAATATAGATGACTTTAAaatcattatacattatacactGTGGAACACCATAGGA
GCTTTCTATTTCAAAGTGGATCTGCAGTACCTGGCTTTCCAGCAACATCCTGAGTGGACTCCTATGGTCC
TATCTCTCCTTAGCAGAAGCAGGTACAATCTCCAGGTTTCATCTGGCTGGGTCTTCTGAGTTTTGTGATC
AAAGGACTCAAGATAATGAGTTCTTATATGCTTCATACATTTCCCCTCCCTGAGTGGATGGTGCTTAAGA
TTGTCTCAGCAGATGCTAGCTTGATAAAGTCTCCCTTAAATGCCAGGTTTGTGTGGTGCCATTTCTCTTG
ACATGTGAACCTACATGTTCATAACAGATCAAAAAATGGAAACCACCAAAGGCCAACcactggggttact
tacaggaatataaGTGAGAAGATAtacaggagcagaaataactcaaagaCAGCTTCATcaaccaaagccc
accccaatgTGAGTGGCAGCATCCAAAAGCTGGAAACCTGTGTTTACTATATAGCCTACAGACAACTCAT
TGGTTTGTAGACTCTCTCTTTTAGGCAGCTCCAGTGGTCTGAGTCTCTTCTCAGTCACTCAGCTGATTTC
TGCAAAAGGCAGCCCTGTTGGTTAGAGAGTTTCTTTCAGAGTCTTTACAGTGTATATAAGATTGGGGAGA
GAGGGATCTTGAAAATCTGGTCAGTTTTGGGAACATCCTGAAGTTTTTGAATTGAGTACTTCCTGAGTGA
TAGCAAGCTTTCTAGCTGGATAGAATCTTTTGCTTCCTCtggaaaattttgttttaatgagtTTCCTTCC
AAGACAGATGGTTTTATCACGGAGGAAATTCTTATGCAATACCAGGCACTCAGCTCCTATAATAGCAGTT
AGTGTACTTCAGCTTATAGACCTTTCTGTTTGTCTATGGCTATCAAAACCTGTGAAAGATAACCGTGATA
TGTGTTGGCAGATAATCATTGTAACACACTGAACAAGTTAGAAGTGATTCAATAGCACAAGTATTTAACA
AGTACACATatgaccaaataaataaataaaactgaacatACTAAAGGTCATCCTTTGTGAGAACCTGTAT
AAATACAGACACTGAAGTGCTATGATGGCCATATATTctcacagagaggaaaacagaaaattttaacTAA
GGTTGAACCTTATTATGTGTTTAAACCTTGGTACAGGAGGTTGAGCTCCCAATTTTCCACTCCTTCCTAT
GTCCACATCATTTCTGATGCAACTTTGGAGTCTTCTTGTCCCATGAGAAATAATAGTCATTGTGTCAACC
ATTGAATTTGTGGAGGGGGGTTCATTACGCAGCCACCATTTTTTTCTGAGACTGCTCACAGGGATCCACG
ATCCCAGTTTGAGAAATAGCCTTGTGTGTGGTCAGAGAAAGCAAAATAGCCTCTTGAATTGCCATGCTCA
AGCAATCCCTGTATTTATAAAGTCATATTAAAAGTAATTTATGTTCCTTCTAAAACAAAGTCCTGAACTA
ATAAAATTAAGTTGTGTTTAAAAACAGCTAGAAGCAAAAGACATTGGTCAGCATCCAACTTGGAGATGGA
AAACACACAGTAATTCACTCAGGGGAAGGCTAATATAAGCAATATTAATGAGTAGCATAGCATGGTCaca
aatggagaaagaaagctCTAGTAAGTTCACGAATAACACAGGGAAAGAGCAGCACCATATCTCAGCCAGT
CAAGAAACACATTTGGAAGCAGGTTCTCACACTGCCAGGGGCTGATTCAACCTTTGAGGGGATCATGGTA
CCCACTGGGCAATATAAAAGTTCCTGGTAGGATGGACAAACAGATGAGCAGCCCTCTAGAGTACCAACCC
AACTTGCTGGGATGCCATCCATCCTTGAGGAACATCCTCAATACTTGCTAAACATCACTAAGATGCTGAC
TCCAGAATAGCAGTGAAATTCCTTAGAAAGACTGCTTAAATGACAAAACTCTTTCCAAGAATGAACAGCC
CAGATGTCCTGCAATGCTGGTCTCCACAGGAGAGAGCACAATGAGGTTGGGATTTCTAGCTTCATTCAGT
GTCCCTTTAGCATTCTCTATTGCCAGAGAAGCAAATTTTGCAGTTCCCTCCATAGTatgaaacaggagaa
agaagggtAAATCGGAGGTAAGAGGGAGAAAGCCATACCTGGCATAGGCTTGTTTTCATCATTGGGAAAC
TTCTGGGAGATTCATACACAGCATTTTACTTTCTAAGTCCCACAGCCTCTCAATACTGTTACAATGGCAG
TTAAGTTTTGGCATGAGTTCTGAGATATTCAAGCCAAAGCAGGTACCAAGTACAGGAGCAGAACAAAACG
ATGCTGTTAACAGGCAGTTGCATGGAAGAGGCAGGGTGGCACAAATGATTTAGGACACAAGTGATTAATC
ATAAGGGACATACTTCACACAAATGTAGAAGCTAGCCAAGGACTCAGAAAATCTTAAAGAGGAAATCCAG
TAGATCTGTAGTGCTATAAGCCTGGTACACCAGGTTGTTAAGGAGCAGATTAGCAACAATCAAGGTAAAT
TGCCCTGTGCTCGGCACCTGCTTTGGTGTGAATTTTTTCTCCAAAACTCATGCAGAAATTTAATTGCCAT
GATAACAATATTAAAAGTGAGGAGCTTTAAAAGATAATTGGGCTCCAAGGGATCCACCTTTGGAGGCAGA
ATCAGtgccatattaaaaaaaaaaaaggaaagcgtGCCAAGCgtcatggtgcacacctttaatctcagca
cgcaggagacagaggaaggtgtCCAAGCTATccaggtctacatagcaagctccagaccagccaaggctac
atagtgataccctgtttcaaaagccaaaattatacacacacacacggatatatatatatatatatatata
tatatatgcgggtatgtatgtatatatatataattataaattatatatacacacatacacacatgtgggt
ggatagatagatagatagatagatagatagatagatagatagatagatagatagatagttggaAGAGTGT
GCCTACCCCttgcaataaagaaaaaaacattgtcAAATGCTGGCATTTGATATTGGACTTCCCAGCCTTG
AAAGTACTTATGCACTTATGAGTGCGTAAGTGTCTGTTTATTATAAGTTACCAATCATCCAGtattctgt
gattctgtgatatCCCCACAAAGTAGACTAAGACTGAGTCTCAAAACAGGTATCAAGGGTGACTTCTTTA
TGCCTAACTTTTGAATTTCacaaaagatctctctctctccagtatgACTGTGCAGAACAACCCGGGGAAG
AAAGTGCTATGAAGCTTGTTTCTTCTTAGTTGAATGGGTGTGGTTCTGAAGTACTACAGAATGACAGCCA
CAAGGAACAGTGAGAGTCTGGTAAAGCAGGAAG
>circRNA_0025|Chr1:12086530_12158667_+
GAATGACTTGCTAATGGTCTGCCGACAGGTGAATATGGAAGAGTCAGTGGCTGAGATCATGAGCCAACTG
GGCACAGATGAGAACGGGAAGATTTCCTTCCAAGACTTCACAAGGTGCCACACGCAGCTTGTTAGAGAGA
TTAGGAAGGAGGAAGTAGACCTGTTCATGAAGTCAGACAAGTCTGGTAAAAAGAAGCTGAGGGAAAGAAT
CACTTCCTGGCCTACGAGAAGTGACAACAGTCTGGGTGCTTTGTCAGCAACCAGGGAGAGCTGGGCGTAT
GATTCAGGTGCCAGGGATCTCCAGAGCCCCGACTTGCAGAGCCAGCTGCCCCTCCAGAAGCTGCTGGAGT
ATGGTGAAAGCTCTTTGCCTCAGCAGGCTGTGCTCCACAAGCTTCTCACGCAGTCCCCGAATTTTGGCAC
TTCTACAGGCGGAAGCTATCTAGAGCTGGCCAGTACCGTGAGTACTTCTCTGTTCACTGAACACGTTTTC
TGACCTGTCTGAATTCCAATaccaatattttaatattaagctCCAAGGGGTATACTGAGTATTGTCTTTT
CTTTCGAGCTAAATATTGTACTATTTCAATTGCTGCTGGTATTGTTGAGCATTCCGCAGTTTTTAGTACT
TAAGGGCTTAGGAACTTCCGTTCCTGCTATAACAATAGAGCAGGCTTCTAAATGGTGTTTTGATTAACTC
TTTCTTGTAGAGTCTGATTTACTCAAGTCTACCACAGCTCTTCTATAACACTCCTGTGGTACCAGACATT
ATAGaccaacacaattctttctgtttctgaatttGGACATTACTCCtttggaaaaaaggaaagaaaacat
gtttcATTGGAAGTTTGATTAATGTTCAGGCTTATACTTTTAAGGTTATTTCCATGGGAAAACTTAGTAG
TAATCAATGCTGACTGTCTTGGGGAAAGAATTATTGGCTTCCTTAAGTCAGAGTTGAGGGATGAGGGTGT
GTGGTTGATGACTGTCTCCCTTTCAGAGACATACTGAGATTATTATCTAAATTCTGTGGgagtttcctcc
ctcccctctcccctccttctctcctttactccttccctccttccttcttccctctttccctccttccctc
cctcccttctaacctccctccacccccttcctGGCTCTTAAAATTTAAGTTTGAACAGATGATAGCACGT
TTATAACCGTGATGCCCAGTTTGCTCTGATAAAGGCTGCAGACTCATAAGGACATGTTATAGCATATTTT
CTAGTCATATGTTTTGGAGGGAGATGTTTGAAAAAGTTAATAATCATAAGACTCTTGAaataatgaaaat
gcaaaaatTATAGAAACCCTTAATGACATTCTACAAAATTCCTGACCAGTATTTGTCAAAACCACTAAGG
TTATTAAAACCAAGGAAAGTCTGGGAGGAGAAACTTTTGGTCTACAAAGGTATAACCTAAATACAACATC
ATTCCTTTGGTGAGATTCTGGATAATAAAAAtctaaggagacccagggaatataCTCTCATTGATAGATA
ATGTTGCATCCTGAACTGTGACAAAGATcatcaaataaataatataacatgATAATAAATGAGTCAAACT
TGGAACGCTACTTTGGAACTTTTCTATAAGTCTAAAGCTGTTCACaaagttaaaatgtttttaaaattta
aaatatgaagagCACCTGTACATACAATCCTTTTCTGGACATGATTATGTCTCTAAGGCCTGTCAAATCA
TCTGTGGTTATTGTACTATTTCTTCTTGACCACCCTTCAAGGACAACCTTATACAGTTTGAACAATGAAT
ATAACTATTGTACCTGTTTCCTCTGTGTTCAATAGACCAGGAAATTGGTGGTAAATATGTCTGGCATGGG
TCTAAATTTAGCTATGCATGTTACAATCACTTCCAGCAGACTGAGTCTTCCCTATACTACATCAACTGAG
CTTTGTAGCTCATCAACAATCTTTGTAGCTCAAAGATTACCCTGTACTTCTGATCCCACTGCCTCCACCC
CCTGAATTCTAAGACTGTTGGCACTTACCATCatgcctgggctatacagtgctgggaattcaacccaTGA
TAGTGTACaggctaagcaagcactctagcaATTGAGCTACAATCCCTAACCCCTGATGTCATTTTCAAGA
TAGTTAATGCCATAGCAATATAGATGACTTTAAaatcattatacattatacactGTGGAACACCATAGGA
GCTTTCTATTTCAAAGTGGATCTGCAGTACCTGGCTTTCCAGCAACATCCTGAGTGGACTCCTATGGTCC
TATCTCTCCTTAGCAGAAGCAGGTACAATCTCCAGGTTTCATCTGGCTGGGTCTTCTGAGTTTTGTGATC
AAAGGACTCAAGATAATGAGTTCTTATATGCTTCATACATTTCCCCTCCCTGAGTGGATGGTGCTTAAGA
TTGTCTCAGCAGATGCTAGCTTGATAAAGTCTCCCTTAAATGCCAGGTTTGTGTGGTGCCATTTCTCTTG
ACATGTGAACCTACATGTTCATAACAGATCAAAAAATGGAAACCACCAAAGGCCAACcactggggttact
tacaggaatataaGTGAGAAGATAtacaggagcagaaataactcaaagaCAGCTTCATcaaccaaagccc
accccaatgTGAGTGGCAGCATCCAAAAGCTGGAAACCTGTGTTTACTATATAGCCTACAGACAACTCAT
TGGTTTGTAGACTCTCTCTTTTAGGCAGCTCCAGTGGTCTGAGTCTCTTCTCAGTCACTCAGCTGATTTC
TGCAAAAGGCAGCCCTGTTGGTTAGAGAGTTTCTTTCAGAGTCTTTACAGTGTATATAAGATTGGGGAGA
GAGGGATCTTGAAAATCTGGTCAGTTTTGGGAACATCCTGAAGTTTTTGAATTGAGTACTTCCTGAGTGA
TAGCAAGCTTTCTAGCTGGATAGAATCTTTTGCTTCCTCtggaaaattttgttttaatgagtTTCCTTCC
AAGACAGATGGTTTTATCACGGAGGAAATTCTTATGCAATACCAGGCACTCAGCTCCTATAATAGCAGTT
AGTGTACTTCAGCTTATAGACCTTTCTGTTTGTCTATGGCTATCAAAACCTGTGAAAGATAACCGTGATA
TGTGTTGGCAGATAATCATTGTAACACACTGAACAAGTTAGAAGTGATTCAATAGCACAAGTATTTAACA
AGTACACATatgaccaaataaataaataaaactgaacatACTAAAGGTCATCCTTTGTGAGAACCTGTAT
AAATACAGACACTGAAGTGCTATGATGGCCATATATTctcacagagaggaaaacagaaaattttaacTAA
GGTTGAACCTTATTATGTGTTTAAACCTTGGTACAGGAGGTTGAGCTCCCAATTTTCCACTCCTTCCTAT
GTCCACATCATTTCTGATGCAACTTTGGAGTCTTCTTGTCCCATGAGAAATAATAGTCATTGTGTCAACC
ATTGAATTTGTGGAGGGGGGTTCATTACGCAGCCACCATTTTTTTCTGAGACTGCTCACAGGGATCCACG
ATCCCAGTTTGAGAAATAGCCTTGTGTGTGGTCAGAGAAAGCAAAATAGCCTCTTGAATTGCCATGCTCA
AGCAATCCCTGTATTTATAAAGTCATATTAAAAGTAATTTATGTTCCTTCTAAAACAAAGTCCTGAACTA
ATAAAATTAAGTTGTGTTTAAAAACAGCTAGAAGCAAAAGACATTGGTCAGCATCCAACTTGGAGATGGA
AAACACACAGTAATTCACTCAGGGGAAGGCTAATATAAGCAATATTAATGAGTAGCATAGCATGGTCaca
aatggagaaagaaagctCTAGTAAGTTCACGAATAACACAGGGAAAGAGCAGCACCATATCTCAGCCAGT
CAAGAAACACATTTGGAAGCAGGTTCTCACACTGCCAGGGGCTGATTCAACCTTTGAGGGGATCATGGTA
CCCACTGGGCAATATAAAAGTTCCTGGTAGGATGGACAAACAGATGAGCAGCCCTCTAGAGTACCAACCC
AACTTGCTGGGATGCCATCCATCCTTGAGGAACATCCTCAATACTTGCTAAACATCACTAAGATGCTGAC
TCCAGAATAGCAGTGAAATTCCTTAGAAAGACTGCTTAAATGACAAAACTCTTTCCAAGAATGAACAGCC
CAGATGTCCTGCAATGCTGGTCTCCACAGGAGAGAGCACAATGAGGTTGGGATTTCTAGCTTCATTCAGT
GTCCCTTTAGCATTCTCTATTGCCAGAGAAGCAAATTTTGCAGTTCCCTCCATAGTatgaaacaggagaa
agaagggtAAATCGGAGGTAAGAGGGAGAAAGCCATACCTGGCATAGGCTTGTTTTCATCATTGGGAAAC
TTCTGGGAGATTCATACACAGCATTTTACTTTCTAAGTCCCACAGCCTCTCAATACTGTTACAATGGCAG
TTAAGTTTTGGCATGAGTTCTGAGATATTCAAGCCAAAGCAGGTACCAAGTACAGGAGCAGAACAAAACG
ATGCTGTTAACAGGCAGTTGCATGGAAGAGGCAGGGTGGCACAAATGATTTAGGACACAAGTGATTAATC
ATAAGGGACATACTTCACACAAATGTAGAAGCTAGCCAAGGACTCAGAAAATCTTAAAGAGGAAATCCAG
TAGATCTGTAGTGCTATAAGCCTGGTACACCAGGTTGTTAAGGAGCAGATTAGCAACAATCAAGGTAAAT
TGCCCTGTGCTCGGCACCTGCTTTGGTGTGAATTTTTTCTCCAAAACTCATGCAGAAATTTAATTGCCAT
GATAACAATATTAAAAGTGAGGAGCTTTAAAAGATAATTGGGCTCCAAGGGATCCACCTTTGGAGGCAGA
ATCAGtgccatattaaaaaaaaaaaaggaaagcgtGCCAAGCgtcatggtgcacacctttaatctcagca
cgcaggagacagaggaaggtgtCCAAGCTATccaggtctacatagcaagctccagaccagccaaggctac
atagtgataccctgtttcaaaagccaaaattatacacacacacacggatatatatatatatatatatata
tatatatgcgggtatgtatgtatatatatataattataaattatatatacacacatacacacatgtgggt
ggatagatagatagatagatagatagatagatagatagatagatagatagatagatagttggaAGAGTGT
GCCTACCCCttgcaataaagaaaaaaacattgtcAAATGCTGGCATTTGATATTGGACTTCCCAGCCTTG
AAAGTACTTATGCACTTATGAGTGCGTAAGTGTCTGTTTATTATAAGTTACCAATCATCCAGtattctgt
gattctgtgatatCCCCACAAAGTAGACTAAGACTGAGTCTCAAAACAGGTATCAAGGGTGACTTCTTTA
TGCCTAACTTTTGAATTTCacaaaagatctctctctctccagtatgACTGTGCAGAACAACCCGGGGAAG
AAAGTGCTATGAAGCTTGTTTCTTCTTAGTTGAATGGGTGTGGTTCTGAAGTACTACAGAATGACAGCCA
CAAGGAACAGTGAGAGTCTGGTAAAGCAGGAAGGTGAGAAGAAAATGCCTAGTCTCTGAAAATGTTTCTC
CAAAGATTTGTAACTACCCAGTAATGTTAAAGTTTTGAAACAGTGATATACTTAAGGACTATGATACATA
AAACATGATATTTTATAGGTAGAACACCAATAAACTTttgaacaaaatataaatttctgtGTACATTGTT
TCAGCCATAATGTCATTGAAATGGCCTTAGCTTTGGCATGTTCACTAATAAAAGAACTAATTGATGTGAA
TTAAAATCGCACTTTAAAAGAAACCATACACATGATATGAAGTGTTTAAATGAAACAATTCAATGGGAAG
CAACAGCCAtgacttttctctttatttctcctcacaagttgtatgtatgtatgtatgtatgtatgtatgt
atgtatgtatgtgtattcttTTTAGTTAGTGATGTTATGTCCTTGGATTGTTTTTAAGATAGGGACATTT
TTACTTTTCCTTCATTGGTTTTAAGATGCTCTGATCATCAAGGAGTTGCCAAACCTGGGGTTAACATCTT
GAAGTCTCTGGCCTAGAGGACTTGTGTGAGCTTTGTGGCCATTAGCACCCTATTCTGGGCACTCTTCAGC
TGCAAATAAATTCTTCAGCACAACTTGTAACCCTTCAGATTTTTGGGAAATGGAATAATAAGTACAAAAG
GGGGGAtggagatttgttttgttttgagaaaacgGCCAAGGAACAATCTAGACATTTCAAAAACTTTGTC
CCTTCTAAATGATTgagattgatttttctttttgtaggatTTGCTCCCATTTGAGTTCTCATTTATCAGA
CACAGCAGCTATCAATGAAGAAATATATCATGTTATGTTTCCCCATAGTTTCCAATGATGGCTCAAAACG
CTAAGCTGGCCTCCTTTGCAGATGAAGAGAGCTCTGTCCTTCTAGGCTGCTCAAGTCTGCCTTCCTCTAG
CTTGCACAATTACGCTTTAATTTTGTctacttccttttaatttttttctatatttgcttattttgtaTGT
TGGTATGCATGTATTGTGCGCATGCACAATGGAAGGTGCACATATCCTGGAACATTTGagcacttctctc
cttccacctggtgagtcccagggatcgaaCTGTGATCCATAGGCTTAGCAGCACACACCTCTAAGACTAT
CTCATAAGAACAATTTTACTATTCTTGACATTTAATTttgtacactttttaaaaaaaaggatttacattt
ttaaaagaagaaaaggtttttGTGAGTGATGTGGGTTAAGttgtataaattttaaaagcCAACAGGGCTG
AACAGATAGCTTGGCAGTTGAAGAGAGCACAATGCTCTTGCAggggatccaagttcagttcccagcactc
ttATGAAACAGCGCACAGCTGCAGATAATTCTAGCTCAAAGTGATCTGACATCCTGGCCTGGCTTTAGTG
GGGATCTGTactcatgcacgcacgcacatacacacgcacgcacacatgtgcactcacactcaaaatttaa
aataagagaaataaatgaaagtcAACAAAGCATTTCCCTAGCATGCATAAGGTCCTGAATGTGATCTCCA
GCACTGTATTAAACAAACCAAAGATATTGAGTGACCAAATTTTGTTACTCGATGACTCCCAACAGTCAGA
CTCTATAGAGCCTTTTCTTTCATCCTGATAACATACCTGGGAATGAGAAGTTAAAATAGAACTGTGTCTA
TGTGAGTTCTATTTATAGATATGGCTCCTGGTAGGgaaccatgctccagtggaaaGCCCCATATCTAgga
atgtatgggccacaggaaTTAGACTTGGGAgagttatgaaaaataaaagcaggaacaaggggagtggatc
tgggagggggtatgaacaaaatatattgtagGCCTAcattaaattttcaaataataaaaatcttatattt
aacaataaataaacaaatgagatcTGTGTTGTTATAATCTGTCACATGCTCCTATGTTTTGAAAAGCCAT
TTATTAGCTGAGCTTCGCTGAGTATAACTTTCTGACTTCTGCCACTTTGAAGACAACTTTGCAGGCTTCA
GTGTGAGAAACAATTCCTATTCTTATGGGGACACTCTTATTTTTGCTTCAacctgtagtgagaattttgg
tttctttaaaaaaaggaaacacagaaatgtcGGAGGAATATGgctttgttttaattccaggtaTGATCCC
AGTTGCtttagattgtccacagcagctgactatgatttgcctcatgctgtAGCATGGGTGTGATTTTGAC
AGCTGTAAATAGTTTTTAGAAGTGTATGACATTTGGAATTTTGGGGACTTTTgaaagggtatataaatgc
tagagccccaggaGGATCTGTGGTGGCGGCCATTGCTGATGGCTGCTGTTTTAGTTTGTCAAGTGGTCAT
GagcaaagaaatgagaaaataaattggaTATCCTACATCAAAGATCATACTTGCCCCATGGTACTCtaca
cccctaatcagcaggaagtcatctagcaataccaccaccacctttctcctctagccttctttctctccta
cctagtgttgggattGAAGGTAGAATAGAGTTGAAAAGAGTGGTAGAAAAGGAATCCATAAAGTAGCCAA
AACTTCTGACTATATTAAAAATTTCATGATTTATAGCTCGTGTGGTGTGTTTTCGCCTTTTTCTTGTCAC
TTCAGGTTGTAGGATATAGGACACACACAGCGAAGAGGAGATGGGGAGTGGTGTATAAAGCGACCCAATG
TTTgaaagtaagaataaaaatacataagacagtgcactcttttcttttttgtttattttagttattaatt
ttttttattaatgcaGTTTTCTTAGTATACAAtgttcgagtgttattcccgtttcccGGTTTCGGCGAac
gccctcccccttccccttccttagaTGGGTGTTCCGTCCAAACCCTTCCCCCCATgcgcccctcccccat
agacaGTTCCTGGGGGTCAGTCTTCGCGGCCCAGCTTCCTtcgcactggtgctcttactgggatattcaG
TGGctactatgggtcagagtccagggtcagtccaggcaTAGTCTTTGGTAGTGTTTGTCCCTGTGGAGCT
CTGGGTTCGCttgcattgtttgtacttttgggtctcgcgGAGCCCCCTTCAAGCTTTACAGTTCTTTCTC
CTTGTTCGCTTCAGTAGGGACCTATTCTCCGTTcgtgtttgctgctggcttcgcttgttttgctgtattc
tggctggtctctAGAGCGATTACATCCGGCTCCGTCGGTGCACTTCTTTCGCTTCATCCACTCTTGTCTA
ATAGGTGGCGTATATGATGGGCCGAATGTGGGGCCAAGGCTCTGACTggtgttcccttcagtctctgtgt
ttaatctttgctctccttccTGGCAAGGGTATTCGTGTcgtccatttaaagaaggagtgtgaGCATGCAC
ATTTTGATCAGTGCGCGTCTTGATTGGTTTGTTCTAGGCATATAGGGTAAGTCAGAGCAGTTGGGCTaaa
taccacttatcaatgagtgcaaccTGTATGTCCGTTCTGTGATTGggtatctcactcaggatgataattt
ttccagtccaaccattttgcccctacgaatttcataacttTGTTGATTTTGAGTTGGGAGTAATATTCCA
GttgtggtagatgtaccacatttctgtatccatgcctctgttgaagggcatcggttCTTCCTGCTTCTAG
CTATTATAGTAAGGGcgggatgaacatagtggagcacggtcCTCTTATATTTGGGCATCCTTGGTTGGTA
TtatggcccaagagaggtaatgCGGATCCCAGCAGGCCAAttcaatgtcccaattttctgagaacctcca
gctGGTTTCCCAgatggtttaccagtctgcaaatTCAGGGACCTTTTCAAGCCACATTAAAGCTGTGAAA
GGTCATCCAGTGTTGTGGTTTTGAATATGTTTGGACCAtagaatggcactatttggagatgtggctttgt
tggagtaggtgtgtcactatgggcacATGCTTtcagatcctcatcctagcttcctggaagccagtcttct
cttagttgccttcagatgaaaatgtagaaatctTAGTTTCTCCTGTACCACACTTGCCTGGAcattgcca
tgctcctgccttgataatagactgaacctctgagcctataaggcagctccaattaaatgttgactttaca
agagttgccttggtcatggtgtctgttcacagcagtaaaaccctcactaagacatcCAGTCATAGTTTGG
TTTGTCTTGGGAGTCTCTGTTTACTAGGATACAGACTGTGAATACAGATGTTCATTTGCATTATATATTG
ATACATTATTAATGACTTTGATTTGATCAGGATGTAAACTATAGTTTGGCCCTCAGGAATTAAAAGCCCC
ACAATCTAGCAGCCATTTTGTAAATAACTCTGcaatttgttattttaattttaataagttCAGGTATATA
GCCGTTGCCATTTTCCCCAAGAATCCACATGAGAAGTGAAAACTACTTATTTGGATACTTACATGCCATC
TGAGAATGCAGAGGTGGTTTACTGGGGTATATTTAATCCTTCATACTGATCGAGTTAGTAAAATCTTCAT
GAGTACATTTAACAAATGAAAAGCTCTGCAGATCCTTCCTAGTATCTCAAGTTTTTTTCATATATGGGAA
AAAACACTCTCTGCTTAAATTCTTACTCTCTTACCCTCCTCATCATCAGGTGTTCAGTGATGACCTTGCC
TGCTTCCTTCACTTCTGGTTCAGAGAGCTtgactttctctcttcctcttatcCATCTCCCTCTTCCTGGC
AGTGGCTGAGATTTATTTACAGCTTCCTGtcctgttatttttctctcaAACTCCAGTAAAATtgctcttg
ggtttttttttaaattatgttgctAGCATAAATTTGACATTTTATGCTCTAACATCTTGTGGACATTATA
ATACTTTGAAGGGAAGAACATTAAATCTAGTAACAagccttctttttccctttttacttttttgttgctg
ttttcttttttcccttctagGGGATTTGCAAAGGCCTCTCTTGATGTATGTGAACATGGAGGTGTTCTTG
AATGATTACTGCTTTATTATTTGCATAAATCTAGAGTGTAGGCTGTAGTGATTGTTATTACTGGACAGGT
TCTTGGTTCCTGGTTACCTAGTTGAACTTGCTTTGGCCTTATTCCCTTTGCCATGACTCAGCTCCTGTTT
CTTCCTTGTAACAAATGAAAGAAGTGACTAGGTAAAGGGGTGGCAGAaaactcccttctttccctctggc
CACTGAGTCAGGCTCTGGAGGTAGAACATGGCTGTCCTCAATTGGCAACAAATTCACAAAGGGCATACAT
GCCATTCTCACAGCCACCAGGCACCTGTGTGGCCATTTCATGCTCCTGGGTGGCAGTGGCTCTCAGACAT
ATTACgagttgcttctctcctaccATATGGgttcagagatcaaactcaggttgtcaggattgGTAATAAG
AGCCTGCACCATACACTGGTCcagaaatgtattatttttccACTCCACATTTATTctcataaaatatgat
tttgtgGGCCAATCACATTTTGAAAGATTGAGATTTATTGACTCTCCCAGTGTCACCATCATTTCATCAA
TGAAAGGTACTTGTTTGCACCACACGTAGGTAGGGTCGAGTATTAAGTTTCTATCTGTATAAGTCAATGA
ATAAAAACTCAAATTTAATTTCATGGAAATCCTATTTTTGCTTCTCACATTTCTTCATTAATGGAAAGAA
GTCCCTCCACGAGTGCCAGGATGTGTACTTCCGTGATACACTCTGCACTTTCAGCACTACAGAAAAGTAA
TTTAAGTTTTTCTTAAACTCTGTGTTCCAATAATGTAGCAGTAATAATATTTTCCCCATAATCATGACAA
GAATTAAACTGAACAGTGCACAGAAAGGGCATAATATAATTCTTTGTGAAAGACTGTGTGCCAAGAGCAA
TGATGGTATTCCAAcaatgctatgctatgctatgcttaCGAatcttattagaaaaaaatcttgatgTTTT
TGAGTAGATAAAGATGGAACAACATTTAAAGATGGAAATCAGAAAGTTACTGAAGTAGGTTCTAAGATTT
GTAATAATGCCTACCAGTCACCTTTTTATGGGTGAGAGGCTGCAATTGAAAACGATATTCGGCCCCCCCA
AACAGAGAATTCATGTGGAAAAACCAGTCATGAAAGAAGGCAATAATTTTAGTTAACAGATGAAAGACTC
TGCAATATGTGGCATGTCATTTGAGCTCACTGAGAAGAAGCTGGCTTTGAAAGTCATAttgtctctcctc
cctcttcaaACCTAAGCATATTTGTCTCAAAGTGTCTTCCAAGGCCCTGGTCAAGGGATAGGCTGAACCC
CTTGACCCTATGACANNNTCNagggagggaagaaaaagggtaaggcattgtgtcctgcagatgaCTAGAA
GGCAAGCCATTTCCTGCAGAGATTACTTATTTCAGAATGAAATTGTGTCTACAGGGGGAAAAGAGACGCT
AGAAACTCAGTCAGGAGATGCTCCTCTGTGAATAGAAAGTGTATTAGAAACTCCAGCTAACCACCTCAGC
TACTTTGGTCGGCTTCTGCTGCATGTTGCAAGCACCTAATTTAATGTCATCCTGTTGGTATCAGTTCTTT
TGTTTGGATGCTTCATCTGAGGGAATTTTGCCCAGGACACTATCAAGATACCCATTTGACGGCGAATGGG
ACATCCCTAGTTGGTTTCTGCTGGGTGTTTTGAGCACTCAACATGATGATGTTTTACTATCTGCTGCCTT
TATCTGCCACTTCCCATTTGGCTTGCTATATACTCAGTAAGATCACTCATTCAGAACTGAAAGGGTGACC
ACCATAGATCATTGTCCCCTGGTTTAGAACAAGgccattgaaaacaaaacaaaacaaaacaaaacaatag
actGTCTGAGCCTGCCATTTCAGGAACCAGATTATGAGGGCCTAGAGCAAAACCTTTGCTGAAGTTCACT
TGGACAGAAGGAGAACCCTATACTAGGGCAGATTTGGAGGTGACCACTACCCTGGCACACGTTAGTTATG
AAATACAGTAAGTACCTTTTCCCATTTGCTAACTTGTTAGTCTGAAAAAGGAGAATACATTTTGGGGTCA
GTGAATTGGCTCAGAGGGGAAGGGTACTTGTCAtgaaacctgacaacctgagctttACCTCTGAATCcat
atggtaggagagaaccaactcccacaaattgtcctccaCACATCATGGAACACACACTGACTACAAACAA
GTgttagtggttttcttttttttaagtccatGTTGAAGACCTTATAGGAAAACTAACACTGATAACTAGT
GAGGTGGGTAGTTATTAAATGTCctggttttttattgttgttattgtttttattttcaaaacagggtttc
tttatgtagccctggctgtcttgggaaCTCAATGTGGAaaccaggctgcctcaaactcagagatgcacct
ggctctgcctcttgagtgctgggattaaagatgttcaCCATCACCAACTGGCCTAAATGTCCTTATGATG
ACAGTTCCCATTAGTTTTGAGGGTGTTTTGCTGGGCAGTTCCACAGAGCATCACTCTTCCTGTCTTTGGG
ATAACCATCTCTGACAAAAGGATGCTGAGTGTTTTGAGTACACACAGGAGGGCAGTGGTCCCATTTCTAG
ACACCTGATAGTATCCAGATCTCtgcatttctgtctttcatttcatgttgtgcagaggaagggagtttcc
tacacacaaaacaaatgatACTTGTGTCTAGAGTGTGGCTTGGTGGCAACCTGTCTGTCATTGCTGtggt
ttcttctccatctttcttccaATAACTTATCTGAATGGATCTTTAATCATGGGGATATTACtaacttttt
cattttgaaatagggtctcactatgtagtgctagctagcctggaacttgctaaagAGCTCTGAGGTTAAA
GGCACTTAACAGCACTCTGGATAGTATTAAAACTTagtgacacttttttttaaaaaaaaagaaaaggcag
agaagaaaggatTGTACATTCTCAACCTAGTATAATAGTGTTTGCTAGCTTCATGTTTTTGTATCTGAAA
ATACATCTGTGGAATAAGAATGGCGGGTAAGAAAGTAGGGTCTTTTTGTGTTTGCTTGAGCTTCTAACTC
TGCAGAACTGTTTCTTCTCTATGCTAACATAGGAAAACCCTGCTTCTGTTCACTGTTTCACCACCCCTTT
CCTCTCATCATAAATAGCAGGAAGCCCAGCTTGCTGGAGCAGGAGTAAGCTAATTTATCGTTAAAAGAGT
GGGCATAGAAAAATGtggctagggctggagaggtggctcatggttaagagcactgactgctcttctcaga
ggtccctgagttcaattcccagcaaccacatggtggctcacaaccatctgtaatgagatcggacgccctc
ttctggtgcatctgaagacagttacagtgtactcatatataataaataaataaatctaaaaaaaaaaaaa
gaaaagaaaaatgggccTAGGGCAGTTAAACCCCCAGCCACATATGCTTTTCATCGGAGAGAGGAgcgga
ggagaggagagggagaggagagaggagagggagagggagagggagagggagagggagagggagagggaga
gggagagggagagggagagggagagggagagggagagggagagggagaaacattATGATCTTGCCTTTGA
TAGACAGAGGGACCTAAAATAAggacttctttatttttactttgtttttattgtcaaattcattctttga
aaagaATAGCCCTTCAACTGGCTCTTGGATTTGTGAAATAAATGCATAGAATGAACTTTAAGGAATTTga
ctataaattatatatatataactggcAGTTTGagagtgtgtttctctctctctcatctctcctctctctc
tctctcaatctcttcttcatctctctgtgtgtgtgtgtgtgtgtgtgtgcggcgaCGCGCGCAGCCGCGC
GCGCATCCNNNNNNNNNNNNNNNNNNNNNNNNNNNNNNNNNNNNNNNNNNNNNNNNNNNNNNNNNNNNNN
NNNNNNNNNNNNNNNNNNNNNNNNNNNNNNNNNNNNNNNNNNNNNNNNNNNNNNNNNNNNNNNNNNNNNN
NNNNNNNNNNNNNNNNNNNNNNNNNNNNNNNNNNNNNNNNNNNNNNNNNNNNNNNNNNNNNNNNNNNNNN
NNNNNNNNNNNNNNNNNNNNNNNNNNNNNNNNNNNNNNNNNNNNNNNNNNNNNNNNNNNNNNNNNNNNNN
NNNNNNNNNNNNNNNNNNNNNNNNNNNNNNNNNNNNNNNNNNNNNNNNNNNNNNNNNNNNNNNNNNNNNN
NNNNNNNNNNNNNNNNNNNNNNNNNNNNNNNNNNNNNNNNNNNNNNNNNNNNNNNNNNNNNNNNNNNNNN
NNNNNNNNNNNNNNNNNNNNNNNNNNNNNNNNNNNNNNNNNNNNNNNNNNNNNNNNNNNNNNNNNNNNNN
NNNNNNNNNNNNNNNNNNNNNNNNNNNNNNNNNNNNNNNNNNNNNNNNNNNNNNNNNNNNNNNNNNNNNN
NNNNNNNNNNNNNNNNNNNNNNNNNNNNNNNNNNNNNNNNNNNNNNNNNNNNNNNNNNNNNNNNNNNNNN
NNNNNNNNNNNNNNNNNNNNNNNNNNNNNNNNNNNNNNNNNNNNNNNNNNNNNNNNNNNNNNNNNNNNNN
NNNNNNNNNNNNNNNNNNNNNNNNNNNNNNNNNNNNNNNNNNNNNNNNNNNNNNNNNNNNNNNNNNNNNN
NNNNNNNNNNNNNNNNNNNNNNNNNNNNNNNNNNNNNNNNNNNNNNNNNNNNNNNNNNNNNNNNNNNNNN
NNNNNNNNNNNNNNNNNNNNNNNNNNNNNNNNNNNNNNNNNNNNNNNNNNNNNNNNNNNNNNNNNNNNNN
NNNNNNNNNNNNNNNNNNNNNNNNNNNNNNNNNNNNNNNNNNNNNNNNNNNNNNNNNNNNNNNNNNNNNN
NNNNNNNNNNNNNNNNNNNNNNNNNNNNNNNNNNNNNNNNNNNNNNNNNNNNNNNNNNNNNNNNNNNNNN
NNNNNNNNNNNNNNNNNNNNNNNNNNNNNNNNNNNNNNNNNNNNNNNNNNNNNNNNNNNNNNNNNNNNNN
NNNNNNNNNNNNNNNNNNNNNNNNNNNNNNNNNNNNNNNNNNNNNNNNNNNNNNNNNNNNNNNNNNNNNN
NNNNNNNNNNNNNNNNNNNNNNNNNNNNNNNNNNNNNNNNNNNNNNNNNNNNNNNNNNNNNNNNNNNNNN
NNNNNNNNNNNNNNNNNNNNNNNNNNNNNNNNNNNNNNNNNNNNNNNNNNNNNNNNNNNNNNNNNNNNNN
NNNNNNNNNNNNNNNNNNNNNNNNNNNNNNNNNNNNNNNNNNNNNNNNNNNNNNNNNNNNNNNNNNNNNN
NNNNNNNNNNNNNNNNNNNNNNNNNNNNNNNNNNNNNNNNNNNNNNNNNNNNNNNNNNNNNNNNNNNNNN
NNNNNNNNNNNNNNNNNNNNNNNNNNNNNNNNNNNNNNNNNNNNNNNNNNNNNNNNNNNNNNNNNNNNNN
NNNNNNNNNNNNNNNNNNNNNNNNNNNNNNNNNNNNNNNNNNNNNNNNNNNNNNNNNNNNNNNNNNNNNN
NNNNNNNNNNNNNNNNNNNNNNNNNNNNNNNNNNNNNNNNNNNNNNNNNNNNNNNNNNNNNNNNNNNNNN
NNNNNNNNNNNNNNNNNNNNNNNNNNNNNNNNNNNNNNNNNNNNNNNNNNNNNNNNNNNNNNNNNNNNNN
NNNNNNNNNNNNNNNNNNNNNNNNNNNNNNNNNNNNNNNNNNNNNNNNNNNNNNNNNNNNNNNNNNNNNN
NNNNNNNNNNNNNNNNNNNNNNNNNNNNNNNNNNNNNNNNNNNNNNNNNNNNNNNNNNNNNNNNNNNNNN
NNNNNNNNNNNNNNNNNNNNNNNNNNNNNNNNNNNNNNNNNNNNNNNNNNNNNNNNNNNNNNNNNNNNNN
NNNNNNNNNNNNNNNNNNNNNNNNNNNNNNNNNNNNNNNNNNNNNNNNNNNNNNNNNNNNNNNNNNNNNN
NNNNNNNNNNNNNNNNNNNNNNNNNNNNNNNNNNNNNNNNNNNNNNNNNNNNNNNNNNNNNNNNNNNNNN
NNNNNNNNNNNNNNNNNNNNNNNNNNNNNNNNNNNNNNNNNNNNNNNNNNNNNNNNNNNNNNNNNNNNNN
NNNNNNNNNNNNNNNNNNNNNNNNNNNNNNNNNNNNNNNNNNNNNNNNNNNNNNNNNNNNNNNNNNNNNN
NNNNNNNNNNNNNNNNNNNNNNNNNNNNNNNNNNNNNNNNNNNNNNNNNNNNNNNNNNNNNNNNNNNNNN
NNNNNNNNNNNNNNNNNNNNNNNNNNNNNNNNNNNNNNNNNNNNNNNNNNNNNNNNNNNNNNNNNNNNNN
NNNNNNNNNNNNNNNNNNNNNNNNNNNNNNNNNNNNNNNNNNNNNNNNNNNNNNNNNNNNNNNNNNNNNN
NNNNNNNNNNNNNNNNNNNNNNNNNNNNNNNNNNNNNNNNNNNNNNNNNNNNNNNNNNNNNNNNNNNNNN
NNNNNNNNNNNNNNNNNNNNNNNNNNNNNNNNNNNNNNNNNNNNNNNNNNNNNNNNNNNNNNNNNNNNNN
NNNNNNNNNNNNNNNNNNNNNNNNNNNNNNNNNNNNNNNNNNNNNNNNNNNNNNNNNNNNNNNNNNNNNN
NNNNNNNNNNNNNNNNNNNNNNNNNNNNNNNNNNNNNNNNNNNNNNNNNNNNNNNNNNNNNNNNNNNNNN
NNNNNNNNNNNNNNNNNNNNNNNNNNNNNNNNNNNNNNNNNNNNNNNNNNNNNNNNNNNNNNNNNNNNNN
NNNNNNNNNNNNNNNNNNNNNNNNNNNNNNNNNNNNNNNNNNNNNNNNNNNNNNNNNNNNNNNNNNNNNN
NNNNNNNNNNNNNNNNNNNNNNNNNNNNNNNNNNNNNNNNNNNNNNNNNNNNNNNNNNNNNNNNNNNNNN
NNNNNNNNNNNNNNNNNNNNNNNNNNNNNNNNNNNNNNNNNNNNNNNNNNNNNNNNNNNNNNNNNNNNNN
NNNNNNNNNNNNNNNNNNNNNNNNNNNNNNNNNNNNNNNNNNNNNNNNNNNNNNNNNNNNNNNNNNNNNN
NNNNNNNNNNNNNNNNNNNNNNNNNNNNNNNNNNNNNNNNNNNNNNNNNNNNNNNNNNNNNNNNNNNNNN
NNNNNNNNNNNNNNNNNNNNNNNNNNNNNNNNNNNNNNNNNNNNNNNNNNNNNNNNNNNNNNNNNNNNNN
NNNNNNNNNNNNNNNNNNNNNNNNNNNNNNNNNNNNNNNNNNNNNNNNNNNNNNNNNNNNNNNNNNNNNN
NNNNNNNNNNNNNNNNNNNNNNNNNNNNNNNNNNNNNNNNNNNNNNNNNNNNNNNNNNNNNNNNNNNNNN
NNNNNNNNNNNNNNNNNNNNNNNNNNNNNNNNNNNNNNNNNNNNNNNNNNNNNNNNNNNNNNNNNNNNNN
NNNNNNNNNNNNNNNNNNNNNNNNNNNNNNNNNNNNNNNNNNNNNNNNNNNNNNNNNNNNNNNNNNNNNN
NNNNNNNNNNNNNNNNNNNNNNNNNNNNNNNNNNNNNNNNNNNNNNNNNNNNNNNNNNNNNNNNNNNNNN
NNNNNNNNNNNNNNNNNNNNNNNNNNNNNNNNNNNNNNNNNNNNNNNNNNNNNNNNNNNNNNNNNNNNNN
NNNNNNNNNNNNNNNNNNNNNNNNNNNNNNNNNNNNNNNNNNNNNNNNNNNNNNNNNNNNNNNNNNNNNN
NNNNNNNNNNNNNNNNNNNNNNNNNNNNNNNNNNNNNNNNNNNNNNNNNNNNNNNNNNNNNNNNNNNNNN
NNNNNNNNNNNNNNNNNNNNNNNNNNNNNNNNNNNNNNNNNNNNNNNNNNNNNNNNNNNNNNNNNNNNNN
NNNNNNNNNNNNNNNNNNNNNNNNNNNNNNNNNNNNNNNNNNNNNNNNNNNNNNNNNNNNNNNNNNNNNN
NNNNNNNNNNNNNNNNNNNNNNNNNNNNNNNNNNNNNNNNNNNNNNNNNNNNNNNNNNNNNNNNNNNNNN
NNNNNNNNNNNNNNNNNNNNNNNNNNNNNNNNNNNNNNNNNNNNNNNNNNNNNNNNNNNNNNNNNNNNNN
NNNNNNNNNNNNNNNNNNNNNNNNNNNNNNNNNNNNNNNNNNNNNNNNNNNNNNNNNNNNNNNNNNNNNN
NNNNNNNNNNNNNNNNNNNNNNNNNNNNNNNNNNNNNNNNNNNNNNNNNNNNNNNNNNNNNNNNNNNNNN
NNNNNNNNNNNNNNNNNNNNNNNNNNNNNNNNNNNNNNNNNNNNNNNNNNNNNNNNNNNNNNNNNNNNNN
NNNNNNNNNNNNNNNNNNNNNNNNNNNNNNNNNNNNNNNNNNNNNNNNNNNNNNNNNNNNNNNNNNNNNN
NNNNNNNNNNNNNNNNNNNNNNNNNNNNNNNNNNNNNNNNNNNNNNNNNNNNNNNNNNNNNNNNNNNNNN
NNNNNNNNNNNNNNNNNNNNNNNNNNNNNNNNNNNNNNNNNNNNNNNNNNNNNNNNNNNNNNNNNNNNNN
NNNNNNNNNNNNNNNNNNNNNNNNNNNNNNNNNNNNNNNNNNNNNNNNNNNNNNNNNNNNNNNNNNNNNN
NNNNNNNNNNNNNNNNNNNNNNNNNNNNNNNNNNNNNNNNNNNNNNNNNNNNNNNNNNNNNNNNNNNNNN
NNNNNNNNNNNNNNNNNNNNNNNNNNNNNNNNNNNNNNNNNNNNNNNNNNNNNNNNNNNNNNNNNNNNNN
NNNNNNNNNNNNNNNNNNNNNNNNNNNNNNNNNNNNNNNNNNNNNNNNNNNNNNNNNNNNNNNNNNNNNN
NNNNNNNNNNNNNNNNNNNNNNNNNNNNNNNNNNNNNNNNNNNNNNNNNNNNNNNNNNNNNNNNNNNNNN
NNNNNNNNNNNNNNNNNNNNNNNNNNNNNNNNNNNNNNNNNNNNNNNNNNNNNNNNNNNNNNNNNNNNNN
NNNNNNNNNNNNNNNNNNNNNNNNNNNNNNNNNNNNNNNNNNNNNNNNNNNNNNNNNNNNNNNNNNNNNN
NNNNNNNNNNNNNNNNNNNNNNNNNNNNNNNNNNNNNNNNNNNNNNNNNNNNNNNNNNNNNNNNNNNNNN
NNNNNNNNNNNNNNNNNNNNNNNNNNNNNNNNNNNNNNcagagacagagacagagagacttgtATGTTTT
AATATAGGCACCATCTCTTAGGATTGCTTTTATTGTATTCCATTCATTTTTACATGTTATGTTTCTACtt
tcaatcttttattttaattttgaatttcttgatttcttcaatGACCCATTCATTATTCAATGATGTGTTg
ttggatctccatgagtttataTAGTCCTACAGTTTCTCTTGCCATTGAGTTCTTTGATCTATTAATATta
gatagaaaataaatttttttcaatttttcctatattttttgaAACCTGTTTTGTGACCCTATATATGACC
TACTCCAGAGAAAGACTTATGACTTTCTGAGAGCATCCACATTCTTCAATGTTTGGTTAGAACATTCTGT
AGATGCCCCATAGGTCAGTTTGCTCGATACTGTCAGTTAGCTCTAATTATCACAATGGCCTTTTGTCAAG
GCGAGAGCAGGGTGCTAAATcactcactattattgtgttgggtttcattatgattttacatcatttctcc
ctcaaTTGGGTGCAACTGTGTTTAGTGTGTTTATGTTTAGAATTACCCTCTTGATGGATTATTCTCTTAA
TCAGTATAAAGTAACTTTATTTCTCTCTCATGActagttttaatttaaaacaaattctgaCATTAGACTG
GGTACACCTGCTTATTTCCTGATCTCTTTTGTTAGAATCTCATTTTCCATtcctttactctaaggtagtg
tccaTCATTGATGATGAGTTATGTCTCTTGGAGGCATCAAACAGAGGGACCCCatcccctcttttatttt
tttattttttcttccatctttattaacttgagtatttcttatttacatttcgattattattccccatcct
ggtttctgggccaacatccccctagcccctaccccttcccttgtctatgggtgttcccctcccaatcatc
ccctcattaccgccctccccccaacaatcatgttcactggaNNNNNNNNNNNNNNNNNNNNNNNNNCttg
tttaaatttatgttttcctgaattctttcagggatttttttgtgtccctctctatgggcttctacttttt
ttatttatgttttcctggaattctttcaggcattttttgcgattctttcaggcatttttgcgattcctct
ctgtaggcttcctacttgtttctctaagagagttcttcacgtctttcttgaagtccctccagcatcatga
tcaaaaatgatttgggaagtagatattgcttttctggtgtgtttggatattccatgtttgtttttgatgg
gagaattgggcccggatgataccatgtagtcttggtttctgttgcttgggttcctgcgcttgccttctcg
ccatcagattatctctagtgtttactttgttcctgctatttctgaacagtggctagactgtcctataagc
ctgtgtgtcaggagtgctgtagacctgttttccctctctttcagtcagttatggggacagagtgtttctg
ctttcgggcgtgtagttttttcctctctacaggtcttcagctgttccctgtgggcctgtgtcttgagttc
accaggcagctttcttgcagcaagaaaagttagtcttacctgtggtcccaaggctcaagttcgctcgtgg
ggtgctacccacgggctctcctgcagcggccagcaaccaggaagacctgtgcccgtCTCCCCCTcgcagg
agcttcagtgcaccagggttccagatggtctttggctttttcctctggcgtctgagatgtgtgtgcagag
agcagtctcttctggtttcccaggcttgtctgcctctctgaaggttcagctctccctcccacgggatttg
ggtgcagagaactgtttatccggtctgtttggttttttttttttaatatttatttgtttttatgtatgag
GATTCTATCTGCAGgtatacctgcatgccagaagaaggcatcagataccattatagatggttgtaagcca
ccatgtggttgctagagttgaactcagaacctctaaaagagcagccagtgcttttaaccgctgagccact
gGAAAATCCTGCTCACTGTTTTTATGCTTAGTAATAGTTTATAGAGAAGACCTCATTTGGCTTTATCTAG
CCAGAGACCTGGGTGGAAGGAAGAACTCTTGGACCCTTTTAGCAGCCTGTGGTCTATGATTCAGGGATCA
GTATACTGTCTACATTTCTTTCAATGTTGTAAATCTCTCTTGAGCACTTGGTCTATATCATATAATATAC
AAAGATAATCCAAGTGCAACACAATGTATATATAGTTATTATGCATGTGCTGATGAAGACCTTGAAGTTT
AGAAAGATTTAGTGGAATGCAATCAAGAAAGATATGAAGCCAACTTCATTAGACCTCAGGGCTCCATCTT
CTCCCCACTCATTTAGGCAACAGAGGATGCCTCAACAATACTATGGGAGAAATAATTCCTTCTCCTGACC
CACCCTATAAAAACAGTGCTGTGTCTCACATACCCTGTCTTATTCCTTTATAGGAACACAAATGATACCC
AGCTTTTCTAAGGTTAGCCTAGGTaaactgcatgcatgtgtgcacgagcgcacacaaacacacacacaca
cttgcaatcATGCACATTCCAcatttgcacatgtgtgcttgggcacacacacacacacacacacacacac
aaagtggattttcatctttctgattttgtagaagatattgttGCTACAGCATAATTGAATACCTTTGAGT
CTTATGCTGGGGCCGCCTGACACAGCTGTGCAATTATTTATCCACAGGTGATGGGGGAGttaaatgagaa
aggaaatgtACCTGCAACTTTAATGCATTTGGAGGCATCTATCAAAGACACATTTGGAACCCAGAGACCT
CCGTCTTATTGCCAGCTATTCTACAGGCTTTCTCAAGTAGCTTTAAAAGTGCAGAGAAAGGAGTTTGTGA
TGAGAAAGTTTGGCTGCTCCTTACCTtcttagtagattttttttttttagggacaGAGGAGTAGGGTCCC
ATCTTCAGCCTTGTCTCCGTTATCTTTTAGGTATAACCTTGTGCTATGGAAAGGGGAAAGGGTATTTCTA
AGAAACAGATTCAGGCAGAAAAACATGTGTTTCTATAATCCCATGCATAACTGACCACATGTGTAATGTG
TTCTGTATGtgtaaaatatggaaaaaaatcactttatttaATTAATACGTTGCTGGCCCCTCTTGAAACC
TGACACTTCCTAGCTCTCTGTCCGTTGTCATCTATTGTTCCATTTGCTGTTCCTGTGGGAGAAAAAAGGT
CCCACACATTCTCAAGACTACCTGAGGTACCACTCACTCACAAGACTACTTGACCGTGAGCCCAGGAAGC
AAACATATTGGAGCTGAAgagtgaagagatggctcggatggtaaagtgcttgccatatgAGCATGGGGTC
CAGAGTTtaatccccaacacacacacacacacacacacacacaaacacacacacacacatacacacagag
gaatcAGGCACAGTGGTGCCTGCTTGTAATCCCAATAATTTTGGGGAGCTGGGGGCTGAAAGATTCCTGG
GGCTTTTTGGCCAGGCAGTCAAGCTGAGTCAGCAAGCTCCAGATTGAGTGAAGGAATCTGTCTTTCAAAG
TAGGATGAAGAGGAGTTGAGGAGCATAACCATCATCGACCTCTAGCAtccacacttacatgcacacatgt
acatgcacccctgtatgcatgtgtgcaaacacatCAAAAACCAAGAAGCAAGCATTGTTAAGtacaaagc
cagaaaaaaaaaacctgacaatcTTCAAGTTCTATAATTGATTCTTCTTATACTGGAAAGAGCAGGAACT
TGTTAGttcttagattttatttcttatttgtagATGTCACCATATTTTTTCACATCAAGGaatgattatt
tttataagaCAAATACCAACAGCTCCTCTGTTCTCAGTTTGAGTTTCTGCTTTTCCCATCTCTAGTACCA
GAAGTAGAATTTGCAACCCTAGAAACATGGAGACATCAGATGAGAGTGGGTGAGCAGGTAGAGAAGAGAT
AAAAGCCTGTAATCTGAGATTCTGGAGTGTCTCCAGAAGGCAAATTTGTCCAAAATAGACTTGGAAGCTC
TTTGCTTAAGAGGCACTGTGtgtttggggaaggggagggggcagtcaCATGTAATATGactctttgtcta
tgtctttaTAGCTTATTGAAATCCAATAAGGGCTcattgattaagagcactgacttctcctCCAgtaagt
cctgagttcaattcccagcaacaacatgatgactcacaaccatctgtaatgggatcagatgccctcttct
ggtgtgtctgaagattgtgacagtgtactcacatacataaaataaataaatctttcttgaAAAATccagt
ttaattaaaaaaatttcttttttggtcattACACAGTCCAAATCTGGGGTACAATAAAGCAAACCCAGAG
ATGTCTTTCAAAACTTGTAGAACATAATTCCAACCCTTTTTGGATTCTAAAGTTGCTATTAAGAATTTGA
TGTTTTCCTGATGGGTTTGCCTCTGTGTTTTCACTTCTTGATGTTTTCaatgtttctctttattctgCAT
ATTTAGTGGTTTAGATGTACTATGATGAAGGAAGGGTTtttactgttgttattgttgttgttttgatccT
GACTCTTTAGTCTTTTTAGTGTCCACCCCAATCAATGAAATAGTACCTGTATTTTGcaagttttattgaa
aatattttctatatcttcAGAACAGGATTCTTTATCTCTCTTTTATCCATGATCCTTTGGGTTGTCCTTT
GCATTGTCTCGTGAACATCTTGAGGCACAGCCCAGACCTCTTACTAACTTACCTTTGTCCTCATtagcct
gttttcattcttctacttTGTCTTCAGATTCAGATATTATGTGCCCTCTGCCCCTTGATCTATTCTATTG
TGGGGCTTTACACAAACTTCTGATTTGGcttggtttctctttttattcccaATAATTAGGTTTAACATCC
CTTTGACCTTTCTATCTCTTTATTGAATTCctcttttatatattatatacaatactATATATTCTGCCAT
TGGCATTCTCTTGGAATTTGTTACAACTACCTTCTATTTACATTGCATTAAACACACCAATGATCTGTCT
TTTGAATTTGTGGTGGAGGGCATATAATCCACCTCCTTGGAGGTCATTACTGTAGGGCAAATACTGTTTG
GAGGAGTAATGTTGTTTCAGTTgcatatttcttatattttttgacTAACACACCTGGAACTAGCCCATTA
AATTTATTCAGTTCCCTCATTTTTATAAAGTTTATACCACCCTGTTCTTTCAGACAGTGTCTTACATGGT
CAAGAAAAGCCAGATTCTTCAAGGGACCTAGATTGGGATACTGTTGTGTGCTGTAATATCTTCCATGAAG
CAAATGATTTTCAATTGAAGAATTAAGATATTCACAAGTACCTGTAagatttgttgttatttgtttgttt
cttgggccAGCACCACAGACAGATTCAGAGCAGTTGCCTAAAGGCAGCTGAAATCTTAGAAATGTCTTGT
AATCATATGAAACTTACAGTGACTGGTGTCCACGAGAAGCATCATTAGTTCCAAGTCAGGTCTAGGTTGG
TGAAAACAGGAACTTAGGTGATTGGAACAAGCAGAATTTGGTGTACTTATTCAGCCATATCTTGTTCTGC
ATTTATAAATCCAACTTACACGTATTTTATGAATTACCTTCTCTGTCTCAGTCGCTACAACAATGGCAAA
GGTTTGTAAGGATTTTTAACAGAAGAAGCACTAAAAATTGTCTCCAAGTGTAATCCAAAAACACCTCTCT
TTTCTTACTcctctaatttatttttctcaattgGAGATCTGAAAACAGTGCCCACAAGCCTGAGGTGTGG
CCCAGCATTAGACtctagcacacacacagtcacagcagCAGTCCtcagcactacacacacacacacagag
ccagttGTTCTCTACATAATGAACAGTCCTCCAGTTTGATTTTCCTGTTCTAATAAGGTGAGGAGGTAAg
ctgaaattaaggaaatgagtATTTCTAATGTGGCGATTCAAAGTGACAGTTGCAGGCTTGAATAGATTGC
CTTCCCATTCTCAGAAAAAGCTAGAGGTAGTAGCTTGGCTACCACTTGTCTCCTTTGTGTATTTTATATC
TTCAAATGAACTAAAATCAGTATTTatgattttataataaaaatcattttaaaaggctTAGTTTAAATca
ggtgtgcatgcacacacacaaacacagagagagaggagagagagagagacagacagagacagagacagag
agacttgtATGTTTTAATATAGGCACCATCTCTTAGGATTGCTTTTATTGTATTCCATTCATTTTTACAT
GTTATGTTTCTACtttcaatcttttattttaattttgaatttcttgatttcttcaatGACCCATTCATTA
TTCAATGATGTGTTgttggatctccatgagtttataTAGTCCTACAGTTTCTCTTGCCATTGAGTTCTTT
GATCTATTAATATtagatagaaaataaatttttttcaatttttcctatattttttgaAACCTGTTTTGTG
ACCCTATATATGACCTACTCCAGAGAAAGACTTATGACTTTCTGAGAGCATCCACATTCTTCAATGTTTG
GTTAGAACATTCTGTAGATGCCCCATAGGTCAGTTTGCTCGATACTGTCAGTTAGCTCTAATTATCACAA
TGGCCTTTTGTCAAGGCGAGAGCAGGGTGCTAAATcactcactattattgtgttgggtttcattatgatt
ttacatcatttctccctcaaTTGGGTGCAACTGTGTTTAGTGTGTTTATGTTTAGAATTACCCTCTTGAT
GGATTATTCTCTTAATCAGTATAAAGTAACTTTATTTCTCTCTCATGActagttttaatttaaaacaaat
tctgaCATTAGACTGGGTACACCTGCTTATTTCCTGATCTCTTTTGTTAGAATCTCATTTTCCATtcctt
tactctaaggtagtgtccaTCATTGATGATGAGTTATGTCTCTTGGAGGCATCAAACAGAGGGACCCCat
cccctcttttatttttttattttttcttccatctttattaacttgagtatttcttatttacatttcgatt
attattccccatcctggtttctgggccaacatccccctagcccctaccccttcccttgtctatgggtgtt
cccctcccaatcatcccctcattaccgccctccccccaacaatcatgttcactggaggtccagccttggc
aggacccagggcttccccttccactggtgctcttactaggatattcattgctacctatgaggtcagagtc
cagggtcagtccatgtgtagtctttaggtagtggcttagtccctggaagctctggttgcttggcattgtt
gttcatatggggcctcaagacccttcagctctttcaatcctttctctgattccttcaacgggggtcccat
tctcagttcattcgcctatgtatttgccatattctggctatgtctctcaggagagatctacatctggttc
ctgtcagcctgcacttctttgcttcatccatcttatctagtttggtggcccCACTCCCTTTAATCCACGT
CATTCATCTGTATCTTTTTTATTGGTAACTGAGATCATTAATATTCAGCAGCACTACTCTGTAGTGTTCG
GTGTTTCCATAATTCCATTTAGTCTGTTATTGTTCTATTGTGGTATTTTCTTTCCTCCACAGTCTCTAGG
GTGTGTTTATCATTCTCTTTAGTTTGAATAACTTCTTTCAGAATCCTCTATAGGCATGGATTAACATCCA
CACATTCCTGGAGCCTGCTTTAGTCTGCTTTAATCGtggaaagattttctttttctttcaggacTGGGTT
TTATAGTCTGGGTTAACAGCTGTGGCCTCTCAGAAATCAGGCTGCCTATTCCAAACTCCACTTGCCTTGA
AAGTTTCTGATAAGAAATCAACTTTTATTCTGTTAGGATTATCTTTATAAGTTTCttaatgtttctcttt
tgatataCTTTCTTTCAACATTTTATCTTTAATATGACTTTTTTTCCTGGCCCTgtctatttggtattct
atatGCCTCTTGTACTGAGATAGGTATCTCTTTCCCTATGTTTGAAAATTTtactcatattttttaaaat
atcttttttatgCCATTGGCATGGAAACTCTTCTTTGTCTATGCCAATAATtcctagttttgtttttatt
cctcaTTTCCTAATGATCTTCCATGTTCCatctttactattttttttagaaGTTATTCATTTCATGCACA
AGCAATTAATACCAACTGGACTTGGTAGTCTCTAAAATAAGAAGACATGAAGGTATGAAGGGACTctagg
ggaggagaatgggggagAATTTGGACTGGATATGATCAAGACACATTATATGCACtggatatgatcaaga
tataCTGTTTACATTGGATATgaccaagatacattgtatacatgtaagatgtcaaagaataaaaggtaca
gttttgtttgtttgacccTAGCACTTAGGAGCTAAGTCTGGGCcccatgcctggtacccacacaGTGCAA
AAAAAAGGTATCGGATCCCATGGGACTGGCATTGAAGAGGATTGTGAGTCTACTTGGAAAGCATTCTGTG
TTCTTAATCACATTGTACCAAACTCTCCAGTTCCCATATATACTTAAAAAACTATGGGAAAAATTTGGGG
GGGTGAGATGACAGTGACAGAGCTTTTAGCCCCTTGTCTTTAGTCTTTctcctccaccctcacccctgcc
CCCTGTGATTCATTCTATTTATGAGACTTCCCACTGAGCCTTTTTTTCTCATTGAAATTTTTACCTCTAG
CATTTCAATTTAGTTCTCTTTAGTATTTCTACTTTTTTGTCAAATTCCATTTTCATATCCTGTATTGACT
TATTTCATTCAGCTGTTtgtatgtgttcttgtatttatTCTGGAGTTTAGATAGTCTTTGATTTCTTGGA
ACAAATTTTTAATCATTCTTTTGTATCCTTTATCTAGAATGTCATTTAAGTCAGTCTCACCAGGGCCATT
GCTGTGAGATTGGTAATTTCTTCAAGGAGACAGACaagttgtcgtgtgtgtgtgtgtgtgtgtgtgtgtg
tgtgtgtgtgtgtgtgtgtgtgtttgtgtgtgtgtgtttgtgtgtggtttgtgtgtgtgtgtgtgtgtgt
gtgtgtgtgtgtgtactacttGTGCTTTTGTGTTGGCACTTGTACATGTGCAGTTGGATTACTGgttgca
ttttttgtttgttttgtttcttatattGGACCTGTTTGCAATGTTCAATGGGGTCTAAATTGTATAGGGC
AGAGCTATCTATTTTTTCCTACTAGATTGTTGTTTATAGCACCAGGCTGTATTCCAGTTCTCCTTCAGAG
GAGAACACTTTCTTCAACAATAGCCACTATTTAGGGGAGGATAAACGGATAAACTCAGAGGAGTATTGGT
CAGTTACAAAACATGTATCCCTTCAGTACCAGTAATTGTAGGGAATAGAGTAGTAGTACCTATAGtactt
ggtatatatatatatatatatatatatatatatatatatatatatatatatatagtgggtattggtagaa
aagaaagaaattgattaagacacaaagaaacactaaTGATTCGTGTTGGGTTGATAGAATGTAGAGTGGG
GGAGATAAATAGATAAGAGAATGATATGGAGAAACTATTTGAGGTAAGATGACAGACTTTTTGCTAAAGG
TAGCCTGAAAAGGTGATTAATATTAATCCTAggacttagaaggcagaggcaggcaaatctctgtgagctc
taggccagcctttTCTAtatagagttccagaacagctacaGCTGCACTGTGAGactttgtataaataaat
aaataaataaataaataaataaataaataaataaatacatacatacatacatacatacatacatacatac
ataaaattaattaagttAAATGTTGTCAGGTAATGTGGAACGGGGTAAGATATTGTCACTGCCCTTCCTA
TCTTCCAATGCCAATTCCTCAGTCTTAACCCCAGCCCTGTAGTAGCCTAACTGTGTGCGTGTTGAAGGaa
tgttctcctcttcctctctgctccaAATCCCAGGGAACCCTGAGGATTTTCTACGCAGCCAGCCTTCATC
CCTCACCACATCCCTTTGTCTCAGCGACCAATACCTGGAGGCACTATGCCTAGAAGCCCATTGACCATGT
ATGTGGAACCCCACTGGCCATGTGTGAAGAACAAG
>circRNA_0026|Chr1:12128638_12134025_+
GTGCTTTGTCAGCAACCAGGGAGAGCTGGGCGTATGATTCAGGTGCCAGGGATCTCCAGAGCCCCGACTT
GCAGAGCCAGCTGCCCCTCCAGAAGCTGCTGGAGTATGGTGAAAGCTCTTTGCCTCAGCAGGCTGTGCTC
CACAAGCTTCTCACGCAGTCCCCGAATTTTGGCACTTCTACAGGCGGAAGCTATCTAGAGCTGGCCAGTA
CCGTGAGTACTTCTCTGTTCACTGAACACGTTTTCTGACCTGTCTGAATTCCAATaccaatattttaata
ttaagctCCAAGGGGTATACTGAGTATTGTCTTTTCTTTCGAGCTAAATATTGTACTATTTCAATTGCTG
CTGGTATTGTTGAGCATTCCGCAGTTTTTAGTACTTAAGGGCTTAGGAACTTCCGTTCCTGCTATAACAA
TAGAGCAGGCTTCTAAATGGTGTTTTGATTAACTCTTTCTTGTAGAGTCTGATTTACTCAAGTCTACCAC
AGCTCTTCTATAACACTCCTGTGGTACCAGACATTATAGaccaacacaattctttctgtttctgaatttG
GACATTACTCCtttggaaaaaaggaaagaaaacatgtttcATTGGAAGTTTGATTAATGTTCAGGCTTAT
ACTTTTAAGGTTATTTCCATGGGAAAACTTAGTAGTAATCAATGCTGACTGTCTTGGGGAAAGAATTATT
GGCTTCCTTAAGTCAGAGTTGAGGGATGAGGGTGTGTGGTTGATGACTGTCTCCCTTTCAGAGACATACT
GAGATTATTATCTAAATTCTGTGGgagtttcctccctcccctctcccctccttctctcctttactccttc
cctccttccttcttccctctttccctccttccctccctcccttctaacctccctccacccccttcctGGC
TCTTAAAATTTAAGTTTGAACAGATGATAGCACGTTTATAACCGTGATGCCCAGTTTGCTCTGATAAAGG
CTGCAGACTCATAAGGACATGTTATAGCATATTTTCTAGTCATATGTTTTGGAGGGAGATGTTTGAAAAA
GTTAATAATCATAAGACTCTTGAaataatgaaaatgcaaaaatTATAGAAACCCTTAATGACATTCTACA
AAATTCCTGACCAGTATTTGTCAAAACCACTAAGGTTATTAAAACCAAGGAAAGTCTGGGAGGAGAAACT
TTTGGTCTACAAAGGTATAACCTAAATACAACATCATTCCTTTGGTGAGATTCTGGATAATAAAAAtcta
aggagacccagggaatataCTCTCATTGATAGATAATGTTGCATCCTGAACTGTGACAAAGATcatcaaa
taaataatataacatgATAATAAATGAGTCAAACTTGGAACGCTACTTTGGAACTTTTCTATAAGTCTAA
AGCTGTTCACaaagttaaaatgtttttaaaatttaaaatatgaagagCACCTGTACATACAATCCTTTTC
TGGACATGATTATGTCTCTAAGGCCTGTCAAATCATCTGTGGTTATTGTACTATTTCTTCTTGACCACCC
TTCAAGGACAACCTTATACAGTTTGAACAATGAATATAACTATTGTACCTGTTTCCTCTGTGTTCAATAG
ACCAGGAAATTGGTGGTAAATATGTCTGGCATGGGTCTAAATTTAGCTATGCATGTTACAATCACTTCCA
GCAGACTGAGTCTTCCCTATACTACATCAACTGAGCTTTGTAGCTCATCAACAATCTTTGTAGCTCAAAG
ATTACCCTGTACTTCTGATCCCACTGCCTCCACCCCCTGAATTCTAAGACTGTTGGCACTTACCATCatg
cctgggctatacagtgctgggaattcaacccaTGATAGTGTACaggctaagcaagcactctagcaATTGA
GCTACAATCCCTAACCCCTGATGTCATTTTCAAGATAGTTAATGCCATAGCAATATAGATGACTTTAAaa
tcattatacattatacactGTGGAACACCATAGGAGCTTTCTATTTCAAAGTGGATCTGCAGTACCTGGC
TTTCCAGCAACATCCTGAGTGGACTCCTATGGTCCTATCTCTCCTTAGCAGAAGCAGGTACAATCTCCAG
GTTTCATCTGGCTGGGTCTTCTGAGTTTTGTGATCAAAGGACTCAAGATAATGAGTTCTTATATGCTTCA
TACATTTCCCCTCCCTGAGTGGATGGTGCTTAAGATTGTCTCAGCAGATGCTAGCTTGATAAAGTCTCCC
TTAAATGCCAGGTTTGTGTGGTGCCATTTCTCTTGACATGTGAACCTACATGTTCATAACAGATCAAAAA
ATGGAAACCACCAAAGGCCAACcactggggttacttacaggaatataaGTGAGAAGATAtacaggagcag
aaataactcaaagaCAGCTTCATcaaccaaagcccaccccaatgTGAGTGGCAGCATCCAAAAGCTGGAA
ACCTGTGTTTACTATATAGCCTACAGACAACTCATTGGTTTGTAGACTCTCTCTTTTAGGCAGCTCCAGT
GGTCTGAGTCTCTTCTCAGTCACTCAGCTGATTTCTGCAAAAGGCAGCCCTGTTGGTTAGAGAGTTTCTT
TCAGAGTCTTTACAGTGTATATAAGATTGGGGAGAGAGGGATCTTGAAAATCTGGTCAGTTTTGGGAACA
TCCTGAAGTTTTTGAATTGAGTACTTCCTGAGTGATAGCAAGCTTTCTAGCTGGATAGAATCTTTTGCTT
CCTCtggaaaattttgttttaatgagtTTCCTTCCAAGACAGATGGTTTTATCACGGAGGAAATTCTTAT
GCAATACCAGGCACTCAGCTCCTATAATAGCAGTTAGTGTACTTCAGCTTATAGACCTTTCTGTTTGTCT
ATGGCTATCAAAACCTGTGAAAGATAACCGTGATATGTGTTGGCAGATAATCATTGTAACACACTGAACA
AGTTAGAAGTGATTCAATAGCACAAGTATTTAACAAGTACACATatgaccaaataaataaataaaactga
acatACTAAAGGTCATCCTTTGTGAGAACCTGTATAAATACAGACACTGAAGTGCTATGATGGCCATATA
TTctcacagagaggaaaacagaaaattttaacTAAGGTTGAACCTTATTATGTGTTTAAACCTTGGTACA
GGAGGTTGAGCTCCCAATTTTCCACTCCTTCCTATGTCCACATCATTTCTGATGCAACTTTGGAGTCTTC
TTGTCCCATGAGAAATAATAGTCATTGTGTCAACCATTGAATTTGTGGAGGGGGGTTCATTACGCAGCCA
CCATTTTTTTCTGAGACTGCTCACAGGGATCCACGATCCCAGTTTGAGAAATAGCCTTGTGTGTGGTCAG
AGAAAGCAAAATAGCCTCTTGAATTGCCATGCTCAAGCAATCCCTGTATTTATAAAGTCATATTAAAAGT
AATTTATGTTCCTTCTAAAACAAAGTCCTGAACTAATAAAATTAAGTTGTGTTTAAAAACAGCTAGAAGC
AAAAGACATTGGTCAGCATCCAACTTGGAGATGGAAAACACACAGTAATTCACTCAGGGGAAGGCTAATA
TAAGCAATATTAATGAGTAGCATAGCATGGTCacaaatggagaaagaaagctCTAGTAAGTTCACGAATA
ACACAGGGAAAGAGCAGCACCATATCTCAGCCAGTCAAGAAACACATTTGGAAGCAGGTTCTCACACTGC
CAGGGGCTGATTCAACCTTTGAGGGGATCATGGTACCCACTGGGCAATATAAAAGTTCCTGGTAGGATGG
ACAAACAGATGAGCAGCCCTCTAGAGTACCAACCCAACTTGCTGGGATGCCATCCATCCTTGAGGAACAT
CCTCAATACTTGCTAAACATCACTAAGATGCTGACTCCAGAATAGCAGTGAAATTCCTTAGAAAGACTGC
TTAAATGACAAAACTCTTTCCAAGAATGAACAGCCCAGATGTCCTGCAATGCTGGTCTCCACAGGAGAGA
GCACAATGAGGTTGGGATTTCTAGCTTCATTCAGTGTCCCTTTAGCATTCTCTATTGCCAGAGAAGCAAA
TTTTGCAGTTCCCTCCATAGTatgaaacaggagaaagaagggtAAATCGGAGGTAAGAGGGAGAAAGCCA
TACCTGGCATAGGCTTGTTTTCATCATTGGGAAACTTCTGGGAGATTCATACACAGCATTTTACTTTCTA
AGTCCCACAGCCTCTCAATACTGTTACAATGGCAGTTAAGTTTTGGCATGAGTTCTGAGATATTCAAGCC
AAAGCAGGTACCAAGTACAGGAGCAGAACAAAACGATGCTGTTAACAGGCAGTTGCATGGAAGAGGCAGG
GTGGCACAAATGATTTAGGACACAAGTGATTAATCATAAGGGACATACTTCACACAAATGTAGAAGCTAG
CCAAGGACTCAGAAAATCTTAAAGAGGAAATCCAGTAGATCTGTAGTGCTATAAGCCTGGTACACCAGGT
TGTTAAGGAGCAGATTAGCAACAATCAAGGTAAATTGCCCTGTGCTCGGCACCTGCTTTGGTGTGAATTT
TTTCTCCAAAACTCATGCAGAAATTTAATTGCCATGATAACAATATTAAAAGTGAGGAGCTTTAAAAGAT
AATTGGGCTCCAAGGGATCCACCTTTGGAGGCAGAATCAGtgccatattaaaaaaaaaaaaggaaagcgt
GCCAAGCgtcatggtgcacacctttaatctcagcacgcaggagacagaggaaggtgtCCAAGCTATccag
gtctacatagcaagctccagaccagccaaggctacatagtgataccctgtttcaaaagccaaaattatac
acacacacacggatatatatatatatatatatatatatatatgcgggtatgtatgtatatatatataatt
ataaattatatatacacacatacacacatgtgggtggatagatagatagatagatagatagatagataga
tagatagatagatagatagatagttggaAGAGTGTGCCTACCCCttgcaataaagaaaaaaacattgtcA
AATGCTGGCATTTGATATTGGACTTCCCAGCCTTGAAAGTACTTATGCACTTATGAGTGCGTAAGTGTCT
GTTTATTATAAGTTACCAATCATCCAGtattctgtgattctgtgatatCCCCACAAAGTAGACTAAGACT
GAGTCTCAAAACAGGTATCAAGGGTGACTTCTTTATGCCTAACTTTTGAATTTCacaaaagatctctctc
tctccagtatgACTGTGCAGAACAACCCGGGGAAGAAAGTGCTATGAAGCTTGTTTCTTCTTAGTTGAAT
GGGTGTGGTTCTGAAGTACTACAGAATGACAGCCACAAGGAACAGTGAGAGTCTGGTAAAGCAGGAAG
>circRNA_0027|Chr1:12128638_12158667_+
GTGCTTTGTCAGCAACCAGGGAGAGCTGGGCGTATGATTCAGGTGCCAGGGATCTCCAGAGCCCCGACTT
GCAGAGCCAGCTGCCCCTCCAGAAGCTGCTGGAGTATGGTGAAAGCTCTTTGCCTCAGCAGGCTGTGCTC
CACAAGCTTCTCACGCAGTCCCCGAATTTTGGCACTTCTACAGGCGGAAGCTATCTAGAGCTGGCCAGTA
CCGTGAGTACTTCTCTGTTCACTGAACACGTTTTCTGACCTGTCTGAATTCCAATaccaatattttaata
ttaagctCCAAGGGGTATACTGAGTATTGTCTTTTCTTTCGAGCTAAATATTGTACTATTTCAATTGCTG
CTGGTATTGTTGAGCATTCCGCAGTTTTTAGTACTTAAGGGCTTAGGAACTTCCGTTCCTGCTATAACAA
TAGAGCAGGCTTCTAAATGGTGTTTTGATTAACTCTTTCTTGTAGAGTCTGATTTACTCAAGTCTACCAC
AGCTCTTCTATAACACTCCTGTGGTACCAGACATTATAGaccaacacaattctttctgtttctgaatttG
GACATTACTCCtttggaaaaaaggaaagaaaacatgtttcATTGGAAGTTTGATTAATGTTCAGGCTTAT
ACTTTTAAGGTTATTTCCATGGGAAAACTTAGTAGTAATCAATGCTGACTGTCTTGGGGAAAGAATTATT
GGCTTCCTTAAGTCAGAGTTGAGGGATGAGGGTGTGTGGTTGATGACTGTCTCCCTTTCAGAGACATACT
GAGATTATTATCTAAATTCTGTGGgagtttcctccctcccctctcccctccttctctcctttactccttc
cctccttccttcttccctctttccctccttccctccctcccttctaacctccctccacccccttcctGGC
TCTTAAAATTTAAGTTTGAACAGATGATAGCACGTTTATAACCGTGATGCCCAGTTTGCTCTGATAAAGG
CTGCAGACTCATAAGGACATGTTATAGCATATTTTCTAGTCATATGTTTTGGAGGGAGATGTTTGAAAAA
GTTAATAATCATAAGACTCTTGAaataatgaaaatgcaaaaatTATAGAAACCCTTAATGACATTCTACA
AAATTCCTGACCAGTATTTGTCAAAACCACTAAGGTTATTAAAACCAAGGAAAGTCTGGGAGGAGAAACT
TTTGGTCTACAAAGGTATAACCTAAATACAACATCATTCCTTTGGTGAGATTCTGGATAATAAAAAtcta
aggagacccagggaatataCTCTCATTGATAGATAATGTTGCATCCTGAACTGTGACAAAGATcatcaaa
taaataatataacatgATAATAAATGAGTCAAACTTGGAACGCTACTTTGGAACTTTTCTATAAGTCTAA
AGCTGTTCACaaagttaaaatgtttttaaaatttaaaatatgaagagCACCTGTACATACAATCCTTTTC
TGGACATGATTATGTCTCTAAGGCCTGTCAAATCATCTGTGGTTATTGTACTATTTCTTCTTGACCACCC
TTCAAGGACAACCTTATACAGTTTGAACAATGAATATAACTATTGTACCTGTTTCCTCTGTGTTCAATAG
ACCAGGAAATTGGTGGTAAATATGTCTGGCATGGGTCTAAATTTAGCTATGCATGTTACAATCACTTCCA
GCAGACTGAGTCTTCCCTATACTACATCAACTGAGCTTTGTAGCTCATCAACAATCTTTGTAGCTCAAAG
ATTACCCTGTACTTCTGATCCCACTGCCTCCACCCCCTGAATTCTAAGACTGTTGGCACTTACCATCatg
cctgggctatacagtgctgggaattcaacccaTGATAGTGTACaggctaagcaagcactctagcaATTGA
GCTACAATCCCTAACCCCTGATGTCATTTTCAAGATAGTTAATGCCATAGCAATATAGATGACTTTAAaa
tcattatacattatacactGTGGAACACCATAGGAGCTTTCTATTTCAAAGTGGATCTGCAGTACCTGGC
TTTCCAGCAACATCCTGAGTGGACTCCTATGGTCCTATCTCTCCTTAGCAGAAGCAGGTACAATCTCCAG
GTTTCATCTGGCTGGGTCTTCTGAGTTTTGTGATCAAAGGACTCAAGATAATGAGTTCTTATATGCTTCA
TACATTTCCCCTCCCTGAGTGGATGGTGCTTAAGATTGTCTCAGCAGATGCTAGCTTGATAAAGTCTCCC
TTAAATGCCAGGTTTGTGTGGTGCCATTTCTCTTGACATGTGAACCTACATGTTCATAACAGATCAAAAA
ATGGAAACCACCAAAGGCCAACcactggggttacttacaggaatataaGTGAGAAGATAtacaggagcag
aaataactcaaagaCAGCTTCATcaaccaaagcccaccccaatgTGAGTGGCAGCATCCAAAAGCTGGAA
ACCTGTGTTTACTATATAGCCTACAGACAACTCATTGGTTTGTAGACTCTCTCTTTTAGGCAGCTCCAGT
GGTCTGAGTCTCTTCTCAGTCACTCAGCTGATTTCTGCAAAAGGCAGCCCTGTTGGTTAGAGAGTTTCTT
TCAGAGTCTTTACAGTGTATATAAGATTGGGGAGAGAGGGATCTTGAAAATCTGGTCAGTTTTGGGAACA
TCCTGAAGTTTTTGAATTGAGTACTTCCTGAGTGATAGCAAGCTTTCTAGCTGGATAGAATCTTTTGCTT
CCTCtggaaaattttgttttaatgagtTTCCTTCCAAGACAGATGGTTTTATCACGGAGGAAATTCTTAT
GCAATACCAGGCACTCAGCTCCTATAATAGCAGTTAGTGTACTTCAGCTTATAGACCTTTCTGTTTGTCT
ATGGCTATCAAAACCTGTGAAAGATAACCGTGATATGTGTTGGCAGATAATCATTGTAACACACTGAACA
AGTTAGAAGTGATTCAATAGCACAAGTATTTAACAAGTACACATatgaccaaataaataaataaaactga
acatACTAAAGGTCATCCTTTGTGAGAACCTGTATAAATACAGACACTGAAGTGCTATGATGGCCATATA
TTctcacagagaggaaaacagaaaattttaacTAAGGTTGAACCTTATTATGTGTTTAAACCTTGGTACA
GGAGGTTGAGCTCCCAATTTTCCACTCCTTCCTATGTCCACATCATTTCTGATGCAACTTTGGAGTCTTC
TTGTCCCATGAGAAATAATAGTCATTGTGTCAACCATTGAATTTGTGGAGGGGGGTTCATTACGCAGCCA
CCATTTTTTTCTGAGACTGCTCACAGGGATCCACGATCCCAGTTTGAGAAATAGCCTTGTGTGTGGTCAG
AGAAAGCAAAATAGCCTCTTGAATTGCCATGCTCAAGCAATCCCTGTATTTATAAAGTCATATTAAAAGT
AATTTATGTTCCTTCTAAAACAAAGTCCTGAACTAATAAAATTAAGTTGTGTTTAAAAACAGCTAGAAGC
AAAAGACATTGGTCAGCATCCAACTTGGAGATGGAAAACACACAGTAATTCACTCAGGGGAAGGCTAATA
TAAGCAATATTAATGAGTAGCATAGCATGGTCacaaatggagaaagaaagctCTAGTAAGTTCACGAATA
ACACAGGGAAAGAGCAGCACCATATCTCAGCCAGTCAAGAAACACATTTGGAAGCAGGTTCTCACACTGC
CAGGGGCTGATTCAACCTTTGAGGGGATCATGGTACCCACTGGGCAATATAAAAGTTCCTGGTAGGATGG
ACAAACAGATGAGCAGCCCTCTAGAGTACCAACCCAACTTGCTGGGATGCCATCCATCCTTGAGGAACAT
CCTCAATACTTGCTAAACATCACTAAGATGCTGACTCCAGAATAGCAGTGAAATTCCTTAGAAAGACTGC
TTAAATGACAAAACTCTTTCCAAGAATGAACAGCCCAGATGTCCTGCAATGCTGGTCTCCACAGGAGAGA
GCACAATGAGGTTGGGATTTCTAGCTTCATTCAGTGTCCCTTTAGCATTCTCTATTGCCAGAGAAGCAAA
TTTTGCAGTTCCCTCCATAGTatgaaacaggagaaagaagggtAAATCGGAGGTAAGAGGGAGAAAGCCA
TACCTGGCATAGGCTTGTTTTCATCATTGGGAAACTTCTGGGAGATTCATACACAGCATTTTACTTTCTA
AGTCCCACAGCCTCTCAATACTGTTACAATGGCAGTTAAGTTTTGGCATGAGTTCTGAGATATTCAAGCC
AAAGCAGGTACCAAGTACAGGAGCAGAACAAAACGATGCTGTTAACAGGCAGTTGCATGGAAGAGGCAGG
GTGGCACAAATGATTTAGGACACAAGTGATTAATCATAAGGGACATACTTCACACAAATGTAGAAGCTAG
CCAAGGACTCAGAAAATCTTAAAGAGGAAATCCAGTAGATCTGTAGTGCTATAAGCCTGGTACACCAGGT
TGTTAAGGAGCAGATTAGCAACAATCAAGGTAAATTGCCCTGTGCTCGGCACCTGCTTTGGTGTGAATTT
TTTCTCCAAAACTCATGCAGAAATTTAATTGCCATGATAACAATATTAAAAGTGAGGAGCTTTAAAAGAT
AATTGGGCTCCAAGGGATCCACCTTTGGAGGCAGAATCAGtgccatattaaaaaaaaaaaaggaaagcgt
GCCAAGCgtcatggtgcacacctttaatctcagcacgcaggagacagaggaaggtgtCCAAGCTATccag
gtctacatagcaagctccagaccagccaaggctacatagtgataccctgtttcaaaagccaaaattatac
acacacacacggatatatatatatatatatatatatatatatgcgggtatgtatgtatatatatataatt
ataaattatatatacacacatacacacatgtgggtggatagatagatagatagatagatagatagataga
tagatagatagatagatagatagttggaAGAGTGTGCCTACCCCttgcaataaagaaaaaaacattgtcA
AATGCTGGCATTTGATATTGGACTTCCCAGCCTTGAAAGTACTTATGCACTTATGAGTGCGTAAGTGTCT
GTTTATTATAAGTTACCAATCATCCAGtattctgtgattctgtgatatCCCCACAAAGTAGACTAAGACT
GAGTCTCAAAACAGGTATCAAGGGTGACTTCTTTATGCCTAACTTTTGAATTTCacaaaagatctctctc
tctccagtatgACTGTGCAGAACAACCCGGGGAAGAAAGTGCTATGAAGCTTGTTTCTTCTTAGTTGAAT
GGGTGTGGTTCTGAAGTACTACAGAATGACAGCCACAAGGAACAGTGAGAGTCTGGTAAAGCAGGAAGGT
GAGAAGAAAATGCCTAGTCTCTGAAAATGTTTCTCCAAAGATTTGTAACTACCCAGTAATGTTAAAGTTT
TGAAACAGTGATATACTTAAGGACTATGATACATAAAACATGATATTTTATAGGTAGAACACCAATAAAC
TTttgaacaaaatataaatttctgtGTACATTGTTTCAGCCATAATGTCATTGAAATGGCCTTAGCTTTG
GCATGTTCACTAATAAAAGAACTAATTGATGTGAATTAAAATCGCACTTTAAAAGAAACCATACACATGA
TATGAAGTGTTTAAATGAAACAATTCAATGGGAAGCAACAGCCAtgacttttctctttatttctcctcac
aagttgtatgtatgtatgtatgtatgtatgtatgtatgtatgtatgtgtattcttTTTAGTTAGTGATGT
TATGTCCTTGGATTGTTTTTAAGATAGGGACATTTTTACTTTTCCTTCATTGGTTTTAAGATGCTCTGAT
CATCAAGGAGTTGCCAAACCTGGGGTTAACATCTTGAAGTCTCTGGCCTAGAGGACTTGTGTGAGCTTTG
TGGCCATTAGCACCCTATTCTGGGCACTCTTCAGCTGCAAATAAATTCTTCAGCACAACTTGTAACCCTT
CAGATTTTTGGGAAATGGAATAATAAGTACAAAAGGGGGGAtggagatttgttttgttttgagaaaacgG
CCAAGGAACAATCTAGACATTTCAAAAACTTTGTCCCTTCTAAATGATTgagattgatttttctttttgt
aggatTTGCTCCCATTTGAGTTCTCATTTATCAGACACAGCAGCTATCAATGAAGAAATATATCATGTTA
TGTTTCCCCATAGTTTCCAATGATGGCTCAAAACGCTAAGCTGGCCTCCTTTGCAGATGAAGAGAGCTCT
GTCCTTCTAGGCTGCTCAAGTCTGCCTTCCTCTAGCTTGCACAATTACGCTTTAATTTTGTctacttcct
tttaatttttttctatatttgcttattttgtaTGTTGGTATGCATGTATTGTGCGCATGCACAATGGAAG
GTGCACATATCCTGGAACATTTGagcacttctctccttccacctggtgagtcccagggatcgaaCTGTGA
TCCATAGGCTTAGCAGCACACACCTCTAAGACTATCTCATAAGAACAATTTTACTATTCTTGACATTTAA
TTttgtacactttttaaaaaaaaggatttacatttttaaaagaagaaaaggtttttGTGAGTGATGTGGG
TTAAGttgtataaattttaaaagcCAACAGGGCTGAACAGATAGCTTGGCAGTTGAAGAGAGCACAATGC
TCTTGCAggggatccaagttcagttcccagcactcttATGAAACAGCGCACAGCTGCAGATAATTCTAGC
TCAAAGTGATCTGACATCCTGGCCTGGCTTTAGTGGGGATCTGTactcatgcacgcacgcacatacacac
gcacgcacacatgtgcactcacactcaaaatttaaaataagagaaataaatgaaagtcAACAAAGCATTT
CCCTAGCATGCATAAGGTCCTGAATGTGATCTCCAGCACTGTATTAAACAAACCAAAGATATTGAGTGAC
CAAATTTTGTTACTCGATGACTCCCAACAGTCAGACTCTATAGAGCCTTTTCTTTCATCCTGATAACATA
CCTGGGAATGAGAAGTTAAAATAGAACTGTGTCTATGTGAGTTCTATTTATAGATATGGCTCCTGGTAGG
gaaccatgctccagtggaaaGCCCCATATCTAggaatgtatgggccacaggaaTTAGACTTGGGAgagtt
atgaaaaataaaagcaggaacaaggggagtggatctgggagggggtatgaacaaaatatattgtagGCCT
AcattaaattttcaaataataaaaatcttatatttaacaataaataaacaaatgagatcTGTGTTGTTAT
AATCTGTCACATGCTCCTATGTTTTGAAAAGCCATTTATTAGCTGAGCTTCGCTGAGTATAACTTTCTGA
CTTCTGCCACTTTGAAGACAACTTTGCAGGCTTCAGTGTGAGAAACAATTCCTATTCTTATGGGGACACT
CTTATTTTTGCTTCAacctgtagtgagaattttggtttctttaaaaaaaggaaacacagaaatgtcGGAG
GAATATGgctttgttttaattccaggtaTGATCCCAGTTGCtttagattgtccacagcagctgactatga
tttgcctcatgctgtAGCATGGGTGTGATTTTGACAGCTGTAAATAGTTTTTAGAAGTGTATGACATTTG
GAATTTTGGGGACTTTTgaaagggtatataaatgctagagccccaggaGGATCTGTGGTGGCGGCCATTG
CTGATGGCTGCTGTTTTAGTTTGTCAAGTGGTCATGagcaaagaaatgagaaaataaattggaTATCCTA
CATCAAAGATCATACTTGCCCCATGGTACTCtacacccctaatcagcaggaagtcatctagcaataccac
caccacctttctcctctagccttctttctctcctacctagtgttgggattGAAGGTAGAATAGAGTTGAA
AAGAGTGGTAGAAAAGGAATCCATAAAGTAGCCAAAACTTCTGACTATATTAAAAATTTCATGATTTATA
GCTCGTGTGGTGTGTTTTCGCCTTTTTCTTGTCACTTCAGGTTGTAGGATATAGGACACACACAGCGAAG
AGGAGATGGGGAGTGGTGTATAAAGCGACCCAATGTTTgaaagtaagaataaaaatacataagacagtgc
actcttttcttttttgtttattttagttattaattttttttattaatgcaGTTTTCTTAGTATACAAtgt
tcgagtgttattcccgtttcccGGTTTCGGCGAacgccctcccccttccccttccttagaTGGGTGTTCC
GTCCAAACCCTTCCCCCCATgcgcccctcccccatagacaGTTCCTGGGGGTCAGTCTTCGCGGCCCAGC
TTCCTtcgcactggtgctcttactgggatattcaGTGGctactatgggtcagagtccagggtcagtccag
gcaTAGTCTTTGGTAGTGTTTGTCCCTGTGGAGCTCTGGGTTCGCttgcattgtttgtacttttgggtct
cgcgGAGCCCCCTTCAAGCTTTACAGTTCTTTCTCCTTGTTCGCTTCAGTAGGGACCTATTCTCCGTTcg
tgtttgctgctggcttcgcttgttttgctgtattctggctggtctctAGAGCGATTACATCCGGCTCCGT
CGGTGCACTTCTTTCGCTTCATCCACTCTTGTCTAATAGGTGGCGTATATGATGGGCCGAATGTGGGGCC
AAGGCTCTGACTggtgttcccttcagtctctgtgtttaatctttgctctccttccTGGCAAGGGTATTCG
TGTcgtccatttaaagaaggagtgtgaGCATGCACATTTTGATCAGTGCGCGTCTTGATTGGTTTGTTCT
AGGCATATAGGGTAAGTCAGAGCAGTTGGGCTaaataccacttatcaatgagtgcaaccTGTATGTCCGT
TCTGTGATTGggtatctcactcaggatgataatttttccagtccaaccattttgcccctacgaatttcat
aacttTGTTGATTTTGAGTTGGGAGTAATATTCCAGttgtggtagatgtaccacatttctgtatccatgc
ctctgttgaagggcatcggttCTTCCTGCTTCTAGCTATTATAGTAAGGGcgggatgaacatagtggagc
acggtcCTCTTATATTTGGGCATCCTTGGTTGGTATtatggcccaagagaggtaatgCGGATCCCAGCAG
GCCAAttcaatgtcccaattttctgagaacctccagctGGTTTCCCAgatggtttaccagtctgcaaatT
CAGGGACCTTTTCAAGCCACATTAAAGCTGTGAAAGGTCATCCAGTGTTGTGGTTTTGAATATGTTTGGA
CCAtagaatggcactatttggagatgtggctttgttggagtaggtgtgtcactatgggcacATGCTTtca
gatcctcatcctagcttcctggaagccagtcttctcttagttgccttcagatgaaaatgtagaaatctTA
GTTTCTCCTGTACCACACTTGCCTGGAcattgccatgctcctgccttgataatagactgaacctctgagc
ctataaggcagctccaattaaatgttgactttacaagagttgccttggtcatggtgtctgttcacagcag
taaaaccctcactaagacatcCAGTCATAGTTTGGTTTGTCTTGGGAGTCTCTGTTTACTAGGATACAGA
CTGTGAATACAGATGTTCATTTGCATTATATATTGATACATTATTAATGACTTTGATTTGATCAGGATGT
AAACTATAGTTTGGCCCTCAGGAATTAAAAGCCCCACAATCTAGCAGCCATTTTGTAAATAACTCTGcaa
tttgttattttaattttaataagttCAGGTATATAGCCGTTGCCATTTTCCCCAAGAATCCACATGAGAA
GTGAAAACTACTTATTTGGATACTTACATGCCATCTGAGAATGCAGAGGTGGTTTACTGGGGTATATTTA
ATCCTTCATACTGATCGAGTTAGTAAAATCTTCATGAGTACATTTAACAAATGAAAAGCTCTGCAGATCC
TTCCTAGTATCTCAAGTTTTTTTCATATATGGGAAAAAACACTCTCTGCTTAAATTCTTACTCTCTTACC
CTCCTCATCATCAGGTGTTCAGTGATGACCTTGCCTGCTTCCTTCACTTCTGGTTCAGAGAGCTtgactt
tctctcttcctcttatcCATCTCCCTCTTCCTGGCAGTGGCTGAGATTTATTTACAGCTTCCTGtcctgt
tatttttctctcaAACTCCAGTAAAATtgctcttgggtttttttttaaattatgttgctAGCATAAATTT
GACATTTTATGCTCTAACATCTTGTGGACATTATAATACTTTGAAGGGAAGAACATTAAATCTAGTAACA
agccttctttttccctttttacttttttgttgctgttttcttttttcccttctagGGGATTTGCAAAGGC
CTCTCTTGATGTATGTGAACATGGAGGTGTTCTTGAATGATTACTGCTTTATTATTTGCATAAATCTAGA
GTGTAGGCTGTAGTGATTGTTATTACTGGACAGGTTCTTGGTTCCTGGTTACCTAGTTGAACTTGCTTTG
GCCTTATTCCCTTTGCCATGACTCAGCTCCTGTTTCTTCCTTGTAACAAATGAAAGAAGTGACTAGGTAA
AGGGGTGGCAGAaaactcccttctttccctctggcCACTGAGTCAGGCTCTGGAGGTAGAACATGGCTGT
CCTCAATTGGCAACAAATTCACAAAGGGCATACATGCCATTCTCACAGCCACCAGGCACCTGTGTGGCCA
TTTCATGCTCCTGGGTGGCAGTGGCTCTCAGACATATTACgagttgcttctctcctaccATATGGgttca
gagatcaaactcaggttgtcaggattgGTAATAAGAGCCTGCACCATACACTGGTCcagaaatgtattat
ttttccACTCCACATTTATTctcataaaatatgattttgtgGGCCAATCACATTTTGAAAGATTGAGATT
TATTGACTCTCCCAGTGTCACCATCATTTCATCAATGAAAGGTACTTGTTTGCACCACACGTAGGTAGGG
TCGAGTATTAAGTTTCTATCTGTATAAGTCAATGAATAAAAACTCAAATTTAATTTCATGGAAATCCTAT
TTTTGCTTCTCACATTTCTTCATTAATGGAAAGAAGTCCCTCCACGAGTGCCAGGATGTGTACTTCCGTG
ATACACTCTGCACTTTCAGCACTACAGAAAAGTAATTTAAGTTTTTCTTAAACTCTGTGTTCCAATAATG
TAGCAGTAATAATATTTTCCCCATAATCATGACAAGAATTAAACTGAACAGTGCACAGAAAGGGCATAAT
ATAATTCTTTGTGAAAGACTGTGTGCCAAGAGCAATGATGGTATTCCAAcaatgctatgctatgctatgc
ttaCGAatcttattagaaaaaaatcttgatgTTTTTGAGTAGATAAAGATGGAACAACATTTAAAGATGG
AAATCAGAAAGTTACTGAAGTAGGTTCTAAGATTTGTAATAATGCCTACCAGTCACCTTTTTATGGGTGA
GAGGCTGCAATTGAAAACGATATTCGGCCCCCCCAAACAGAGAATTCATGTGGAAAAACCAGTCATGAAA
GAAGGCAATAATTTTAGTTAACAGATGAAAGACTCTGCAATATGTGGCATGTCATTTGAGCTCACTGAGA
AGAAGCTGGCTTTGAAAGTCATAttgtctctcctccctcttcaaACCTAAGCATATTTGTCTCAAAGTGT
CTTCCAAGGCCCTGGTCAAGGGATAGGCTGAACCCCTTGACCCTATGACANNNTCNagggagggaagaaa
aagggtaaggcattgtgtcctgcagatgaCTAGAAGGCAAGCCATTTCCTGCAGAGATTACTTATTTCAG
AATGAAATTGTGTCTACAGGGGGAAAAGAGACGCTAGAAACTCAGTCAGGAGATGCTCCTCTGTGAATAG
AAAGTGTATTAGAAACTCCAGCTAACCACCTCAGCTACTTTGGTCGGCTTCTGCTGCATGTTGCAAGCAC
CTAATTTAATGTCATCCTGTTGGTATCAGTTCTTTTGTTTGGATGCTTCATCTGAGGGAATTTTGCCCAG
GACACTATCAAGATACCCATTTGACGGCGAATGGGACATCCCTAGTTGGTTTCTGCTGGGTGTTTTGAGC
ACTCAACATGATGATGTTTTACTATCTGCTGCCTTTATCTGCCACTTCCCATTTGGCTTGCTATATACTC
AGTAAGATCACTCATTCAGAACTGAAAGGGTGACCACCATAGATCATTGTCCCCTGGTTTAGAACAAGgc
cattgaaaacaaaacaaaacaaaacaaaacaatagactGTCTGAGCCTGCCATTTCAGGAACCAGATTAT
GAGGGCCTAGAGCAAAACCTTTGCTGAAGTTCACTTGGACAGAAGGAGAACCCTATACTAGGGCAGATTT
GGAGGTGACCACTACCCTGGCACACGTTAGTTATGAAATACAGTAAGTACCTTTTCCCATTTGCTAACTT
GTTAGTCTGAAAAAGGAGAATACATTTTGGGGTCAGTGAATTGGCTCAGAGGGGAAGGGTACTTGTCAtg
aaacctgacaacctgagctttACCTCTGAATCcatatggtaggagagaaccaactcccacaaattgtcct
ccaCACATCATGGAACACACACTGACTACAAACAAGTgttagtggttttcttttttttaagtccatGTTG
AAGACCTTATAGGAAAACTAACACTGATAACTAGTGAGGTGGGTAGTTATTAAATGTCctggttttttat
tgttgttattgtttttattttcaaaacagggtttctttatgtagccctggctgtcttgggaaCTCAATGT
GGAaaccaggctgcctcaaactcagagatgcacctggctctgcctcttgagtgctgggattaaagatgtt
caCCATCACCAACTGGCCTAAATGTCCTTATGATGACAGTTCCCATTAGTTTTGAGGGTGTTTTGCTGGG
CAGTTCCACAGAGCATCACTCTTCCTGTCTTTGGGATAACCATCTCTGACAAAAGGATGCTGAGTGTTTT
GAGTACACACAGGAGGGCAGTGGTCCCATTTCTAGACACCTGATAGTATCCAGATCTCtgcatttctgtc
tttcatttcatgttgtgcagaggaagggagtttcctacacacaaaacaaatgatACTTGTGTCTAGAGTG
TGGCTTGGTGGCAACCTGTCTGTCATTGCTGtggtttcttctccatctttcttccaATAACTTATCTGAA
TGGATCTTTAATCATGGGGATATTACtaactttttcattttgaaatagggtctcactatgtagtgctagc
tagcctggaacttgctaaagAGCTCTGAGGTTAAAGGCACTTAACAGCACTCTGGATAGTATTAAAACTT
agtgacacttttttttaaaaaaaaagaaaaggcagagaagaaaggatTGTACATTCTCAACCTAGTATAA
TAGTGTTTGCTAGCTTCATGTTTTTGTATCTGAAAATACATCTGTGGAATAAGAATGGCGGGTAAGAAAG
TAGGGTCTTTTTGTGTTTGCTTGAGCTTCTAACTCTGCAGAACTGTTTCTTCTCTATGCTAACATAGGAA
AACCCTGCTTCTGTTCACTGTTTCACCACCCCTTTCCTCTCATCATAAATAGCAGGAAGCCCAGCTTGCT
GGAGCAGGAGTAAGCTAATTTATCGTTAAAAGAGTGGGCATAGAAAAATGtggctagggctggagaggtg
gctcatggttaagagcactgactgctcttctcagaggtccctgagttcaattcccagcaaccacatggtg
gctcacaaccatctgtaatgagatcggacgccctcttctggtgcatctgaagacagttacagtgtactca
tatataataaataaataaatctaaaaaaaaaaaaagaaaagaaaaatgggccTAGGGCAGTTAAACCCCC
AGCCACATATGCTTTTCATCGGAGAGAGGAgcggaggagaggagagggagaggagagaggagagggagag
ggagagggagagggagagggagagggagagggagagggagagggagagggagagggagagggagagggag
agggagagggagaaacattATGATCTTGCCTTTGATAGACAGAGGGACCTAAAATAAggacttctttatt
tttactttgtttttattgtcaaattcattctttgaaaagaATAGCCCTTCAACTGGCTCTTGGATTTGTG
AAATAAATGCATAGAATGAACTTTAAGGAATTTgactataaattatatatatataactggcAGTTTGaga
gtgtgtttctctctctctcatctctcctctctctctctctcaatctcttcttcatctctctgtgtgtgtg
tgtgtgtgtgtgtgcggcgaCGCGCGCAGCCGCGCGCGCATCCNNNNNNNNNNNNNNNNNNNNNNNNNNN
NNNNNNNNNNNNNNNNNNNNNNNNNNNNNNNNNNNNNNNNNNNNNNNNNNNNNNNNNNNNNNNNNNNNNN
NNNNNNNNNNNNNNNNNNNNNNNNNNNNNNNNNNNNNNNNNNNNNNNNNNNNNNNNNNNNNNNNNNNNNN
NNNNNNNNNNNNNNNNNNNNNNNNNNNNNNNNNNNNNNNNNNNNNNNNNNNNNNNNNNNNNNNNNNNNNN
NNNNNNNNNNNNNNNNNNNNNNNNNNNNNNNNNNNNNNNNNNNNNNNNNNNNNNNNNNNNNNNNNNNNNN
NNNNNNNNNNNNNNNNNNNNNNNNNNNNNNNNNNNNNNNNNNNNNNNNNNNNNNNNNNNNNNNNNNNNNN
NNNNNNNNNNNNNNNNNNNNNNNNNNNNNNNNNNNNNNNNNNNNNNNNNNNNNNNNNNNNNNNNNNNNNN
NNNNNNNNNNNNNNNNNNNNNNNNNNNNNNNNNNNNNNNNNNNNNNNNNNNNNNNNNNNNNNNNNNNNNN
NNNNNNNNNNNNNNNNNNNNNNNNNNNNNNNNNNNNNNNNNNNNNNNNNNNNNNNNNNNNNNNNNNNNNN
NNNNNNNNNNNNNNNNNNNNNNNNNNNNNNNNNNNNNNNNNNNNNNNNNNNNNNNNNNNNNNNNNNNNNN
NNNNNNNNNNNNNNNNNNNNNNNNNNNNNNNNNNNNNNNNNNNNNNNNNNNNNNNNNNNNNNNNNNNNNN
NNNNNNNNNNNNNNNNNNNNNNNNNNNNNNNNNNNNNNNNNNNNNNNNNNNNNNNNNNNNNNNNNNNNNN
NNNNNNNNNNNNNNNNNNNNNNNNNNNNNNNNNNNNNNNNNNNNNNNNNNNNNNNNNNNNNNNNNNNNNN
NNNNNNNNNNNNNNNNNNNNNNNNNNNNNNNNNNNNNNNNNNNNNNNNNNNNNNNNNNNNNNNNNNNNNN
NNNNNNNNNNNNNNNNNNNNNNNNNNNNNNNNNNNNNNNNNNNNNNNNNNNNNNNNNNNNNNNNNNNNNN
NNNNNNNNNNNNNNNNNNNNNNNNNNNNNNNNNNNNNNNNNNNNNNNNNNNNNNNNNNNNNNNNNNNNNN
NNNNNNNNNNNNNNNNNNNNNNNNNNNNNNNNNNNNNNNNNNNNNNNNNNNNNNNNNNNNNNNNNNNNNN
NNNNNNNNNNNNNNNNNNNNNNNNNNNNNNNNNNNNNNNNNNNNNNNNNNNNNNNNNNNNNNNNNNNNNN
NNNNNNNNNNNNNNNNNNNNNNNNNNNNNNNNNNNNNNNNNNNNNNNNNNNNNNNNNNNNNNNNNNNNNN
NNNNNNNNNNNNNNNNNNNNNNNNNNNNNNNNNNNNNNNNNNNNNNNNNNNNNNNNNNNNNNNNNNNNNN
NNNNNNNNNNNNNNNNNNNNNNNNNNNNNNNNNNNNNNNNNNNNNNNNNNNNNNNNNNNNNNNNNNNNNN
NNNNNNNNNNNNNNNNNNNNNNNNNNNNNNNNNNNNNNNNNNNNNNNNNNNNNNNNNNNNNNNNNNNNNN
NNNNNNNNNNNNNNNNNNNNNNNNNNNNNNNNNNNNNNNNNNNNNNNNNNNNNNNNNNNNNNNNNNNNNN
NNNNNNNNNNNNNNNNNNNNNNNNNNNNNNNNNNNNNNNNNNNNNNNNNNNNNNNNNNNNNNNNNNNNNN
NNNNNNNNNNNNNNNNNNNNNNNNNNNNNNNNNNNNNNNNNNNNNNNNNNNNNNNNNNNNNNNNNNNNNN
NNNNNNNNNNNNNNNNNNNNNNNNNNNNNNNNNNNNNNNNNNNNNNNNNNNNNNNNNNNNNNNNNNNNNN
NNNNNNNNNNNNNNNNNNNNNNNNNNNNNNNNNNNNNNNNNNNNNNNNNNNNNNNNNNNNNNNNNNNNNN
NNNNNNNNNNNNNNNNNNNNNNNNNNNNNNNNNNNNNNNNNNNNNNNNNNNNNNNNNNNNNNNNNNNNNN
NNNNNNNNNNNNNNNNNNNNNNNNNNNNNNNNNNNNNNNNNNNNNNNNNNNNNNNNNNNNNNNNNNNNNN
NNNNNNNNNNNNNNNNNNNNNNNNNNNNNNNNNNNNNNNNNNNNNNNNNNNNNNNNNNNNNNNNNNNNNN
NNNNNNNNNNNNNNNNNNNNNNNNNNNNNNNNNNNNNNNNNNNNNNNNNNNNNNNNNNNNNNNNNNNNNN
NNNNNNNNNNNNNNNNNNNNNNNNNNNNNNNNNNNNNNNNNNNNNNNNNNNNNNNNNNNNNNNNNNNNNN
NNNNNNNNNNNNNNNNNNNNNNNNNNNNNNNNNNNNNNNNNNNNNNNNNNNNNNNNNNNNNNNNNNNNNN
NNNNNNNNNNNNNNNNNNNNNNNNNNNNNNNNNNNNNNNNNNNNNNNNNNNNNNNNNNNNNNNNNNNNNN
NNNNNNNNNNNNNNNNNNNNNNNNNNNNNNNNNNNNNNNNNNNNNNNNNNNNNNNNNNNNNNNNNNNNNN
NNNNNNNNNNNNNNNNNNNNNNNNNNNNNNNNNNNNNNNNNNNNNNNNNNNNNNNNNNNNNNNNNNNNNN
NNNNNNNNNNNNNNNNNNNNNNNNNNNNNNNNNNNNNNNNNNNNNNNNNNNNNNNNNNNNNNNNNNNNNN
NNNNNNNNNNNNNNNNNNNNNNNNNNNNNNNNNNNNNNNNNNNNNNNNNNNNNNNNNNNNNNNNNNNNNN
NNNNNNNNNNNNNNNNNNNNNNNNNNNNNNNNNNNNNNNNNNNNNNNNNNNNNNNNNNNNNNNNNNNNNN
NNNNNNNNNNNNNNNNNNNNNNNNNNNNNNNNNNNNNNNNNNNNNNNNNNNNNNNNNNNNNNNNNNNNNN
NNNNNNNNNNNNNNNNNNNNNNNNNNNNNNNNNNNNNNNNNNNNNNNNNNNNNNNNNNNNNNNNNNNNNN
NNNNNNNNNNNNNNNNNNNNNNNNNNNNNNNNNNNNNNNNNNNNNNNNNNNNNNNNNNNNNNNNNNNNNN
NNNNNNNNNNNNNNNNNNNNNNNNNNNNNNNNNNNNNNNNNNNNNNNNNNNNNNNNNNNNNNNNNNNNNN
NNNNNNNNNNNNNNNNNNNNNNNNNNNNNNNNNNNNNNNNNNNNNNNNNNNNNNNNNNNNNNNNNNNNNN
NNNNNNNNNNNNNNNNNNNNNNNNNNNNNNNNNNNNNNNNNNNNNNNNNNNNNNNNNNNNNNNNNNNNNN
NNNNNNNNNNNNNNNNNNNNNNNNNNNNNNNNNNNNNNNNNNNNNNNNNNNNNNNNNNNNNNNNNNNNNN
NNNNNNNNNNNNNNNNNNNNNNNNNNNNNNNNNNNNNNNNNNNNNNNNNNNNNNNNNNNNNNNNNNNNNN
NNNNNNNNNNNNNNNNNNNNNNNNNNNNNNNNNNNNNNNNNNNNNNNNNNNNNNNNNNNNNNNNNNNNNN
NNNNNNNNNNNNNNNNNNNNNNNNNNNNNNNNNNNNNNNNNNNNNNNNNNNNNNNNNNNNNNNNNNNNNN
NNNNNNNNNNNNNNNNNNNNNNNNNNNNNNNNNNNNNNNNNNNNNNNNNNNNNNNNNNNNNNNNNNNNNN
NNNNNNNNNNNNNNNNNNNNNNNNNNNNNNNNNNNNNNNNNNNNNNNNNNNNNNNNNNNNNNNNNNNNNN
NNNNNNNNNNNNNNNNNNNNNNNNNNNNNNNNNNNNNNNNNNNNNNNNNNNNNNNNNNNNNNNNNNNNNN
NNNNNNNNNNNNNNNNNNNNNNNNNNNNNNNNNNNNNNNNNNNNNNNNNNNNNNNNNNNNNNNNNNNNNN
NNNNNNNNNNNNNNNNNNNNNNNNNNNNNNNNNNNNNNNNNNNNNNNNNNNNNNNNNNNNNNNNNNNNNN
NNNNNNNNNNNNNNNNNNNNNNNNNNNNNNNNNNNNNNNNNNNNNNNNNNNNNNNNNNNNNNNNNNNNNN
NNNNNNNNNNNNNNNNNNNNNNNNNNNNNNNNNNNNNNNNNNNNNNNNNNNNNNNNNNNNNNNNNNNNNN
NNNNNNNNNNNNNNNNNNNNNNNNNNNNNNNNNNNNNNNNNNNNNNNNNNNNNNNNNNNNNNNNNNNNNN
NNNNNNNNNNNNNNNNNNNNNNNNNNNNNNNNNNNNNNNNNNNNNNNNNNNNNNNNNNNNNNNNNNNNNN
NNNNNNNNNNNNNNNNNNNNNNNNNNNNNNNNNNNNNNNNNNNNNNNNNNNNNNNNNNNNNNNNNNNNNN
NNNNNNNNNNNNNNNNNNNNNNNNNNNNNNNNNNNNNNNNNNNNNNNNNNNNNNNNNNNNNNNNNNNNNN
NNNNNNNNNNNNNNNNNNNNNNNNNNNNNNNNNNNNNNNNNNNNNNNNNNNNNNNNNNNNNNNNNNNNNN
NNNNNNNNNNNNNNNNNNNNNNNNNNNNNNNNNNNNNNNNNNNNNNNNNNNNNNNNNNNNNNNNNNNNNN
NNNNNNNNNNNNNNNNNNNNNNNNNNNNNNNNNNNNNNNNNNNNNNNNNNNNNNNNNNNNNNNNNNNNNN
NNNNNNNNNNNNNNNNNNNNNNNNNNNNNNNNNNNNNNNNNNNNNNNNNNNNNNNNNNNNNNNNNNNNNN
NNNNNNNNNNNNNNNNNNNNNNNNNNNNNNNNNNNNNNNNNNNNNNNNNNNNNNNNNNNNNNNNNNNNNN
NNNNNNNNNNNNNNNNNNNNNNNNNNNNNNNNNNNNNNNNNNNNNNNNNNNNNNNNNNNNNNNNNNNNNN
NNNNNNNNNNNNNNNNNNNNNNNNNNNNNNNNNNNNNNNNNNNNNNNNNNNNNNNNNNNNNNNNNNNNNN
NNNNNNNNNNNNNNNNNNNNNNNNNNNNNNNNNNNNNNNNNNNNNNNNNNNNNNNNNNNNNNNNNNNNNN
NNNNNNNNNNNNNNNNNNNNNNNNNNNNNNNNNNNNNNNNNNNNNNNNNNNNNNNNNNNNNNNNNNNNNN
NNNNNNNNNNNNNNNNNNNNNNNNNNNNNNNNNNNNNNNNNNNNNNNNNNNNNNNNNNNNNNNNNNNNNN
NNNNNNNNNNNNNNNNNNNNNNNNNNNNNNNNNNNNNNNNNNNNNNNNNNNNNNNNNNNNNNNNNNNNNN
NNNNNNNNNNNNNNNNNNNNNNNNNNNNNNNNNNNNNNNNNNNNNNNNNNNNNNNNNNNNNNNNNNNNNN
NNNNNNNNNNNNNNNNNNNNNNNNNNNNNNNNNNNNNNNNNNNNNNNNNNNNNNNNNNNNNNNNNNNNNN
NNNcagagacagagacagagagacttgtATGTTTTAATATAGGCACCATCTCTTAGGATTGCTTTTATTG
TATTCCATTCATTTTTACATGTTATGTTTCTACtttcaatcttttattttaattttgaatttcttgattt
cttcaatGACCCATTCATTATTCAATGATGTGTTgttggatctccatgagtttataTAGTCCTACAGTTT
CTCTTGCCATTGAGTTCTTTGATCTATTAATATtagatagaaaataaatttttttcaatttttcctatat
tttttgaAACCTGTTTTGTGACCCTATATATGACCTACTCCAGAGAAAGACTTATGACTTTCTGAGAGCA
TCCACATTCTTCAATGTTTGGTTAGAACATTCTGTAGATGCCCCATAGGTCAGTTTGCTCGATACTGTCA
GTTAGCTCTAATTATCACAATGGCCTTTTGTCAAGGCGAGAGCAGGGTGCTAAATcactcactattattg
tgttgggtttcattatgattttacatcatttctccctcaaTTGGGTGCAACTGTGTTTAGTGTGTTTATG
TTTAGAATTACCCTCTTGATGGATTATTCTCTTAATCAGTATAAAGTAACTTTATTTCTCTCTCATGAct
agttttaatttaaaacaaattctgaCATTAGACTGGGTACACCTGCTTATTTCCTGATCTCTTTTGTTAG
AATCTCATTTTCCATtcctttactctaaggtagtgtccaTCATTGATGATGAGTTATGTCTCTTGGAGGC
ATCAAACAGAGGGACCCCatcccctcttttatttttttattttttcttccatctttattaacttgagtat
ttcttatttacatttcgattattattccccatcctggtttctgggccaacatccccctagcccctacccc
ttcccttgtctatgggtgttcccctcccaatcatcccctcattaccgccctccccccaacaatcatgttc
actggaNNNNNNNNNNNNNNNNNNNNNNNNNCttgtttaaatttatgttttcctgaattctttcagggat
ttttttgtgtccctctctatgggcttctactttttttatttatgttttcctggaattctttcaggcattt
tttgcgattctttcaggcatttttgcgattcctctctgtaggcttcctacttgtttctctaagagagttc
ttcacgtctttcttgaagtccctccagcatcatgatcaaaaatgatttgggaagtagatattgcttttct
ggtgtgtttggatattccatgtttgtttttgatgggagaattgggcccggatgataccatgtagtcttgg
tttctgttgcttgggttcctgcgcttgccttctcgccatcagattatctctagtgtttactttgttcctg
ctatttctgaacagtggctagactgtcctataagcctgtgtgtcaggagtgctgtagacctgttttccct
ctctttcagtcagttatggggacagagtgtttctgctttcgggcgtgtagttttttcctctctacaggtc
ttcagctgttccctgtgggcctgtgtcttgagttcaccaggcagctttcttgcagcaagaaaagttagtc
ttacctgtggtcccaaggctcaagttcgctcgtggggtgctacccacgggctctcctgcagcggccagca
accaggaagacctgtgcccgtCTCCCCCTcgcaggagcttcagtgcaccagggttccagatggtctttgg
ctttttcctctggcgtctgagatgtgtgtgcagagagcagtctcttctggtttcccaggcttgtctgcct
ctctgaaggttcagctctccctcccacgggatttgggtgcagagaactgtttatccggtctgtttggttt
tttttttttaatatttatttgtttttatgtatgagGATTCTATCTGCAGgtatacctgcatgccagaaga
aggcatcagataccattatagatggttgtaagccaccatgtggttgctagagttgaactcagaacctcta
aaagagcagccagtgcttttaaccgctgagccactgGAAAATCCTGCTCACTGTTTTTATGCTTAGTAAT
AGTTTATAGAGAAGACCTCATTTGGCTTTATCTAGCCAGAGACCTGGGTGGAAGGAAGAACTCTTGGACC
CTTTTAGCAGCCTGTGGTCTATGATTCAGGGATCAGTATACTGTCTACATTTCTTTCAATGTTGTAAATC
TCTCTTGAGCACTTGGTCTATATCATATAATATACAAAGATAATCCAAGTGCAACACAATGTATATATAG
TTATTATGCATGTGCTGATGAAGACCTTGAAGTTTAGAAAGATTTAGTGGAATGCAATCAAGAAAGATAT
GAAGCCAACTTCATTAGACCTCAGGGCTCCATCTTCTCCCCACTCATTTAGGCAACAGAGGATGCCTCAA
CAATACTATGGGAGAAATAATTCCTTCTCCTGACCCACCCTATAAAAACAGTGCTGTGTCTCACATACCC
TGTCTTATTCCTTTATAGGAACACAAATGATACCCAGCTTTTCTAAGGTTAGCCTAGGTaaactgcatgc
atgtgtgcacgagcgcacacaaacacacacacacacttgcaatcATGCACATTCCAcatttgcacatgtg
tgcttgggcacacacacacacacacacacacacacaaagtggattttcatctttctgattttgtagaaga
tattgttGCTACAGCATAATTGAATACCTTTGAGTCTTATGCTGGGGCCGCCTGACACAGCTGTGCAATT
ATTTATCCACAGGTGATGGGGGAGttaaatgagaaaggaaatgtACCTGCAACTTTAATGCATTTGGAGG
CATCTATCAAAGACACATTTGGAACCCAGAGACCTCCGTCTTATTGCCAGCTATTCTACAGGCTTTCTCA
AGTAGCTTTAAAAGTGCAGAGAAAGGAGTTTGTGATGAGAAAGTTTGGCTGCTCCTTACCTtcttagtag
attttttttttttagggacaGAGGAGTAGGGTCCCATCTTCAGCCTTGTCTCCGTTATCTTTTAGGTATA
ACCTTGTGCTATGGAAAGGGGAAAGGGTATTTCTAAGAAACAGATTCAGGCAGAAAAACATGTGTTTCTA
TAATCCCATGCATAACTGACCACATGTGTAATGTGTTCTGTATGtgtaaaatatggaaaaaaatcacttt
atttaATTAATACGTTGCTGGCCCCTCTTGAAACCTGACACTTCCTAGCTCTCTGTCCGTTGTCATCTAT
TGTTCCATTTGCTGTTCCTGTGGGAGAAAAAAGGTCCCACACATTCTCAAGACTACCTGAGGTACCACTC
ACTCACAAGACTACTTGACCGTGAGCCCAGGAAGCAAACATATTGGAGCTGAAgagtgaagagatggctc
ggatggtaaagtgcttgccatatgAGCATGGGGTCCAGAGTTtaatccccaacacacacacacacacaca
cacacacaaacacacacacacacatacacacagaggaatcAGGCACAGTGGTGCCTGCTTGTAATCCCAA
TAATTTTGGGGAGCTGGGGGCTGAAAGATTCCTGGGGCTTTTTGGCCAGGCAGTCAAGCTGAGTCAGCAA
GCTCCAGATTGAGTGAAGGAATCTGTCTTTCAAAGTAGGATGAAGAGGAGTTGAGGAGCATAACCATCAT
CGACCTCTAGCAtccacacttacatgcacacatgtacatgcacccctgtatgcatgtgtgcaaacacatC
AAAAACCAAGAAGCAAGCATTGTTAAGtacaaagccagaaaaaaaaaacctgacaatcTTCAAGTTCTAT
AATTGATTCTTCTTATACTGGAAAGAGCAGGAACTTGTTAGttcttagattttatttcttatttgtagAT
GTCACCATATTTTTTCACATCAAGGaatgattatttttataagaCAAATACCAACAGCTCCTCTGTTCTC
AGTTTGAGTTTCTGCTTTTCCCATCTCTAGTACCAGAAGTAGAATTTGCAACCCTAGAAACATGGAGACA
TCAGATGAGAGTGGGTGAGCAGGTAGAGAAGAGATAAAAGCCTGTAATCTGAGATTCTGGAGTGTCTCCA
GAAGGCAAATTTGTCCAAAATAGACTTGGAAGCTCTTTGCTTAAGAGGCACTGTGtgtttggggaagggg
agggggcagtcaCATGTAATATGactctttgtctatgtctttaTAGCTTATTGAAATCCAATAAGGGCTc
attgattaagagcactgacttctcctCCAgtaagtcctgagttcaattcccagcaacaacatgatgactc
acaaccatctgtaatgggatcagatgccctcttctggtgtgtctgaagattgtgacagtgtactcacata
cataaaataaataaatctttcttgaAAAATccagtttaattaaaaaaatttcttttttggtcattACACA
GTCCAAATCTGGGGTACAATAAAGCAAACCCAGAGATGTCTTTCAAAACTTGTAGAACATAATTCCAACC
CTTTTTGGATTCTAAAGTTGCTATTAAGAATTTGATGTTTTCCTGATGGGTTTGCCTCTGTGTTTTCACT
TCTTGATGTTTTCaatgtttctctttattctgCATATTTAGTGGTTTAGATGTACTATGATGAAGGAAGG
GTTtttactgttgttattgttgttgttttgatccTGACTCTTTAGTCTTTTTAGTGTCCACCCCAATCAA
TGAAATAGTACCTGTATTTTGcaagttttattgaaaatattttctatatcttcAGAACAGGATTCTTTAT
CTCTCTTTTATCCATGATCCTTTGGGTTGTCCTTTGCATTGTCTCGTGAACATCTTGAGGCACAGCCCAG
ACCTCTTACTAACTTACCTTTGTCCTCATtagcctgttttcattcttctacttTGTCTTCAGATTCAGAT
ATTATGTGCCCTCTGCCCCTTGATCTATTCTATTGTGGGGCTTTACACAAACTTCTGATTTGGcttggtt
tctctttttattcccaATAATTAGGTTTAACATCCCTTTGACCTTTCTATCTCTTTATTGAATTCctctt
ttatatattatatacaatactATATATTCTGCCATTGGCATTCTCTTGGAATTTGTTACAACTACCTTCT
ATTTACATTGCATTAAACACACCAATGATCTGTCTTTTGAATTTGTGGTGGAGGGCATATAATCCACCTC
CTTGGAGGTCATTACTGTAGGGCAAATACTGTTTGGAGGAGTAATGTTGTTTCAGTTgcatatttcttat
attttttgacTAACACACCTGGAACTAGCCCATTAAATTTATTCAGTTCCCTCATTTTTATAAAGTTTAT
ACCACCCTGTTCTTTCAGACAGTGTCTTACATGGTCAAGAAAAGCCAGATTCTTCAAGGGACCTAGATTG
GGATACTGTTGTGTGCTGTAATATCTTCCATGAAGCAAATGATTTTCAATTGAAGAATTAAGATATTCAC
AAGTACCTGTAagatttgttgttatttgtttgtttcttgggccAGCACCACAGACAGATTCAGAGCAGTT
GCCTAAAGGCAGCTGAAATCTTAGAAATGTCTTGTAATCATATGAAACTTACAGTGACTGGTGTCCACGA
GAAGCATCATTAGTTCCAAGTCAGGTCTAGGTTGGTGAAAACAGGAACTTAGGTGATTGGAACAAGCAGA
ATTTGGTGTACTTATTCAGCCATATCTTGTTCTGCATTTATAAATCCAACTTACACGTATTTTATGAATT
ACCTTCTCTGTCTCAGTCGCTACAACAATGGCAAAGGTTTGTAAGGATTTTTAACAGAAGAAGCACTAAA
AATTGTCTCCAAGTGTAATCCAAAAACACCTCTCTTTTCTTACTcctctaatttatttttctcaattgGA
GATCTGAAAACAGTGCCCACAAGCCTGAGGTGTGGCCCAGCATTAGACtctagcacacacacagtcacag
cagCAGTCCtcagcactacacacacacacacagagccagttGTTCTCTACATAATGAACAGTCCTCCAGT
TTGATTTTCCTGTTCTAATAAGGTGAGGAGGTAAgctgaaattaaggaaatgagtATTTCTAATGTGGCG
ATTCAAAGTGACAGTTGCAGGCTTGAATAGATTGCCTTCCCATTCTCAGAAAAAGCTAGAGGTAGTAGCT
TGGCTACCACTTGTCTCCTTTGTGTATTTTATATCTTCAAATGAACTAAAATCAGTATTTatgattttat
aataaaaatcattttaaaaggctTAGTTTAAATcaggtgtgcatgcacacacacaaacacagagagagag
gagagagagagagacagacagagacagagacagagagacttgtATGTTTTAATATAGGCACCATCTCTTA
GGATTGCTTTTATTGTATTCCATTCATTTTTACATGTTATGTTTCTACtttcaatcttttattttaattt
tgaatttcttgatttcttcaatGACCCATTCATTATTCAATGATGTGTTgttggatctccatgagtttat
aTAGTCCTACAGTTTCTCTTGCCATTGAGTTCTTTGATCTATTAATATtagatagaaaataaattttttt
caatttttcctatattttttgaAACCTGTTTTGTGACCCTATATATGACCTACTCCAGAGAAAGACTTAT
GACTTTCTGAGAGCATCCACATTCTTCAATGTTTGGTTAGAACATTCTGTAGATGCCCCATAGGTCAGTT
TGCTCGATACTGTCAGTTAGCTCTAATTATCACAATGGCCTTTTGTCAAGGCGAGAGCAGGGTGCTAAAT
cactcactattattgtgttgggtttcattatgattttacatcatttctccctcaaTTGGGTGCAACTGTG
TTTAGTGTGTTTATGTTTAGAATTACCCTCTTGATGGATTATTCTCTTAATCAGTATAAAGTAACTTTAT
TTCTCTCTCATGActagttttaatttaaaacaaattctgaCATTAGACTGGGTACACCTGCTTATTTCCT
GATCTCTTTTGTTAGAATCTCATTTTCCATtcctttactctaaggtagtgtccaTCATTGATGATGAGTT
ATGTCTCTTGGAGGCATCAAACAGAGGGACCCCatcccctcttttatttttttattttttcttccatctt
tattaacttgagtatttcttatttacatttcgattattattccccatcctggtttctgggccaacatccc
cctagcccctaccccttcccttgtctatgggtgttcccctcccaatcatcccctcattaccgccctcccc
ccaacaatcatgttcactggaggtccagccttggcaggacccagggcttccccttccactggtgctctta
ctaggatattcattgctacctatgaggtcagagtccagggtcagtccatgtgtagtctttaggtagtggc
ttagtccctggaagctctggttgcttggcattgttgttcatatggggcctcaagacccttcagctctttc
aatcctttctctgattccttcaacgggggtcccattctcagttcattcgcctatgtatttgccatattct
ggctatgtctctcaggagagatctacatctggttcctgtcagcctgcacttctttgcttcatccatctta
tctagtttggtggcccCACTCCCTTTAATCCACGTCATTCATCTGTATCTTTTTTATTGGTAACTGAGAT
CATTAATATTCAGCAGCACTACTCTGTAGTGTTCGGTGTTTCCATAATTCCATTTAGTCTGTTATTGTTC
TATTGTGGTATTTTCTTTCCTCCACAGTCTCTAGGGTGTGTTTATCATTCTCTTTAGTTTGAATAACTTC
TTTCAGAATCCTCTATAGGCATGGATTAACATCCACACATTCCTGGAGCCTGCTTTAGTCTGCTTTAATC
GtggaaagattttctttttctttcaggacTGGGTTTTATAGTCTGGGTTAACAGCTGTGGCCTCTCAGAA
ATCAGGCTGCCTATTCCAAACTCCACTTGCCTTGAAAGTTTCTGATAAGAAATCAACTTTTATTCTGTTA
GGATTATCTTTATAAGTTTCttaatgtttctcttttgatataCTTTCTTTCAACATTTTATCTTTAATAT
GACTTTTTTTCCTGGCCCTgtctatttggtattctatatGCCTCTTGTACTGAGATAGGTATCTCTTTCC
CTATGTTTGAAAATTTtactcatattttttaaaatatcttttttatgCCATTGGCATGGAAACTCTTCTT
TGTCTATGCCAATAATtcctagttttgtttttattcctcaTTTCCTAATGATCTTCCATGTTCCatcttt
actattttttttagaaGTTATTCATTTCATGCACAAGCAATTAATACCAACTGGACTTGGTAGTCTCTAA
AATAAGAAGACATGAAGGTATGAAGGGACTctaggggaggagaatgggggagAATTTGGACTGGATATGA
TCAAGACACATTATATGCACtggatatgatcaagatataCTGTTTACATTGGATATgaccaagatacatt
gtatacatgtaagatgtcaaagaataaaaggtacagttttgtttgtttgacccTAGCACTTAGGAGCTAA
GTCTGGGCcccatgcctggtacccacacaGTGCAAAAAAAAGGTATCGGATCCCATGGGACTGGCATTGA
AGAGGATTGTGAGTCTACTTGGAAAGCATTCTGTGTTCTTAATCACATTGTACCAAACTCTCCAGTTCCC
ATATATACTTAAAAAACTATGGGAAAAATTTGGGGGGGTGAGATGACAGTGACAGAGCTTTTAGCCCCTT
GTCTTTAGTCTTTctcctccaccctcacccctgccCCCTGTGATTCATTCTATTTATGAGACTTCCCACT
GAGCCTTTTTTTCTCATTGAAATTTTTACCTCTAGCATTTCAATTTAGTTCTCTTTAGTATTTCTACTTT
TTTGTCAAATTCCATTTTCATATCCTGTATTGACTTATTTCATTCAGCTGTTtgtatgtgttcttgtatt
tatTCTGGAGTTTAGATAGTCTTTGATTTCTTGGAACAAATTTTTAATCATTCTTTTGTATCCTTTATCT
AGAATGTCATTTAAGTCAGTCTCACCAGGGCCATTGCTGTGAGATTGGTAATTTCTTCAAGGAGACAGAC
aagttgtcgtgtgtgtgtgtgtgtgtgtgtgtgtgtgtgtgtgtgtgtgtgtgtgtgtttgtgtgtgtgt
gtttgtgtgtggtttgtgtgtgtgtgtgtgtgtgtgtgtgtgtgtgtgtactacttGTGCTTTTGTGTTG
GCACTTGTACATGTGCAGTTGGATTACTGgttgcattttttgtttgttttgtttcttatattGGACCTGT
TTGCAATGTTCAATGGGGTCTAAATTGTATAGGGCAGAGCTATCTATTTTTTCCTACTAGATTGTTGTTT
ATAGCACCAGGCTGTATTCCAGTTCTCCTTCAGAGGAGAACACTTTCTTCAACAATAGCCACTATTTAGG
GGAGGATAAACGGATAAACTCAGAGGAGTATTGGTCAGTTACAAAACATGTATCCCTTCAGTACCAGTAA
TTGTAGGGAATAGAGTAGTAGTACCTATAGtacttggtatatatatatatatatatatatatatatatat
atatatatatatatatatagtgggtattggtagaaaagaaagaaattgattaagacacaaagaaacacta
aTGATTCGTGTTGGGTTGATAGAATGTAGAGTGGGGGAGATAAATAGATAAGAGAATGATATGGAGAAAC
TATTTGAGGTAAGATGACAGACTTTTTGCTAAAGGTAGCCTGAAAAGGTGATTAATATTAATCCTAggac
ttagaaggcagaggcaggcaaatctctgtgagctctaggccagcctttTCTAtatagagttccagaacag
ctacaGCTGCACTGTGAGactttgtataaataaataaataaataaataaataaataaataaataaataaa
tacatacatacatacatacatacatacatacatacataaaattaattaagttAAATGTTGTCAGGTAATG
TGGAACGGGGTAAGATATTGTCACTGCCCTTCCTATCTTCCAATGCCAATTCCTCAGTCTTAACCCCAGC
CCTGTAGTAGCCTAACTGTGTGCGTGTTGAAGGaatgttctcctcttcctctctgctccaAATCCCAGGG
AACCCTGAGGATTTTCTACGCAGCCAGCCTTCATCCCTCACCACATCCCTTTGTCTCAGCGACCAATACC
TGGAGGCACTATGCCTAGAAGCCCATTGACCATGTATGTGGAACCCCACTGGCCATGTGTGAAGAACAAG
>circRNA_0028|Chr1:13262070_13268495_+
ATCATGGAGCTTTGCGGTGCAACAAGACTTGGTTATTTTGGAAGGAGTCAGTTCTACATTGCTTTGAAGC
TTGTAGCCGTTGCCCAGTCTGGGTTCCCACTCAGAGTGGAGAGTATAAACACTGTAAAGGATCTCCCTCT
TCCACGATTTGTTGCTTCAAAGAATGAGCAAGAATCCCGCCACGCAGCCTCCTACTCTTCAGACGCTGAA
AACCAGAGCGCTTACGCGGGTGTGATCCCCCCTCCTCCTGGTAGGGGCCAGGTTAAGAAGGCACCCGGAA
GCCACGATGCGGCTCAGCCTCGTCCGTCTGCAGATCAGCAGGAACCTGCATCTCCAGTAGTTTCACCCCA
GCAGTCCCCACCGACTTCTCCACACACATGGAGGAAGCACAATCGCCACCCCAGTGGGGGGAATAGTGAG
AGGCCTCTTGCAGGACCAGGGCCGTTCTGGTCGCCTTTTGGTGATGCGCAATCAGGCTCTTCTGCTGGTG
ATGCGGTGTGGTCTGGGCATTCCCCCCCTCCACCTCAAGAAAACTGGGTCAGTTTTGCAGATACTCCACC
AACCAGTGCTCTTTTAACCATGCATCCTGCTTCTGTCCAGGACCAGACAACAGTACGAACTGTAGCCTCA
GCCACAACTGCCAATGAAATCCGTAGGCAATCCAGTAGTTACGATGATCCCTGGAAAATAACAGATGAAC
AAAGACAGTATTATGTAAATCAGTTTAAAACCATTCAGCCTGATCTGAACGGATTTATTCCAGGGTCTGC
AGCTAAAGAGTTTTTTACAAAATCGAAACTTCCTattcttgaactttctcataTTTGGGAGCTCTCAGAC
TTCGACAAAGATGGCGCGTTGACACTGGATGAGTTCTGTGCTGCTTTTCATCTGGTAGTTGCTAGAAAAA
ATGGCTATGACCTACCAGAGAAACTCCCCGAAAGCCTGATGCCCAAGCTGATTGACTTGGAAGACTCAGC
AG
>circRNA_0029|Chr1:13696687_13704515_+
CGTCAGCCACGGGCCAAGAGGATGATGGTAGCACCCATTCTCTATACTCCCCAGACCACTACTCTACATT
AGGAAGGCTTGATAGCTATCGGTCCACGGGGCAATGCTTGGAAACCAGGGACTCTGGCTGTCAGACAGAA
GAAGTGAAAGTCATCCCACCGTCAGTGAGAAGGATCAGGGCTCACAAGGGGCTGGGCATTGCTGCCCAGA
TGAGCCACCTCTCGGGTTCCTCTGGCAACATGTCTGTGCTGAGCGACTCGGCTGGTATCGTGTTCCCATC
TCGCCTCAATAACGATACTGGTTTCCACAGCCTTCCACGCGCTGGCGCAAGGGCAAGCACGTATTCCCTG
GAGGCAAGGATGGGTGCCCTGGGCTCTGCTGAAGATACGGATGATACTTTTCCCTACCGAGGGGGTAGCT
CCCAGGGGCCTGAAAACTTTGCACATTTAGGGGGTGCCTCGAGTACCGGGATGCTTTCGAGGCCCAAATC
CCAGCAGCTGAGGCTCTTGGAGAGCCCAGCGTGTGTGGTTTCACCGCACGCGGCCTACTCTACCAGCGTC
ATCCCAAACGCCACACTGCTGTCCTCTTCGGAGGTTATTGTCATCCACACCGCTCAGAGTGCAGGACAGC
TGGACAGTAGAGTCCCCGGCTCATCCTCATACTCAAAGATAAAACCCAGAGACCATCCCACACCCAGGTG
CTCTGCGAGAGATGAGCGCCAGTCCCCACGACATCACTGGAACGAGGGTCATATCATTCACTCACAGGCT
TTAGCCTCCGCTGCCCCCGGTGCCACCGCACTGTTATCCCTCCGTGACTCAGAGGTCTCTCTCAATGCCC
CAGCTATCAATAGGGAGAACGGGTCCCAAGCCATACTTTATCACTGTAGAAGCAACCTGGCCTTTCCTGC
CCACCCTCCGGATGTGGATGGCAAGAGCGAGTGCAGTTCTTCAGGGGACAGGGGATGTGGCAGTTCTGAG
TCCTGGGAATACAAAGCCTCCAGCAATGGGCGGGCTTCCCCACTGAAGCCGCACCTTGCGACTCCCGGTT
GCTCTACCCCCACAAGTAACATGAGCAGCTGCAGCTTGGACCAAGCATCCCTCAAGGAGGATGCCAGGTC
CCTGTATTCAGAGGACCACGATGGTTACTATATGACCGCCCAGGGTGATTCTAGACACGAGGCTGGGAGC
GCGTACGGTATCAGTGATGGCTTTGGAAACCCCAGGCACAGCACGGTCAATGTTTTTGACGGAAGGGCTC
AGAGAAGCCAAGGGGATCAGGCCACTCAGCAGGATAGAATCCTCTCAAGAAACATCtctctgaagaaagc
aaaaaaaccaccaccgccaccatccCGGACAGATTCTCTGCGAAGGATTCCCAAGAAGAACAACCAGACA
AATGGGCAGGTGCTCAACGAGAGCCTGATCGCCTCACTCCAGCATTCTCTGCAGCTAAGCCTCCCTGGCC
AAGGCAGCGGTTCCCCTTCCCAGAGCCCCTGCAGTGACTGTGAGGAACCCTGGCTCCCCAGGTCCAGAAG
CCAGAGCATTGTTAGCGAGGGTAGTAGCTTGACCTCCACCACCACTCCCAACGTGTATTCTCTGTGCGGG
CTCACTCCATCTCAGAGCGACACAAGCAGCGTCAAGTCGGAATACGCAGACCCCTGGGGCTACTACATTG
ACTACACAACTTTGCAGGGAGATCCAGGGAACCCCACAGGGGGCTGCCCAGCCAGTAGTGAGGCAGCCAC
TGGAAATGGGCCAGTGCGCCACATCCAGGAGGGGTCGAGAGCCCCAGTGCCCCAAGTGCCGGGCTGCTCC
GTGAAACCAAAGATCACCTCACCGGAGAAGTCACAGAGAGTCACCTCTCCATCCAGTGGGTATTCTAGCC
AGTCGAATACACCCACAGCACTCACCCCCGTGCCTGTGTTTTTAAAATCGATGTCACCAGCAAATGGGAA
GGGGAAGGCCAAGCCCAAGGTACCAGAAAGAAAATCGTCTCTGATCTCTTCAGTGTCCATCTCCTCATCG
TCCACTTCCCTCTCCTCTAATACCTCTACGGAAGGAAGTGGGACCGTGAAGAAACTGGATTCAGCCCTGG
CCTCGGCCcttgctcctccccctcctcctcttcccgcGCTGCCTTCTCCGAGTCTGGCAAACAAGTCccc
cttccttccacctcctcctcctctagcaGATTGCTCCGAGGGCTCTCCCTTACCGCCCTCTCCTGTGTTC
CCCCCTCCACCACCAGAAGCCCTTGTTCCCTTCTGCTCCCCCACTGACAGgtgcctttctccttccccca
caGCTTTTAGCCCCCCTCTTCCAAGATGCTCACCTCCCTTGCCAGCACCTCCACCTTTCTTGCCCCCATC
AGAACCCCCACCTGCTCCGCCTCTGGACCCCAAattcatgaaagaaaacaggccctTTATCAAAAACTCT
AGCCAGTCCGAATCCTCTAGGGAGGCCCTCAGGCGGCCTGCCAACAAGGAGGAGGGCTGCCGACCCTCGA
TGCCCCTGATCaccacagaagctttgcagatggTGCAGTTGAGGCCAGTGAGGAAGAACTCAGGTGCTGA
GACGGTCCTGTTTTCTGAACCATCAGCTCAGGAACCACGAACCCCGACTGCTCCACAGTATCACTTAAAG
CCATCTGCTTTCCTCAAATCCCGAAATAGCATAAATGAAATGGAGAGTGAAAGCCAGGCTGCCTCTGTGA
CGAGCTCGCTTCCGATGCCTGCCAAGAGCCAGAGTCAGGGTGACCATGACAGTGCAGTCGAGCGTGGCGG
CCTTCAGAGCTGCAGCGATGGAGCTCCAGGCCCGGGTCCCAGCCTCAGGACCGCTCTGCTCCCAGACTCT
TCACCCAGCAGGAAGCCACCCCCCATCTCCAAGAAGCCCAAACTGTTCCTGGTGGTACCACCTCCGCAGA
GAGATTTCACAGCGGAGCCCACAGAGAACGGGAGCGAAGCTTTCTCAGGCGTGCCCAGCCCTACCGGGGC
AGAGGGGGAAGCTGGGCAGAGCCAAGAGGAGAAATCCAGCCCAGCATCCCAAGCTGGCTCTCATGCTACG
GCCCCCACCTCCGGCAGTACGGTTCTAGAAAGAGGAACTGCAGGGTCCTTGTCCCCTGGCGTTGTGGAAG
CTAATGCCCCCATGGTCCAACCTAGTACATCACCGGGCCCCGcacaggaagaggcaggagagaaccGCGT
GGATGGTGAGAGAAATGTGAAGAGCTGCGCGTCTCCACGGGGCGGAGAAGCTGGGTTGCCGGAACCCAAC
ACAGCTGGTCCGTCTTCAGACACGGCAGACGTTTCTAAAGAAGGAGGGAACGATGAGGTGCTGACCCCTA
CCAGACCCAGGACAACGGAAGACCTGTTTGCAGCCATTCACAGatcCAAAAGGAAAGTCCTTGGTCGGAA
GGACTCCGAAGATGATCACACTCGAAATCATTCTCCCTCCCCGCCTGTGACACCCACAGGTGCTGCCCCT
AGCCTGGCCTCTCCAAAGCAAGTAGGGTCCATCCAGCGAAGCCTAAAAAAGAGCAGTACCAGCAGCGACA
ACTTCAAAGCTCTGCTGCTCAAGAAGGGGAGTCGCTCGGACACCAGCGCTCGCATGTCCGCGGCGGAGAT
GCTCAAGTCCACGGACCCTCGATTCCAGAGATCTAGGTCGGAGCCTTCGCCAGAGGTCCCGGACAGCCCA
TCCAGCTTCTCTCCCAATAAGAACAGGAGAGCTCCGGAGGAGTGGGCCAAGAATGAAGGACTGATGCCTC
GGAGTCTGTCCTTTTCCGGCCCTCGGTACAGCCGCAGCAGGACGCCACCCTCTGCGGCCAGCAGCAG
>circRNA_0030|Chr1:13696687_13704603_+
CGTCAGCCACGGGCCAAGAGGATGATGGTAGCACCCATTCTCTATACTCCCCAGACCACTACTCTACATT
AGGAAGGCTTGATAGCTATCGGTCCACGGGGCAATGCTTGGAAACCAGGGACTCTGGCTGTCAGACAGAA
GAAGTGAAAGTCATCCCACCGTCAGTGAGAAGGATCAGGGCTCACAAGGGGCTGGGCATTGCTGCCCAGA
TGAGCCACCTCTCGGGTTCCTCTGGCAACATGTCTGTGCTGAGCGACTCGGCTGGTATCGTGTTCCCATC
TCGCCTCAATAACGATACTGGTTTCCACAGCCTTCCACGCGCTGGCGCAAGGGCAAGCACGTATTCCCTG
GAGGCAAGGATGGGTGCCCTGGGCTCTGCTGAAGATACGGATGATACTTTTCCCTACCGAGGGGGTAGCT
CCCAGGGGCCTGAAAACTTTGCACATTTAGGGGGTGCCTCGAGTACCGGGATGCTTTCGAGGCCCAAATC
CCAGCAGCTGAGGCTCTTGGAGAGCCCAGCGTGTGTGGTTTCACCGCACGCGGCCTACTCTACCAGCGTC
ATCCCAAACGCCACACTGCTGTCCTCTTCGGAGGTTATTGTCATCCACACCGCTCAGAGTGCAGGACAGC
TGGACAGTAGAGTCCCCGGCTCATCCTCATACTCAAAGATAAAACCCAGAGACCATCCCACACCCAGGTG
CTCTGCGAGAGATGAGCGCCAGTCCCCACGACATCACTGGAACGAGGGTCATATCATTCACTCACAGGCT
TTAGCCTCCGCTGCCCCCGGTGCCACCGCACTGTTATCCCTCCGTGACTCAGAGGTCTCTCTCAATGCCC
CAGCTATCAATAGGGAGAACGGGTCCCAAGCCATACTTTATCACTGTAGAAGCAACCTGGCCTTTCCTGC
CCACCCTCCGGATGTGGATGGCAAGAGCGAGTGCAGTTCTTCAGGGGACAGGGGATGTGGCAGTTCTGAG
TCCTGGGAATACAAAGCCTCCAGCAATGGGCGGGCTTCCCCACTGAAGCCGCACCTTGCGACTCCCGGTT
GCTCTACCCCCACAAGTAACATGAGCAGCTGCAGCTTGGACCAAGCATCCCTCAAGGAGGATGCCAGGTC
CCTGTATTCAGAGGACCACGATGGTTACTATATGACCGCCCAGGGTGATTCTAGACACGAGGCTGGGAGC
GCGTACGGTATCAGTGATGGCTTTGGAAACCCCAGGCACAGCACGGTCAATGTTTTTGACGGAAGGGCTC
AGAGAAGCCAAGGGGATCAGGCCACTCAGCAGGATAGAATCCTCTCAAGAAACATCtctctgaagaaagc
aaaaaaaccaccaccgccaccatccCGGACAGATTCTCTGCGAAGGATTCCCAAGAAGAACAACCAGACA
AATGGGCAGGTGCTCAACGAGAGCCTGATCGCCTCACTCCAGCATTCTCTGCAGCTAAGCCTCCCTGGCC
AAGGCAGCGGTTCCCCTTCCCAGAGCCCCTGCAGTGACTGTGAGGAACCCTGGCTCCCCAGGTCCAGAAG
CCAGAGCATTGTTAGCGAGGGTAGTAGCTTGACCTCCACCACCACTCCCAACGTGTATTCTCTGTGCGGG
CTCACTCCATCTCAGAGCGACACAAGCAGCGTCAAGTCGGAATACGCAGACCCCTGGGGCTACTACATTG
ACTACACAACTTTGCAGGGAGATCCAGGGAACCCCACAGGGGGCTGCCCAGCCAGTAGTGAGGCAGCCAC
TGGAAATGGGCCAGTGCGCCACATCCAGGAGGGGTCGAGAGCCCCAGTGCCCCAAGTGCCGGGCTGCTCC
GTGAAACCAAAGATCACCTCACCGGAGAAGTCACAGAGAGTCACCTCTCCATCCAGTGGGTATTCTAGCC
AGTCGAATACACCCACAGCACTCACCCCCGTGCCTGTGTTTTTAAAATCGATGTCACCAGCAAATGGGAA
GGGGAAGGCCAAGCCCAAGGTACCAGAAAGAAAATCGTCTCTGATCTCTTCAGTGTCCATCTCCTCATCG
TCCACTTCCCTCTCCTCTAATACCTCTACGGAAGGAAGTGGGACCGTGAAGAAACTGGATTCAGCCCTGG
CCTCGGCCcttgctcctccccctcctcctcttcccgcGCTGCCTTCTCCGAGTCTGGCAAACAAGTCccc
cttccttccacctcctcctcctctagcaGATTGCTCCGAGGGCTCTCCCTTACCGCCCTCTCCTGTGTTC
CCCCCTCCACCACCAGAAGCCCTTGTTCCCTTCTGCTCCCCCACTGACAGgtgcctttctccttccccca
caGCTTTTAGCCCCCCTCTTCCAAGATGCTCACCTCCCTTGCCAGCACCTCCACCTTTCTTGCCCCCATC
AGAACCCCCACCTGCTCCGCCTCTGGACCCCAAattcatgaaagaaaacaggccctTTATCAAAAACTCT
AGCCAGTCCGAATCCTCTAGGGAGGCCCTCAGGCGGCCTGCCAACAAGGAGGAGGGCTGCCGACCCTCGA
TGCCCCTGATCaccacagaagctttgcagatggTGCAGTTGAGGCCAGTGAGGAAGAACTCAGGTGCTGA
GACGGTCCTGTTTTCTGAACCATCAGCTCAGGAACCACGAACCCCGACTGCTCCACAGTATCACTTAAAG
CCATCTGCTTTCCTCAAATCCCGAAATAGCATAAATGAAATGGAGAGTGAAAGCCAGGCTGCCTCTGTGA
CGAGCTCGCTTCCGATGCCTGCCAAGAGCCAGAGTCAGGGTGACCATGACAGTGCAGTCGAGCGTGGCGG
CCTTCAGAGCTGCAGCGATGGAGCTCCAGGCCCGGGTCCCAGCCTCAGGACCGCTCTGCTCCCAGACTCT
TCACCCAGCAGGAAGCCACCCCCCATCTCCAAGAAGCCCAAACTGTTCCTGGTGGTACCACCTCCGCAGA
GAGATTTCACAGCGGAGCCCACAGAGAACGGGAGCGAAGCTTTCTCAGGCGTGCCCAGCCCTACCGGGGC
AGAGGGGGAAGCTGGGCAGAGCCAAGAGGAGAAATCCAGCCCAGCATCCCAAGCTGGCTCTCATGCTACG
GCCCCCACCTCCGGCAGTACGGTTCTAGAAAGAGGAACTGCAGGGTCCTTGTCCCCTGGCGTTGTGGAAG
CTAATGCCCCCATGGTCCAACCTAGTACATCACCGGGCCCCGcacaggaagaggcaggagagaaccGCGT
GGATGGTGAGAGAAATGTGAAGAGCTGCGCGTCTCCACGGGGCGGAGAAGCTGGGTTGCCGGAACCCAAC
ACAGCTGGTCCGTCTTCAGACACGGCAGACGTTTCTAAAGAAGGAGGGAACGATGAGGTGCTGACCCCTA
CCAGACCCAGGACAACGGAAGACCTGTTTGCAGCCATTCACAGatcCAAAAGGAAAGTCCTTGGTCGGAA
GGACTCCGAAGATGATCACACTCGAAATCATTCTCCCTCCCCGCCTGTGACACCCACAGGTGCTGCCCCT
AGCCTGGCCTCTCCAAAGCAAGTAGGGTCCATCCAGCGAAGCCTAAAAAAGAGCAGTACCAGCAGCGACA
ACTTCAAAGCTCTGCTGCTCAAGAAGGGGAGTCGCTCGGACACCAGCGCTCGCATGTCCGCGGCGGAGAT
GCTCAAGTCCACGGACCCTCGATTCCAGAGATCTAGGTCGGAGCCTTCGCCAGAGGTCCCGGACAGCCCA
TCCAGCTTCTCTCCCAATAAGAACAGGAGAGCTCCGGAGGAGTGGGCCAAGAATGAAGGACTGATGCCTC
GGAGTCTGTCCTTTTCCGGCCCTCGGTACAGCCGCAGCAGGACGCCACCCTCTGCGGCCAGCAGCAGGTA
CAGCATGAGGAACCGCATCCAAAGCAGCCCCATGACAGTCATctctgagggagagggagagcctgCCGAG
CCCGCAGACAACAAA
>circRNA_0031|Chr1:13696687_13704812_+
CGTCAGCCACGGGCCAAGAGGATGATGGTAGCACCCATTCTCTATACTCCCCAGACCACTACTCTACATT
AGGAAGGCTTGATAGCTATCGGTCCACGGGGCAATGCTTGGAAACCAGGGACTCTGGCTGTCAGACAGAA
GAAGTGAAAGTCATCCCACCGTCAGTGAGAAGGATCAGGGCTCACAAGGGGCTGGGCATTGCTGCCCAGA
TGAGCCACCTCTCGGGTTCCTCTGGCAACATGTCTGTGCTGAGCGACTCGGCTGGTATCGTGTTCCCATC
TCGCCTCAATAACGATACTGGTTTCCACAGCCTTCCACGCGCTGGCGCAAGGGCAAGCACGTATTCCCTG
GAGGCAAGGATGGGTGCCCTGGGCTCTGCTGAAGATACGGATGATACTTTTCCCTACCGAGGGGGTAGCT
CCCAGGGGCCTGAAAACTTTGCACATTTAGGGGGTGCCTCGAGTACCGGGATGCTTTCGAGGCCCAAATC
CCAGCAGCTGAGGCTCTTGGAGAGCCCAGCGTGTGTGGTTTCACCGCACGCGGCCTACTCTACCAGCGTC
ATCCCAAACGCCACACTGCTGTCCTCTTCGGAGGTTATTGTCATCCACACCGCTCAGAGTGCAGGACAGC
TGGACAGTAGAGTCCCCGGCTCATCCTCATACTCAAAGATAAAACCCAGAGACCATCCCACACCCAGGTG
CTCTGCGAGAGATGAGCGCCAGTCCCCACGACATCACTGGAACGAGGGTCATATCATTCACTCACAGGCT
TTAGCCTCCGCTGCCCCCGGTGCCACCGCACTGTTATCCCTCCGTGACTCAGAGGTCTCTCTCAATGCCC
CAGCTATCAATAGGGAGAACGGGTCCCAAGCCATACTTTATCACTGTAGAAGCAACCTGGCCTTTCCTGC
CCACCCTCCGGATGTGGATGGCAAGAGCGAGTGCAGTTCTTCAGGGGACAGGGGATGTGGCAGTTCTGAG
TCCTGGGAATACAAAGCCTCCAGCAATGGGCGGGCTTCCCCACTGAAGCCGCACCTTGCGACTCCCGGTT
GCTCTACCCCCACAAGTAACATGAGCAGCTGCAGCTTGGACCAAGCATCCCTCAAGGAGGATGCCAGGTC
CCTGTATTCAGAGGACCACGATGGTTACTATATGACCGCCCAGGGTGATTCTAGACACGAGGCTGGGAGC
GCGTACGGTATCAGTGATGGCTTTGGAAACCCCAGGCACAGCACGGTCAATGTTTTTGACGGAAGGGCTC
AGAGAAGCCAAGGGGATCAGGCCACTCAGCAGGATAGAATCCTCTCAAGAAACATCtctctgaagaaagc
aaaaaaaccaccaccgccaccatccCGGACAGATTCTCTGCGAAGGATTCCCAAGAAGAACAACCAGACA
AATGGGCAGGTGCTCAACGAGAGCCTGATCGCCTCACTCCAGCATTCTCTGCAGCTAAGCCTCCCTGGCC
AAGGCAGCGGTTCCCCTTCCCAGAGCCCCTGCAGTGACTGTGAGGAACCCTGGCTCCCCAGGTCCAGAAG
CCAGAGCATTGTTAGCGAGGGTAGTAGCTTGACCTCCACCACCACTCCCAACGTGTATTCTCTGTGCGGG
CTCACTCCATCTCAGAGCGACACAAGCAGCGTCAAGTCGGAATACGCAGACCCCTGGGGCTACTACATTG
ACTACACAACTTTGCAGGGAGATCCAGGGAACCCCACAGGGGGCTGCCCAGCCAGTAGTGAGGCAGCCAC
TGGAAATGGGCCAGTGCGCCACATCCAGGAGGGGTCGAGAGCCCCAGTGCCCCAAGTGCCGGGCTGCTCC
GTGAAACCAAAGATCACCTCACCGGAGAAGTCACAGAGAGTCACCTCTCCATCCAGTGGGTATTCTAGCC
AGTCGAATACACCCACAGCACTCACCCCCGTGCCTGTGTTTTTAAAATCGATGTCACCAGCAAATGGGAA
GGGGAAGGCCAAGCCCAAGGTACCAGAAAGAAAATCGTCTCTGATCTCTTCAGTGTCCATCTCCTCATCG
TCCACTTCCCTCTCCTCTAATACCTCTACGGAAGGAAGTGGGACCGTGAAGAAACTGGATTCAGCCCTGG
CCTCGGCCcttgctcctccccctcctcctcttcccgcGCTGCCTTCTCCGAGTCTGGCAAACAAGTCccc
cttccttccacctcctcctcctctagcaGATTGCTCCGAGGGCTCTCCCTTACCGCCCTCTCCTGTGTTC
CCCCCTCCACCACCAGAAGCCCTTGTTCCCTTCTGCTCCCCCACTGACAGgtgcctttctccttccccca
caGCTTTTAGCCCCCCTCTTCCAAGATGCTCACCTCCCTTGCCAGCACCTCCACCTTTCTTGCCCCCATC
AGAACCCCCACCTGCTCCGCCTCTGGACCCCAAattcatgaaagaaaacaggccctTTATCAAAAACTCT
AGCCAGTCCGAATCCTCTAGGGAGGCCCTCAGGCGGCCTGCCAACAAGGAGGAGGGCTGCCGACCCTCGA
TGCCCCTGATCaccacagaagctttgcagatggTGCAGTTGAGGCCAGTGAGGAAGAACTCAGGTGCTGA
GACGGTCCTGTTTTCTGAACCATCAGCTCAGGAACCACGAACCCCGACTGCTCCACAGTATCACTTAAAG
CCATCTGCTTTCCTCAAATCCCGAAATAGCATAAATGAAATGGAGAGTGAAAGCCAGGCTGCCTCTGTGA
CGAGCTCGCTTCCGATGCCTGCCAAGAGCCAGAGTCAGGGTGACCATGACAGTGCAGTCGAGCGTGGCGG
CCTTCAGAGCTGCAGCGATGGAGCTCCAGGCCCGGGTCCCAGCCTCAGGACCGCTCTGCTCCCAGACTCT
TCACCCAGCAGGAAGCCACCCCCCATCTCCAAGAAGCCCAAACTGTTCCTGGTGGTACCACCTCCGCAGA
GAGATTTCACAGCGGAGCCCACAGAGAACGGGAGCGAAGCTTTCTCAGGCGTGCCCAGCCCTACCGGGGC
AGAGGGGGAAGCTGGGCAGAGCCAAGAGGAGAAATCCAGCCCAGCATCCCAAGCTGGCTCTCATGCTACG
GCCCCCACCTCCGGCAGTACGGTTCTAGAAAGAGGAACTGCAGGGTCCTTGTCCCCTGGCGTTGTGGAAG
CTAATGCCCCCATGGTCCAACCTAGTACATCACCGGGCCCCGcacaggaagaggcaggagagaaccGCGT
GGATGGTGAGAGAAATGTGAAGAGCTGCGCGTCTCCACGGGGCGGAGAAGCTGGGTTGCCGGAACCCAAC
ACAGCTGGTCCGTCTTCAGACACGGCAGACGTTTCTAAAGAAGGAGGGAACGATGAGGTGCTGACCCCTA
CCAGACCCAGGACAACGGAAGACCTGTTTGCAGCCATTCACAGatcCAAAAGGAAAGTCCTTGGTCGGAA
GGACTCCGAAGATGATCACACTCGAAATCATTCTCCCTCCCCGCCTGTGACACCCACAGGTGCTGCCCCT
AGCCTGGCCTCTCCAAAGCAAGTAGGGTCCATCCAGCGAAGCCTAAAAAAGAGCAGTACCAGCAGCGACA
ACTTCAAAGCTCTGCTGCTCAAGAAGGGGAGTCGCTCGGACACCAGCGCTCGCATGTCCGCGGCGGAGAT
GCTCAAGTCCACGGACCCTCGATTCCAGAGATCTAGGTCGGAGCCTTCGCCAGAGGTCCCGGACAGCCCA
TCCAGCTTCTCTCCCAATAAGAACAGGAGAGCTCCGGAGGAGTGGGCCAAGAATGAAGGACTGATGCCTC
GGAGTCTGTCCTTTTCCGGCCCTCGGTACAGCCGCAGCAGGACGCCACCCTCTGCGGCCAGCAGCAGGTA
CAGCATGAGGAACCGCATCCAAAGCAGCCCCATGACAGTCATctctgagggagagggagagcctgCCGAG
CCCGCAGACAACAAAGTACGCAGGACCCTGGACACTACGAGGGGATGCTCTCTGGACAGACTGGCGGGAC
AGGAGACGGACCGGGGCAGCCCGCTGTGTAGCGAGGAGCCTGCCTCTGTGGATGGGATAGGAAGGGCTAA
GGACGACGGTCCCTCGGAGCAGTGTAGGGGTCCTGAACAGAAGAGTTAGTATCCAAACTTGCCTCTCATG
AGTGAGGCAGGAAG
>circRNA_0032|Chr1:15474913_15494771_+
ACATCGCCGTGGTAGAGATGAGTGACGCCTTCCGGCAGCCTTCCCTGTTTTATCATCTCGGAGTGAGAGA
GAGCTTCAGCATGGCCAACAACATCATCCTCTACTGCGATACTAATTCAGACTCGCTTCAGTCCCTGAAG
gaaATCATTTGCCAGAAGAACACAGTGTGCACTGGGAACTACACCTTCATCCCCTACATGGTGACACCAC
ACAACAAGGTCTACTGCTGTGACAGCAGCTTCATGAAGGGCCTGACCGAGCTCATGCAGCCCAACTTCGA
GCTCCTGCTGGGGCCGATCTGCTTACCTCTCGTGGACCGTTTCGTTCAGCTCCTGAAGGTGGCGCAAGCC
AGTTCCAGCCAGTACTTCCGGGAATCTATACTCAACGACATCAGGAAAGCTCGGAATCTGTACACTGGTA
AAGAGTTGGCGGCTGAGCTGGCGAGGATCCGGCAGCGGGTAGACAATATTGAAGTTCTGACGGCAGACAT
TGTTATCAACCTGTTGCTTTCCTACAGAGATATCCAGGACTATGACTCCATAGTGAAGCTGGTAGAGACC
TTAGAAAAACTACCGACCTTCGATCTGGCCTCGCACCACCACGTGAAGTTTCATTATGCCTTTGCACTGA
ACAGGAGAAATCTCCCTGGAGACAGAGCAAAAGCTCTTGACATCATGATCCCCATGGTGCAAAGTGAAGA
GCAAGTTGCTTCGGATATGTACTGTCTCGTTGGCCGAATCTACAAAGACATGTTTTTGGATTCAAATTTC
ACTGACACCGAAAGCAGGGACCATGGAGCATCTTG
>circRNA_0033|Chr1:15474913_15526167_+
ACATCGCCGTGGTAGAGATGAGTGACGCCTTCCGGCAGCCTTCCCTGTTTTATCATCTCGGAGTGAGAGA
GAGCTTCAGCATGGCCAACAACATCATCCTCTACTGCGATACTAATTCAGACTCGCTTCAGTCCCTGAAG
gaaATCATTTGCCAGAAGAACACAGTGTGCACTGGGAACTACACCTTCATCCCCTACATGGTGACACCAC
ACAACAAGGTCTACTGCTGTGACAGCAGCTTCATGAAGGGCCTGACCGAGCTCATGCAGCCCAACTTCGA
GCTCCTGCTGGGGCCGATCTGCTTACCTCTCGTGGACCGTTTCGTTCAGCTCCTGAAGGTGGCGCAAGCC
AGTTCCAGCCAGTACTTCCGGGAATCTATACTCAACGACATCAGGAAAGCTCGGAATCTGTACACTGGTA
AAGAGTTGGCGGCTGAGCTGGCGAGGATCCGGCAGCGGGTAGACAATATTGAAGTTCTGACGGCAGACAT
TGTTATCAACCTGTTGCTTTCCTACAGAGATATCCAGGACTATGACTCCATAGTGAAGCTGGTAGAGACC
TTAGAAAAACTACCGACCTTCGATCTGGCCTCGCACCACCACGTGAAGTTTCATTATGCCTTTGCACTGA
ACAGGAGAAATCTCCCTGGAGACAGAGCAAAAGCTCTTGACATCATGATCCCCATGGTGCAAAGTGAAGA
GCAAGTTGCTTCGGATATGTACTGTCTCGTTGGCCGAATCTACAAAGACATGTTTTTGGATTCAAATTTC
ACTGACACCGAAAGCAGGGACCATGGAGCATCTTGgttcAAAAAGGCGTTTGAGTCTGAGCCAACACTAC
AGTCAGGAATTAATTACGCAGTCCTCTTGCTGGCGGCTGGGCACCAGTTTGAATCTTCTTTTGAGCTTCG
GAAAGTTGGAGTTAAACTGAGCAGCCTTCTGGGTAAAAAGGGGAACTTGGAGAAACTCCAGAGCTACTGG
GAAGTCGGATTTTTTCTGGGAGCCAGCGTCCTGGCCAACGACCATCTGAGGGTCATTCAGGCATCTGAGA
AACTGTTCAGACTGAAGACGCCAGCGTGGTACCTCAAGTCTATTGTGGAGACCATTTTGATATATAAGCA
TTTTGTGAAACTGACCACAGAGCAGCCCACAGCCAAGCAGGAGCTCGTGGACTTCTGGATGGATTTCCTG
GTGGAGGCCACAAAGACAGATGTTACTGTCGTTAGATTTCCA
>circRNA_0034|Chr1:15488392_15494771_+
GTGTGCACTGGGAACTACACCTTCATCCCCTACATGGTGACACCACACAACAAGGTCTACTGCTGTGACA
GCAGCTTCATGAAGGGCCTGACCGAGCTCATGCAGCCCAACTTCGAGCTCCTGCTGGGGCCGATCTGCTT
ACCTCTCGTGGACCGTTTCGTTCAGCTCCTGAAGGTGGCGCAAGCCAGTTCCAGCCAGTACTTCCGGGAA
TCTATACTCAACGACATCAGGAAAGCTCGGAATCTGTACACTGGTAAAGAGTTGGCGGCTGAGCTGGCGA
GGATCCGGCAGCGGGTAGACAATATTGAAGTTCTGACGGCAGACATTGTTATCAACCTGTTGCTTTCCTA
CAGAGATATCCAGGACTATGACTCCATAGTGAAGCTGGTAGAGACCTTAGAAAAACTACCGACCTTCGAT
CTGGCCTCGCACCACCACGTGAAGTTTCATTATGCCTTTGCACTGAACAGGAGAAATCTCCCTGGAGACA
GAGCAAAAGCTCTTGACATCATGATCCCCATGGTGCAAAGTGAAGAGCAAGTTGCTTCGGATATGTACTG
TCTCGTTGGCCGAATCTACAAAGACATGTTTTTGGATTCAAATTTCACTGACACCGAAAGCAGGGACCAT
GGAGCATCTTG
>circRNA_0035|Chr1:15488392_15526167_+
GTGTGCACTGGGAACTACACCTTCATCCCCTACATGGTGACACCACACAACAAGGTCTACTGCTGTGACA
GCAGCTTCATGAAGGGCCTGACCGAGCTCATGCAGCCCAACTTCGAGCTCCTGCTGGGGCCGATCTGCTT
ACCTCTCGTGGACCGTTTCGTTCAGCTCCTGAAGGTGGCGCAAGCCAGTTCCAGCCAGTACTTCCGGGAA
TCTATACTCAACGACATCAGGAAAGCTCGGAATCTGTACACTGGTAAAGAGTTGGCGGCTGAGCTGGCGA
GGATCCGGCAGCGGGTAGACAATATTGAAGTTCTGACGGCAGACATTGTTATCAACCTGTTGCTTTCCTA
CAGAGATATCCAGGACTATGACTCCATAGTGAAGCTGGTAGAGACCTTAGAAAAACTACCGACCTTCGAT
CTGGCCTCGCACCACCACGTGAAGTTTCATTATGCCTTTGCACTGAACAGGAGAAATCTCCCTGGAGACA
GAGCAAAAGCTCTTGACATCATGATCCCCATGGTGCAAAGTGAAGAGCAAGTTGCTTCGGATATGTACTG
TCTCGTTGGCCGAATCTACAAAGACATGTTTTTGGATTCAAATTTCACTGACACCGAAAGCAGGGACCAT
GGAGCATCTTGgttcAAAAAGGCGTTTGAGTCTGAGCCAACACTACAGTCAGGAATTAATTACGCAGTCC
TCTTGCTGGCGGCTGGGCACCAGTTTGAATCTTCTTTTGAGCTTCGGAAAGTTGGAGTTAAACTGAGCAG
CCTTCTGGGTAAAAAGGGGAACTTGGAGAAACTCCAGAGCTACTGGGAAGTCGGATTTTTTCTGGGAGCC
AGCGTCCTGGCCAACGACCATCTGAGGGTCATTCAGGCATCTGAGAAACTGTTCAGACTGAAGACGCCAG
CGTGGTACCTCAAGTCTATTGTGGAGACCATTTTGATATATAAGCATTTTGTGAAACTGACCACAGAGCA
GCCCACAGCCAAGCAGGAGCTCGTGGACTTCTGGATGGATTTCCTGGTGGAGGCCACAAAGACAGATGTT
ACTGTCGTTAGATTTCCA
>circRNA_0036|Chr1:15488392_15535314_+
GTGTGCACTGGGAACTACACCTTCATCCCCTACATGGTGACACCACACAACAAGGTCTACTGCTGTGACA
GCAGCTTCATGAAGGGCCTGACCGAGCTCATGCAGCCCAACTTCGAGCTCCTGCTGGGGCCGATCTGCTT
ACCTCTCGTGGACCGTTTCGTTCAGCTCCTGAAGGTGGCGCAAGCCAGTTCCAGCCAGTACTTCCGGGAA
TCTATACTCAACGACATCAGGAAAGCTCGGAATCTGTACACTGGTAAAGAGTTGGCGGCTGAGCTGGCGA
GGATCCGGCAGCGGGTAGACAATATTGAAGTTCTGACGGCAGACATTGTTATCAACCTGTTGCTTTCCTA
CAGAGATATCCAGGACTATGACTCCATAGTGAAGCTGGTAGAGACCTTAGAAAAACTACCGACCTTCGAT
CTGGCCTCGCACCACCACGTGAAGTTTCATTATGCCTTTGCACTGAACAGGAGAAATCTCCCTGGAGACA
GAGCAAAAGCTCTTGACATCATGATCCCCATGGTGCAAAGTGAAGAGCAAGTTGCTTCGGATATGTACTG
TCTCGTTGGCCGAATCTACAAAGACATGTTTTTGGATTCAAATTTCACTGACACCGAAAGCAGGGACCAT
GGAGCATCTTGgttcAAAAAGGCGTTTGAGTCTGAGCCAACACTACAGTCAGGAATTAATTACGCAGTCC
TCTTGCTGGCGGCTGGGCACCAGTTTGAATCTTCTTTTGAGCTTCGGAAAGTTGGAGTTAAACTGAGCAG
CCTTCTGGGTAAAAAGGGGAACTTGGAGAAACTCCAGAGCTACTGGGAAGTCGGATTTTTTCTGGGAGCC
AGCGTCCTGGCCAACGACCATCTGAGGGTCATTCAGGCATCTGAGAAACTGTTCAGACTGAAGACGCCAG
CGTGGTACCTCAAGTCTATTGTGGAGACCATTTTGATATATAAGCATTTTGTGAAACTGACCACAGAGCA
GCCCACAGCCAAGCAGGAGCTCGTGGACTTCTGGATGGATTTCCTGGTGGAGGCCACAAAGACAGATGTT
ACTGTCGTTAGATTTCCAgTGTTAATATTAGAGCCAACGAAAATCTATCAGCCTTCTTACCTGTCGATCA
ACAATGAAGTCGAGGAGAAGACGATCTCTATTTGGCATGTCCTCCCTGACGACAAG
>circRNA_0037|Chr1:15488392_15567557_+
GTGTGCACTGGGAACTACACCTTCATCCCCTACATGGTGACACCACACAACAAGGTCTACTGCTGTGACA
GCAGCTTCATGAAGGGCCTGACCGAGCTCATGCAGCCCAACTTCGAGCTCCTGCTGGGGCCGATCTGCTT
ACCTCTCGTGGACCGTTTCGTTCAGCTCCTGAAGGTGGCGCAAGCCAGTTCCAGGTAACACTTTGCACCC
ACGGTGGGTGGTGAGCGTGCAGTGCTGCCCTGCGTGGTTCATGCGTGTGCCTTGTCACGTGTTTCTGCTT
AAGAACCAGGGAATGGTTTGCAGCACCTTCTGAGTGGAGGGGAAAATATGTCATCTTAGTTCACAATGTT
TTTTCTTACAGCATGAAATAGAGTTTATTAAGGGAAAGGGAAGTGGAgttgagaaggagaagggaggggg
gagggagggagggaggaagggaggaagggagggagggagggagggagagagagaagagaagaagagaaga
ggccaGCCATAAACACgtaaaggggggaagggagggggatgaggagaggagaggctggtTAGTTCACAAT
TTAAACCTCGTTCActtggtttatttaaaaaatggccccaccaatggaaggggaaacccttggtcctgcc
aaggctggacctccagtgtacatgattgttgggggggaggtaatgggaggtggatggggaggggaacagc
catatagaaggggagggggaggggctaggggactgatggactggaaaccgggaaagggaataacatttga
aatgtaaataagaaatacccaatttaataaaaatggaaggaaaaaacgGCCCCAATCTATTAATTCTTTT
ATAATAATGACAAAgacctctctctctatctattgatctatctgtatcatatatatatatttatatttct
tttacttattttgaaGTAAGTTTATATATAATCttattgtttataaatatatatgtttataaagaaataa
atatatatgtatatatatgtacacacacatacacacacgatcAGTTATGGCTACATCAGAATAAATGTCA
GGGGACTTTTAGTGTAAGGGCCAAAGTTTTGCAAAATTTGCTAAGAACATAGCTTAGTTAAGAATAATCC
CTGGGCCAGCGAAATGGCTCGGTGGCAAGTGCGTGCTGCCAATCCTGACACCTTAAGTCCAGGCCCCGAA
ATTCTCATGGCAGAAGGAGAAGGGCGATCCCTATAGAGTTGGCCTCCGACCGCCGTACCCATGACTGGGC
ACACACACGgaagcacacatacatgctctaagtcagaaatgaaaagtcattttcttgattcagagctctc
tggctggcctggagctctctcTGTGTAGTCGCAAACTCTGTGGAGGTGGCCTTCCAATACTCAGAGattt
caactgcctctgcctcctaagcactAGGGTTGCGAGCAGGTGCCACCACGGCCAGCAAACGTGGTGATTA
AACGAAGAGTCATCAGTTGTTTATGTTAGCGGAGAGTCAGATCATGGGCCTGTCTAAATTATTTGAGATA
ATTTGCCCTCGAAGCAGTACAATGAAAAAATAGAATTTGGATATTCTTTTGAAATACGGCAGAATcctaa
aagaaatacacacactcCCAGATTTCTTACTAATGCCAGATACATGAGGTGTTCCTTCAGTGTGGCTTAG
TGGCTGAAAACTGCTCGTGGACACATGCCTTGCGTGTCTGTGTTTCAGTGAATTGTTTTCTAGAGCTAAC
TCTCTGAAACGTGTGTTTTTTTTCGCCAGCCAGTACTTCCGGGAATCTATACTCAACGACATCAGGAAAG
CTCGGAATCTGTACACTGGTAAAGAGTTGGCGGCTGAGCTGGCGAGGATCCGGCAGCGGGTAGACAATAT
TGAAGTTCTGACGGCAGACATTGTTATCAACCTGTTGCTTTCCTACAGAGATATCCAGGTGAGAGGATAC
GAGCTGTCTCTCAGATGTCATGCCAGAGGAAGGAAGGCCTGGGGTGTTAGAGTTCAGCTACGTAATAAGT
AATCCAGGTTGCTACCTTTCCTCTGTGACTTCATGGCGAGTGGAAGAGACTCGCAGATGCTAACTGTCGG
GCTTATGACACGCTCATATTTACCCTTCCTCAAAAGCTGCTCACCTGATCAGCTCTTGGAGGGCTGATCT
CCTCGGTGAGCCTCGGGCACACCTGTCAGTCAGCCAATGAGAGCTTTGTTTTGGCAAACAGCAGAGGCTC
GTAGATCTCTCTGGATATAGCTTTTACTTCCTGAAACTATGCTACTGAATCTGATGGTGCCAAGAGCAAG
AAATATGCAACCAAGTCCTCGTAAAGAAGTGGCGGACCCACGGACGTATGGCATCATTTCTTCTGCTGGG
TCGTAGCCTTTTTTTAAGATCCAGCAAGTAGACTAAAACTCTCTCAGTGAGGGGTGTGACGTTAGAGTTG
TATCATAAAATCCAGGTAACTCCTGGCTTCTGGTTCCTGTACCAGCCTCTTGGTCCTGTGTAAAACTTCA
CCCATCAGAGAGACTCAGTACATGGAGAACCATGGTAGCTAGCAGCCTGCGGCTAGAGGAAACTCACTTA
ACGTGACCTGCAGTCATCTTGCTTCACTTACCACAGTATTTCAGTCAGTTGCCTTATGACCTTCAAACTT
TTAATGTCCTTGGTGGAATCATTTTATGGTTCTTGATGGAAGCCTGCAGAACAGGAGCTACGTGAAAAGA
GCCAGTCACATGACTGtggcttatttgttttgtttctttggatttTATCACATcccataactttattttt
tcatacCTTAATCCGTGTAATAGGAATTTAGGAGAAACACGGCTGTTGCTTCTAGGGTTTTCAAAGGTCT
CAACAGATTGGTTTTTTTCCTAACACAATACTTTTactgattatttgggaatttcacatcatatacCACA
ATCACTCACTTCCTAATCCTCCCAGGTCCATACCTCCTGCCTCTGgatctcccctcctccccccataaaa
gaagaaaaagaaaaaacagatacTAAGTCCAACTTGTGTATACTCGCcagagcatggtcaaactcccagt
ggccaaccccttaaagaaaactgagtccttccccacccccgcccctacCGGGAGCCACTCAGCATCCTTA
TCAGAACTCTTAAGAGCTCTCTTAAATGGCTTCCTGTGTAGACTGTTTGCTGCGTGCGCATGTGCATgcg
cgtgttgtgtgtgtgtgtgtgtgtgtgtgtgtgtgtgtatgtgtgtgtcgatGGCGGGTTGCTGCAGACG
CCTTCTATGCCCCTCAACAATTCTAACTTTGCCGTTAGTCCCTTTCTCAGCATTAGATGCCTGGCTGTCT
TGTCGGAGATTTCTCCTCAGGGTTTAATTCTGTTCTGTTCATTTTGTTGAAAGGACTATGACTCCATAGT
GAAGCTGGTAGAGACCTTAGAAAAACTACCGACCTTCGATCTGGCCTCGCACCACCACGTGAAGTTTCAT
TATGCCTTTGCACTGAACAGGTAAGATATTCCCTCCTGGGATGGCTCCGACATGACAGTTCAGCTCTTAC
CAATGTCCCTGTGGCTTCCCAGCAGCTCCCATATCTACCACAGCCCATGCGAAGTAGTGCAAGCCTTCTG
atctctctctggttttgtttgtttgtggacgGGGTCTCACTGTATATCTCAGGCTGGCTTGAGTTTTTAA
TCCTCCTACGTCTGTCTTTTGATGGCTGTTGTTTTtaccagcctgtgtgtgtgtgtgtgtgtgtgtgtct
gtgtgtatctgtgtgtgcccgCATGCGAGAGTCCTTTGTCTCTCTGTTAGTAAAAGCCTGTCATGGTATT
TGTAGTTacaatttttttataattctttttttttcctgtgacagaGCTTGTGTTTGTTATTTATATCTTA
TAACATTCAATATTTTATCAATATTATACTACTTTTAAGCAAATATAGTTTTCCTTGGGTGTTTGTTAAA
AATGTGTTCCAAACTCTTTAAGGGTACTCAGATCCAAGGATGTTCAAGTCCTTATAGATTGGTACAGGAT
TTCGTATAACAACCaaacattctttatatatttaagcattctctatatttatatatatttgtatctcTAG
ATAACTATGATATCTAACATACTATCATGCTGTGTGGATGGTTGTTAGTTTGTTCTGTTCAGGGGAAAAA
TCTGTGCAGGTTCAGTATAGACATTTCCCTAATTATTCTCAATGCGTATTTGATTGAGCCCTGGGCTGAG
AATTCACAACCTCACTATCATCTGGCCCTTCACATACTGACTCATTGAAGTATGAGGATAGTTTTGAGGA
AGTGAATGTTTTTCTCATCCAGAGACAGTTACCCCCAGGACTGCTGTGAGCAGGATTAGTTATGACCGGA
ACTCTGCCGGTGACATTTTAAATTACGTGTCCATGAGCCTGTCTGAGTCACTTTTGACAGAGCTTGTCTT
AGTCCCCCTGcccctctgccttctgtctgcATCACAGCACACCTCAGTGCGACTTCCCCGCTGCAGTCAT
CACGCAGGGTCATCCGTGCTCTGACCCTGGATGGAACCAGAGCCCTGCGTAGTCCAAAAATACATAGCTG
TACCACTCTTTCCTTCAGGGTGAGGTGGGTGCTTATATGTGCTGCTGCAGAAGACATCTGATTTATATAG
AGCTCACCGTGTATCGTAACTTCCCTCATTTCATAGCTGAAGCTTGGAAAGGCTGAGTAATTGTCTCCGA
AGGCTCCCGGCGGAGATGTGCTGTCCTAGAAAGCCATGATGTCCAGCTAGAACCGATGTGTTTCCTCCCC
TACCCAACAGAACTGGAGAACTTGCCAACCTCACCAACAGATGTAGACAGAAGGCCACTATGTATTTCAC
TTATTAAACGTCCTTTACATCTGATGGGCTTGGATAAGACCTCCGGAGCGTCCCTGCTCTTTGTCAAACA
CgtccccttttttatttaaagtaaaatgtcttttgaaacaaagaggaaaacccTAGGAATCTCTTACAAC
TTTACTTTGTGTGTTTTGCCTTCTCTCTCCAAAAGTAGCGTATAACTGAATGAAAAGCATATTTGTATAA
AGCAATATTCTAAATCCAAGATGTTTAGGTAAAGATTGAATTTATAAACCAAAAAATTTGAAATAGTAGT
CGAGAATATGACAGTACACAtaactttaaaagttattttatttgaaatatatctTATCTTATTCATGTAA
AATATCATGTAGCTCTGATTTTAGTATATTAATTGAGTTATATAGCTGTAATTCCCACAAATTATAGAGT
ATCTTTTTACCCTATATGGAAAGCTTCTACCCATTGGCAGTCACCCTAGCCCACACAGCACAGATCCTCC
TGCTCCTGGCAAACACTAATGTGCTTCTGTCAGTATTGAttgttctattttaaatatttctcataAGTGG
AGTCATACTGTTGTCAGCCTCTtttgtgactttatttttcaCTTAGCACTATATTTTCGTCACTGGAGAA
ATATAAAGTGTGATTTTGAGAGCCATTCACACCTATTACTTAAGAAAAAGCTGcatggagttcaaggcca
gtcctgATAACTtagtgagttcctgtcttgaaaTTCAAAGTGAAAAATAAAGTCGGAGTAGAGCTCAggg
gtagggtgcttgcctaacatgctcGACTGAGGTCTCATCTTCGAGGCCATACCATAAGAACTGCGTGAGG
CGACTTCCACAGAAGCTTAGCCACATGGAGAAACCAGTGAACTCTAGGATGGATTTTAATTTTGCAATCA
TCTAagaatgaatttttttcattgttttggaaCAAAAGCCATTGAAAACAAAGGTCAAGAGTTttccctt
atttataatagctgatTCTGCTCCATTCAGGGTCACAGGGTGCACACAGTAGCATTCCACCATCTTGAAC
CTGTTCACAGGCAGCGGGGAGATCAGGACTCTGGTAGCTATAAGTCCATCGTCTTGACCCCTCACACCTC
ACAAGAGATCCCTGACAGACTCAGTAGACATGCATCCGAATAAGAAGGTTTAGGACAGGGTCCACAGAGG
AGTCTCAGGTTCTATTTTTATTCTGCCAAACTTTACTGCTGCAAATCAATTACATGGACTAGGCAACTGG
TTTCTAATCGCTTTTATGATCTATACGTAAACAATGCTTTTTACTTTAGGAGAAATCTCCCTGGAGACAG
AGCAAAAGCTCTTGACATCATGATCCCCATGGTGCAAAGTGAAGAGCAAGTTGCTTCGGATATGTACTGT
CTCGTTGGCCGAATCTACAAAGACATGTTTTTGGATTCAAATTTCACTGACACCGAAAGCAGGGACCATG
GAGCATCTTGGTAAGGCTGGAGGATGGGAAGTACCTTCCCACTCCCAAAGTCCGTGATGCGCAACACTGT
GCAGATAGAGAAGGGAAGCATTCCGACTGTGCCTGCTCGATTGTATGTTGTGAGCCAAATATTTATTTCC
TAACTTTAGTACATAACCTGGTGAGATTCATTTAACATCGAAGGGTAAATTTACATAAATGAGATAGAAA
AGTTAAGAAAGTAATTTGATTCGAAATGTGTACTATGAAAAGCAAAAGTATAattttgtgaggaaaaaaa
tagaaagaatatgGAGAGATTTGAGGAAGGCAAAAAAATACACAAGTTTTTTGTGGATACACCAgcttaa
tattttaattgttccagaacggatttttttttttatgtgacttgatttctgaagtttattttgaaagagt
ccagggtcaagaaTAGGTATAGCAATTTTGGAGAGTAGATGGAGGAACCTGCTGGGCCAGAGGAGGCTCA
GGAGGTTGTAGTATGGCCTGGGCCAAGGAAACATTGTAGCACAAAGGTTTATGCTCATCAGACTAGTTTT
ATGACAGGGTATGGGAAGTGATTAGTGAAGTGATGAGCCAGAGGAGGGTTTGGGACTTCAGTAGAGGTCC
TAGGAAGTGGATTTATTTCCTCAGAGACGTAAACAAAGTTGAATctctattttgctttgtttcacttATT
TAAATTTGCCCCTTTTTTCCTGGCAGTAAGTATCAAACCCAGGGCCATATTTATGCTAGACAATCCTAAG
GGGCAACCCCAGCTCCAGGCccagatctctttctttttttttttttttttggttctttttttcggagctg
gggaccgaacccagggccttgcgcttcctaggcgagcgctctaccactgagccaaatccccaacccccca
gatcTCTTTCTTAAGCTTCACGCAGAAGTTTAATTCTAAGCGAGTTGAAAGATCCAAACGCGAAAATAaa
gatatattaaggaaaatACTTTTAGCCTAAAACTGCAGACTATTTATGGCTTTGGGTTAGGAATGAATTT
CTTAAACAAGGCCTtcaaaatactaaaaacaaaacaaaacaaaaaagagaaagaaaaaaaccaagcaagg
aaatcctaagcaacaacaaacaaaaaacacaaaagaattcaAAGAATGGACTGTGTTCAAATGTGCTGCT
GCTTCATAAGGTTCTGGCTTTTGCGGGGTATGGGGGGTTGGAGGGACAGAGTGGCTTCAGTTGTGCTGAT
CTTCCTGCTGATGACAATTAAAACTGTTGGGAAGAGTTAGAGAGTAGTGTGGAGTCAGAGAGGATCAGAA
CCTGGGGAGGTTTTGGTCCTTGGCTACGGGAAGAACATGGAGTTAATCCCCCAGACTTCTCTTTGGACTC
GAATAGAAAATCACAATCTTACTGGCCTAAGGAGATGATACTAGGTAACCAAAGTTCCTAGAAATAACCC
TTGAGTAATGGCCATGCCACAGAAGAAGGAGACACAGGATCCGCATGTTGAGCTCCTCCTTGTCTGGACC
CTGGGTGAAGGAGCCTCCAAGTAAACTGGCAGCTGGAAGACTGTAGGACAGCACAGAAGTTTCAGCAGCC
GCCCATGGCAGAGGAGATGGCTTTCAGTTTGAAGTCATTGACTCAGAGAATCTCAAACTTTCAAGAGAAA
CTCTAAAAGGCTAAGCCTTAGGATGAAGGGGAGTACTGTAAGTTAAGGCCATCACAGAaccatgcaaaac
aaaacaaaacaaaacaaaacaaaacaaaaaggaaaacaaacaacaacaaataaaaccaagCCTCCATATG
TTGACCAATTGCTAATACTCTATTGGCCTCTTTTAACCTATGGCGGCTTGGATGAGAACGGCTTTCTTAG
GCtcctgtatttgaatgcttaatcacCAGGAAgaggaactgtttgagaaggattaggaggtgtggctttg
ttggaggaaatgtagccatgttggaggaattgtgtcactgaGGGCGTGCTTTGACATTTCCAAAGCCCAC
ATCGGGaccattgtctgtctgtctttctgtctctgcctgccatcTGTGGATCGGTCTATAAAACCCTTAG
CTATCCTAGCTATGTAAAGCTCTTAGCTATCTGGTTCTTGCCATGACGGTTGTGGACTAAATCTCTAAAA
CTTTAAGCAAGCCTCCGATTTAAattgctctcttctatatttgCGTTTGtgatggtgtctattcacagca
gtaggACAGTAGCTAAGACAGCAGTTGGTACTAGGGGTAGAGATGTTGCTATGACAATCCTGACCTTGTG
GCTTGTGGGTAGGATATGGAAAACTTAGGGACTTTGGACTGTAAAAGAGGTTGAGTTCTCCAAGTGGGGC
TCACTGGGTCATCCTTGTAGGAACTTGGAAGACAGTATGTGCTGAAGACCGTTTGGACTACACAGGCCCA
GCTCAAAAGGCTACAGAGGGGACAGCTATTAGCAGCTGGcctagagaccattcttgtgatataTTGGCAA
ACGATGTGACGGCTTTTCACCCTCATCCTAAAATATACCCCTAGGCTACATTCAAAAGTTTTGAATTTAA
TGAGGttggcagaggaaatttcaagacgGCTTAGTATGGACTGCGTCCCATGGTCGTGACCACACTTGGG
CCTACCTACATTGAGAAGCGACAAGTGAAGCAAAGAGAACTATAAAAGGttcagtttgaggagaaaagga
gggccAGGGGATGCAAGGCTGGGGCCAAGGCTCCTGTTCTataaacagatgaaagaaaagcctgatgcta
AACGGAATAAAGGGCAAGACCACACTCAACTAACCCTGCAACCTGCAAAAGGCAGAGCTCCGAGGGATCT
CCTGGGCCAAAACGCTTGAAGGCTTATAGCAATGTAATTCGAGGAGAGGGGCAGGTTCCAGCCGTAGCAA
ACAGAAGAATTTGGCAGCTTTGGCCGTGTTATTCTGGCTTTAGGGTTAATAAGCATTTTACAGGAGTAAA
ATGCTTTACTGAGGAAAGCCACTGAGACAGAACTCAGGGGAGTCCTGCATGGAGAAGCTATTAtgggaag
ctgggggaggggggattccTGGATTGTGTTGGAGATCTAAGATGTTTAGATGCCAGAGCCctgggatacc
tgccaaggagagctgcagACAGATTGTGGAGCCATCCCCTAAGAGAGAAATGTGtggcagtcaacaaagc
tggaagGGGATTGGAAGAGCCTCATagcagaatttggagtttacccTGCTGGATTTCGTTCTTGCTTGGG
TCCAGTGTCTCTTCACTGGGCTCCCCTTACTCCCTTTTGTAACGGTAATGTCTATCCTGTGCCATTACAT
GTTGGAAGTGGGCGATCTTTGACTTTACAACGGGTTACGGTTAAGAGACTGCCTCGAGTCTTTGGACTTT
TGAACAGCACTGAGACTCTGGAGCGTTTTTGAGGTTGAAAGGAATGGATTTTGCATTGGGGTGTGGGTCA
GAGCCCATGGGGTGAGGTAATACAATGTgctggcttgaatgagaatggccttcaTAGACTCAGATATTTG
AAaagcttagtcaccagggagtggaactatttgagGAAGATTAGAAAGActgggagatgtggccttgttg
gaggaagtctatCACTGGGCTAGGTCCGGTCTGGCTGCTCTCCCACCCTTCCCTACCCTACCCCACCTCT
ACCTGCTGTTTATGGTTCAGTATGGAAAAGGTCTCAGCCACTGCTCCATCATGATACCTGTCCACTTCCC
ACCATGCTGGTCCTGTGCTAACCTGTAAGTaaggccccagttaaatgctttcttttataagggttgcctt
ggttataatgtctctttacagcaatagaacggTGGCTAAGATATAACCAAACTCTTAAGAAATAAGAGAG
CCCAGGTTTTGTAGCATATTCTCTATGTCTGTTACTCCATGGAAAGTTATTGAAGGGATGGAAAAGGATG
ATGCATGGTCAAGAGAAAAGCCAGGCATAGGAACGCATCCACAGAGTTGGTCGTGGTGATGTATGCATGT
GCGCCTGTAATGCCaacccttgggaggtagagactgcAGGATCGGGAATTCAATGGAAGTCTCAGCTACA
CTGTGAGTTTGGCACCTGCCTAGGCTCCATGAGACCCCATCTTGAagtatgggagagagggaggggagaa
gagagggagagagagagagagagagagagagagagagagagagagagagagagatgagcgaaagggaggg
agggaagaaggacagGACATAAAAAGAgtaataaaatgttaaagaatGCACTTGGAAAGTTGGTTATGAT
GAATAGTAGTGCGAGGGATTATGGGATGGAAagatttgaaaaagaaagaacatcagAGATTCTAGAGCTA
AAAAAAAATACCGTATTAGAAGTTAAACGCCATAGGCTGGTGCTAATCTCCCATAGGTCACATAATATAG
GCAGAGGTCAATAACCTTGAGAAGAGGTAGTTCAAAATGAgattggagcagaaggaagaaaaagattgaG
AGAGAAATGAACCTTCTCGGTGATCCACGGCAAGCGTTGCTGCATCTGACACAACCTGTActttgaagtt
caagaagaaaaaagattccAAGCGTATAAATGGCCGATGCCTCCCCCTCAGCTTGATGCATCCTGACCCC
ACAAGTTTAGAGAGCAGAGCAAGCCACCcacaaactaaacaaagaaaagctTGCATTCACACATCATCAT
GAAGCTGCTAGATCTTAGAAATGCCAGGAAATGCCGTAAGAGTAATCCAAGAGCAGCTACATTCTGTAAG
GGAGAGGGTACAGTCCTCATCGAGGGAAGCCAGGAGACAGTGGGCCAGCACGGTGACtaccagaagaaag
gaaagatgagCAGAGGCTAGGAGGCCAGGAATGGTTTTCTCAAACTTGAAGGTAAAACTGTGTCTGTTCC
AGGTAAATAAATATTGTGTCTTTTGTTACCAGCAGGCCTTCACTAGAAGAATGTGACAGGGGATTCTTTA
GGAGGAAGGGGAACCTGGAAATACAGGAAGGAATCTATGCACTGGGAAGTGTAAATATATGAGTAATATA
AAAGGTACCAAGAAACATAGCACAGGATTTTGCTCAATATATATGGCCTGGCCTAAAAGCatttaagaaa
aacattgaaatgagcctaagaaaaaagaaaagaaaagcacaaatgtCCGGAAAATGTATTTTGGTTATAT
AAAATAAAGTCCGTTTATAGCCAAAATGCTAACATACAAATTCTATTCCGAATGCCCAGATTTTATTATC
TGACAATATTAATTTTTTGGTAAGGATGTTAAAGAGGGGGGAGTCCCAATTCCTTGCCTCTTTTATAACT
ACCCGGAGATGTTGGCATTGCCTAGAGAAGTCAGCAACTTGTTGACCCTAGACGCAGCAGGTGTATACAC
TTAGAGAACGTTGTGATAGAGAAAGTCCTTTGAAAAGTTGAACAGAGACTTGGGGGCGGGAGGgtaactc
agtggtaaagtgcttaccttATAAGAATGAGGCCCTGGGTCTTAGTACtagtacatgtgtgcctgtgcgt
gtgcatgcctgtatgtgtgtgcatgtgtatgtatgtatgtgtgcgtgttaAATGAAAGTTTCCTAAGTTC
TTTATAGGTTATTTAGGTGTTGTTGTATGTGTAAAGTGTCTGTATAGATGCATAGGTGGGTGCCATAATC
CTCAAATCCAGGAGGGAGTCCAGTGGCTCACGTGCAGTTCAGTTATATTTAATATCATTCATCCCACCGC
TGGACAGTGGCTATATCAGAGCACTGCTTATATTGTCCTTTTGCCTGTCTTACTATTCCTGAAATATTGA
CCAATTCATGTATAGTTTTCTGTGTACAACCCTGCTGGCATGTATCTGTCTGTTTATTAAAGAAAGTGAC
TCTTCAGGAGTTCCCGATAGCTAGTAACACGTTGTTGTTAATATGCGAGGCTGAAGTAATGGTATTTAAA
ATTTGTGTCCTCCTGGTAGCCCTGAAGAAGACTAGAAACACAGCAATGACTGAGAGCCTAGATAAGACTA
AAGGACAGTGACTTCCTGTATCCTTTGAAATTCGAGTTTGTACCTCAAATTATTCATATAGTGAAAGAgc
tttgtttttgtctcttaaCCCGGTAGATGTCTCCCCCCTCTCCTATTACAGTGGAGTAATGCTTATTACC
GTGAGGTTTACACATTAGACTTTTCTTCATGGGAGGGGATTAGAGACGGTTGTGTGAGGGGCATTCTGCC
CACGTGGATATGGTGTGTCAGTCATGCTCCCCAAAACACCTGATTCCCAAGGTCTGTGAATTCGAGTGGA
AAATGTATTTGAGTGAGGTCACGTGCATTGGGCACATGAGCAGAATAGaagtgtttcctcttttaaaaac
agGAGCTTGGCTACAGCCAGACAGATCAAGGTTGTGTTAGGTCCATTTAAGGAGCACAGAgattcttctg
tctttttctggCTTGGTTTCATTTAAATGTTTCCTGTTCAGCTCAAGATTAACTGCCTTCAGAAAAGCTT
TGTGGTCAAGGTCTTGAGGGCCCGTGTTTTTATGATTTCACTCCAAGTGGCTCTGAGTTTTCTAGTGATA
GGAAAGGCTGCTAAGGGTCAGCCAACTCTGTGAGACCTTAGAATGGCTCTCCTATCACTTCCTGACTTAC
TGACCAATGGAGAACTGTCACGTCACCAGAGTGCCTGCCCATAACTTTAGAGTTGTCACGTCTGTCTATC
CTGCCAGACACTAAGCCTggccccattttttttaaatgcatcgTTTTTAATGCTtgcaattttaattaat
ttattaatttaattaattgatgtaaattaattgtatttaattagttaatttagcTGTGCCTCTTCTTACT
GTTTCAGTCCCTTCTGTAGGACCTGCCTTTTCTCACTAGCAGTGACCTTCACCTAGCTTTCTGTTAGAGC
TGAGAATGAAGTTGCCCTGCTGGGGTGCTGAGGTTAGGGCACCTCTGAGTTTCCCAAGCACCTCATCCGA
CAGATGCCCATTCACACCTGCTCTGGGGCCTCcatcccaacccccccccctcaGCTGACCTTCTCTTTTG
GGGCATAGTCATTGGAGTCTTGCCCTGTCAACTTCAGGtgctgggataaaaaaaaaaaaaatgcagtatc
TCAGCAAGCAGTCAGTCCCTGGAACCTGAGTCATAGCCTGGAGCATTTTGTGTTCGAGTAAATTGTGATC
CATGTACCACAGAAAGTTGAGAGACAGGAGCTTCAGttcaacagaaaagagaaaagacccCCAGGCAGCT
GTAGTTAGCATCATctctaggctccgcccaacagttaccAAGTACCAAGTAGAGACTGGCTTACTCNAAG
AAactaacttctctctctctctctctctctctctctctctctctcttttctctctctgtcctccctcctt
ttctctctgccctcctttcccctccttccctttctctccttctcttcctcttttccctcctcatctcctc
tctcccttctccctccctcttccccctctcttcctcctctttccctcctttttttcccttcctagtcctt
cctttcttcctctccctcccttccccttcttctcccctcctttccctctcttctcacctcctccccttcc
cctcccttttccctttccttctcttcccctttcctagcttccttcctttttcctctccctccctcctttc
ttccctccctccctctctcccttcctcctccctcccttcctctctcctcccctctctctctcttccttcc
cacgCCCTGGACCTCATCCATGGCTGGGGCCAGTGAGCGCTTCAGCGGATCTGCCTGAATCTATCACCAC
CAGGCCCCGGATTGCAAGTGCCTTGCTGCCAAGAGGCTTCTCATGATGTAGGTTCTAGAAggcaaactca
ggtctccatgttTTTCAAACCGCGTAGTTCATGGACCAAGCCCTACAGATcgcttttctttcatctttaa
ttGCTGATTAGCTGTGGGTTCATGAATACagtatgcctttttaaaaaagaaattcacaagCCCTGCCTAA
GTAAGTCAGGTGAAGAGCAGCGTGCGGTGCCCATGCTGGCTAGAGGACACTCTGGTGTGTGGTGTTAGGA
GACGGTGGGATGAGAGATGGAGGGTGTGAAGCAGGAGGGGCAGTCACCTTTGAGGATGACTTCGATGCTG
TGACCTAAGAGCTTTGGCAACCCGCTGAGTAACAAACAGGGGCCTCCAGACTTCGCCAGCGGGGCAGTCT
TCATAAATGGAAACAGGTCTAAGGGAATAAGGGGTGGGTCACTCGAAAGCCACTGGTTAGCAGGATCGCT
CCACCCCGCCTCTTGTAAGACCGTTATTATAAAGAAGAGAACTGTAAGATTGTGACACCCAACTCTTCAC
GTGGCACAATGGACTTTGGCCGGACTATCTTGANNANTCTGTCTTGGAATATCTGAGCTCTCTGGAATGT
CATTAATTCAGTCTCACTAGGTGACCTGCTAGGGCACTGGCTGTTTTTTGGAGAACTTGCGTTGCCATAG
TTCCATGTTTCGTATGCGACTCTATTGGGATGTACGGATCTGCCGCTAATTCTTGGCTTGGTGTAACTTG
TTCTCTCCAATGAAACTGCCATGCGCCAGTGGAGCTTGGATATGGTGGGTTGGCACGTGCAGTTCAGAGA
GCGATCTCTCAGCCCAGAAGCCTCAGGACCTGGTAGAAGGAGTTTGCCGTGTCTCGAGGAGGACGTTAAC
TGGCTGAGCAGCAGCAGGTGTTTGCCATAACCACCATGCGATAATTGCTGTGCCAACCAGTTAATGACAG
CAGCCTCTCTGATTTCAGCACTTGTCAGAGGATCAGCACTGTCTACTTTTGTTGTCCTTATCTCTTgaca
aagggggagagagagagatgagaacatTTCAACATGGCTGCACAAGAGAGTCTCTCTCTCCACAGTGATC
CTGGGGAATACAAGTTGGCTGGATCTGTTGGGATGCAGTTTGTCATTTAACCGACTTGCCACCGTATCTT
CAGAGTTTATAAATATGATAGCTGATGTCAGATCCCTTCCCTTTCAAGGCTGAGCACTGGCTCTTTATGT
GTGTAGACCACGTTTTGCTCATCCCCGAATTCACCCGCAAGTATGGCGCTCCTTCCGCCTTTTGCACCTT
ATAAAAAGAACTGCTATGAATATCGGCATGCAGATATCTCTTTAGAGGTCTCAATTTTAGTTCTTTTGGA
TGTATGCTGAGGAAACGTGTGTAGCTCCgaaaaaaatgtttctggtgATGTGTCACGAgatattaaattt
aaaagcagATCATGAACAGCatggtttttctcttttcaggaaaaagaaagattttgtgGAAATGGGTGGA
ATAAACAGTGTTTGGGGCTTTTATAATTCTCGCtctgatattttttattattaatataaggAGCCGGTGT
CTAAGTGTTTGGAATTAGCGGGCTGTTCCCTGGTCACCAGATCCAGTTAGCAAGTGACTCCACACTCATT
CCCTACACGTGCTGCTCTGCCTTGCCTTTGAAAGTTTCTCAGGTGATGATTTCGGGAGTCTGAAGAGGCA
CTGAAGGGCATGGAATTATAATTTAATCACCCATGGCTCACTGGGAGGATCACGGCAGTTAGGGCACAGA
CAAAGGGGAAGTGACAGCAAAATGGAACTTGAGCCCAGTTTCTCCCGGCTGGGAAGCAGACTCTCTTCAG
CCAGGATGAAAGTGTGCACACAGTCTTTATAAACACACCACTCACTTCACCACCAAGGCCTCGCTCTTTC
ACGGGCAGTCAGAAGGCGGAAGTTCTTGAACAAAATCTGTCTCTTCGGAAGTTTGAATGAGAAGCGATGC
CTTCTACGTGAAACCACGATAAAACTGCATTTAGATACAAAATATCATTTCTCGGAGGTAAGGATGAGCT
GAATGTAGAACGCCCTATTAGCTCCCTTTCAACAGATATTTAGCGCTAAAAACAAAAACGACAGGAATGG
AAGCAGCGTCATGCTATTACTCAAATATTATTGGAATTTTAATACATACGTTTTCCGTTCTTTTGCtaag
gtttattattttttttccaaatgaagttgTCTCGATTGTTTTTTTCTATGCTGTGACACAGTGTGACCAA
GAGCAGCTTAAAGGTGCAAGGGGTCCATTATGAAAGGAGCCAAGTTAGGAAGTCAAGGGGAAACGAGGAG
CTGcaagaagcagaagccatggagagaaatgctgcttgctggcctgCTACCCTGGCTCCTTCAGCTGCTT
CCTTGCACAGGCTGGGACTGGCTATCTAGGGATGCCTTCCACGGTGTGGTGCCTCGGGTCCTCCTGTGTC
AATTAGCCGATACCCCAAAGCCTCATGGACTCTCCCACGGGTCAGTGTGGTCTAGGCTGGTCTTCAGTCG
AGGTTCTCCTCTGCCTAGAGAATTAAGTCTATGACAAGTTGACGGCTGAAACTACAGCAGAAGGTTTCCT
CTGCTTCAACTCTACTCTTAGCTCATCATTTTAGTTCTTTCTTAATAATTTTGCAGCGCTAACCACTGCC
ACTTTCTTTACACAAAGCCGTGCTCATTTATCCCCCCCGCGAGCTAGACTGTAAAGATTTAACAACGTGA
AACAACTTCTTTGGCGTACTTTATGGGCATATAAAGTACGATTGCTGTACTaactttttcttaaatattt
agtCTTTGGCCTCATGAAGCTAATTAAATGTATTTGGTGAAAAATTCCATTTTCCTGGAACGTATTAATT
TCAATAGAAGACACAAACtttattctttgcttttattcttccttttatgGTTTCCTGCCCAAACTTGCCT
CTCTTTTAATATGTGAAACAAAAGGGTCAAGGGAGATGGCCCTAAATATGTGTGACCAAGAGCAGCTTAA
AGGAGCAAGGGGTCTGTTCTCAAAGGCAGCCAAGTTAGGAAGTCGAGggggaacctgaggcaggaactga
atgtTGCCCTTACCACataagcaagaggacctgaattcagatccttcCTGAAAAGCAGACACAGTGGCTG
TCAGGAGTTAAAcatgggggctggggactgaTTTGGTGAGATATgccatttcatgaagtcagttaGAGAC
ACCTGGCATTGATCTCTGGACTTCACAGgtgcacgcacaccacacacacacacacacacacacacacacg
cacacgcgcacgagcacacacacacacccatgaccAAAaactagtaaaatattttttaaagtacaaacCA
AAGGTAGAGAGGGATAGAGAAAAAGGCTTACACCTTGGAATCCAGAGAACAAAGTCAAGTTCCTCCATGC
CCGTTCACACCACGTGACTGACGTTTTCTGTGCTTCAGTTTCCGTTTTGTTAGGAATTCCCCCCTGATCT
TGAACAGTCGTCAGGGTGATAAGTACTGGTCCCCAAATGTCACCTATAGTTGTCACTGCCTAAGAACTCA
ATAGTCGGAGGCTGCTAGTTTCATACTCTCTCTTAGTATTTTGGAACTAGCCACAAGTTTCTCTCCCGGA
TGACGTCACAGGTGTCATGTTATCAGAGACATTCTCCGCAGGAAGATTGCACATTTCTACCTCCTCCGGC
CTTTAAGCTCGGTACATGTCTGGATGGATGTGCATTCTGCCCTGCAAGATCATTTGTGATTTAGCgtgag
cattcttttttttttttttttcctggccatTCCACCAGTGGCTGCTCCTTTAGGCCAGATCTCAGAGGGA
GAGCAGAGCGAAGCAGGCCAAACCATCTGCCGAGTGCACAACACAGAAGGGTGGCCCGTGCTGAGTTAGG
ACTGTCAAGCAGTTTGCTTCCCTAAAACGAATCTGTTTACACTAAAATGATTTCATTATTGTAGCATCTA
AGAGTACTTTTTATCAGGTGTGAATCTCAAAGGCAAACTCAATGGATCATAGTAAAAAGAGTGAAGGTCT
GGAAGGGAAATTGTAGGGAGAGGCTTACAAGggtggggaggagactggagggtgATTTATAAGGGTAGTA
GGAAACTGGAGGGATGAGGACTACAGTGGTTAATTCACTTTATATGAGCATGAaattgcctctctctgtc
tctctctgtctctgtctctgtctgtctcgctttctcttctctccacagCAACAatacaacacacatcaca
caccacacaccacacacacacacacacacaccacacaagtgCTCCTTTTTCCATGTCCTTTTTGAAAGTT
TGTTACTAGAAAGGTGTGTCAGGGGTTGGCTGGAGTCTAGATTTCTCAAATAAGTCAGATCAAGAAATTC
TCCACAGGCTAGGCGTTGGTGGGTGACACATCTTTAATCACCAGGAACCGCAGGAGGCAAACACAGGCTG
AGCTCTGAGTTGGGACTGAGTTCCTGTCACTGAACAACAGCAGGGCTTACAGAGGTAAAACCTGTATCAA
AGAGAGGTTGAGAGGGAGGtcgggggaaggggggaggagggagggagggagggaggggggagtgggtCAG
CCCCTCACAGGCGTGCCTAGCAACTTAGGTTTTAGTTAGTTCCAGGGATGGAGTAAAATTAATAACCAAG
ATTAGTCATCACAAGGGTGTCCTCTTGAATTATGCATAGTATCTAAATTGTATCTCCTTGTTTTCCTAAT
CAGGAAACCTAATTTAAACAGTCAATAGATTTAAAACGCTATACCTAAATTGACCGTATATGTGGTCATA
TGGTCACCATtttggtgtttgtctttctgcaaTTCAGTACCAACTCGGATCAGTCTTTCTGGAAACACCC
TGGCGGTATGTGTAATGTGGATCAACTGGCAGTGAGTGTCCGTTTTTACTTGTCTCACAACATCTATTTT
ATTACCCTAAAGATGGAGTCttatttcttctgtcttccactgTTTGTGTTGCAAAACCAACTCAGTTTTA
TTGGTTCTTTTGGAGGGTGTTACGCCTTTATCCTTCTCTGGCcaacttgcttttcttccttccttcctga
cccacgccccctttcttcctttctttctcagggCTGATGATTGGACTCAGGGCTCTAACCATATTTGATA
AAGGCTCTTCCACTAAGCCCTGCAGTAGCTCCCTCTGGCCAATTTTAAGAATTCTAGGTTGGGTGATGTA
TACCTGTAGAGAGACGGAGGAAGAGGTCCACTTGTGtccatttttcttatttctttctctgcttcgtttt
gaatattttgttttactttgccaAAAATATCTTCTCTTGTATTTAGTGTGCCTTTAAGCCCACTATTTAT
ATTCTAGTATGCTATATGTTAGGTTCAGGTTATTCGATGTTTTTAAGACTCCAACTCTGTGTTAAAGTTG
TTCCTTTCATTCATTGTCTTcatcttttcctattttctttccttatgtgTAGTTAAAGTCTGCATCTGAA
GACTTTGTCCTCTAGGTAATGTGCATCTTGGCCATTCTTGCCTGAGCAGACTCTGCTCTAGTGGTTCTCT
TGGGTTGACCTTTCCGTGCCTTATGATTCATTATACACAAAGCATTTTGCATCCCAGAGTTTGCATCAGA
GTTTGCTGATGTCAGCAAATGCAGCGTAGGTGAACTGTGTCTAAGTTCAGCTTGGGCTGAGCTAATCTGT
CTGTTTTGTCCGTGTCTTGGCTGTGACCATCTTTGACTTTTGACAGAGAGCCTAGAAGGTTCCCCTCTTA
ATCCCTTGAACATCGTGGGAGAGTTCTGGTCCACGTTTCAGGGTTTGAGATTTAGCTCTTCAGCTCCACA
CTTTAGTAAATTTCTTCCCTCTTTATTCAGTGTGTTTAGGTGTGGGGCGTGTAcccatgtttgtgtgtct
gtatgagtgctTTCAGATGCATATATAAATGTGCACATGGACGAAGCCTAGAGGTCACCATGGCATATTT
TCCTCAATCTTTTTCCAGCTTATTCTTTTAGATAGAatctctgagtgaggtaacccagtcacaaaagaac
acacatggtatatactcacagataagtggatattagcccaaaagcttggaataccaaagaaaaaaattta
cagaccatatgaagcccaagaagaaggaagaccaaaatgtggatgcttcagtccttcttagaagggagaa
caaaatactcatgggaggaaatacagggacaaagagtggagcagggactgaaggaaaggtcatccagaga
ctgccccacctggggatccattccatatgtagccaccaaacccagtcactgttgttgatgccaagaagtg
cttgctgacagtcagatgtgggtgtcccctgagaggctctgccagagccctactgatacagatggggatg
cttacagctaaccattggactgaacaaggggaccccaatggaggagttagagaaaagactgaaggagctg
aaggggtttgcaaccccacagtaagaacaacaacatcaaccaagcagacacccacccacccacccggagc
tcccagggactaaaccaccaaccaatgagtacacatggagggacccatgactccagccacatatgtagca
gaggatggcattgtccagcatccaTAGGAAATGCCCTcagtcttgtgaaggctcatttccctaatgtagg
tgaatgccagggtgttgaggttggattGGGTGGATGGAAATGggcacatcctcatagaagcatggggagg
gggtggggagtatgggagaggggaggaaagggataacatttgaaatgtaaatacgtgaaatatccaattt
aaaaaaaaaaaaaaagaatctctcaGTGAACTTGGAACTCGCAGCTATCCTGCCTGGGTAACGAGGCCCA
GGTACCCACTTGTCTCTACTACCAAATACTCCAGTTAGAGCTGTGCGCTGTGGTACCCAGAGTTTTACAT
GGAGACTGCAGATCCATACCCAGGCTCTCAGGCCTGCTCAGACAGCCCCCAACTGCAGTACCATCTTTAG
ACTGAGCCCTTTTGCCTAAGGACATGTTAACCAGGTGGGACTTGAACATTACCAGGCATAAATTGTCACT
CTGCCGTGGAAGCCTGCCCCATCACAGACTGCTATAGAACCCAACCGATCCTTCAACACGCCCTGTGGGG
AAAAGTGAGCCATATTGTCTGAGGCTCTCTCAGATTTAACCTATGCAATTATCAAGTACTCCGTGAGTTT
CATTTCTCCCAAACAGACCTTCAAACAGGCAGACTATCTCTGCTTATACCAGGGAGAGAGATTGGCGCGC
AGCTCTCTTTAGGGGAACATTTCTGTCTCCGgaatttgatttttatcttaCTTCAGAGATATGCTAATTT
CATGGTGTTTTTGGAGTGATGTCATTTCTAATTGAGGAAAgctttttcatacaatatattccaaTTACag
tcccctccacccccaactcctTTCTGATCCCCCTGACCTCTTCACCCACTtaccttctttcattttctct
ctttagaaaataaacaagactGCTCtgcgtatttacaggttgttattaatgttcctaagggatggatggt
accaggttttgtatgtttaagtgggcaattatatcttatcaattgggccaaaaaaaataaacaagaaaaa
ccaTAATTAGAAAAGGGAagacaaacacacgcacacacgcacacacacacacacagacacacagacacac
agacacacacacacacacacacacacacacacacacacacacacagaggagagagagagagagagagaga
gagagagagacaccataAAAATTGGAAACTATGATGTGTAAACCAAAGGCCAGGGAGACAAGCACTGCCC
CACCAaagtgtcttagggttactatttctatgatgaaacactatgaccaaaaataagttgaggaggaaag
ggcttatttgcaTATAACAATTCATCATCAAAAGTGGTAAAGGCAGAAACTCCGGCAGGgaaggtaggag
ctgatgcagagaccacggaggggtgctgctttctggcttccttcccatggcctgctcagcctgctttctt
acagaacccaggaccaacatcccagggatggcaccgcccacaaggggctggtccctcccccattggccac
taattaagaaaatgtcctacagccaGATCTTTCTCCATTGAGGCTCCTCCTTCGATGACTCTAGCATGTC
tctagttgacataaaactatgcaGTGCAATATGAGGCGAAAAGTCTACACGTTTTATAATGGTCATCTAC
TGTTGCGCATGGGACCAACCTTTAAGTGTAGTTAATATACCTAGCAAGACTCCATTGGAGAGCACGAATG
CTTCCTTTGCAAGAAGATGCCAATGGGAGATAGCTTCTTGGACAGAGGTACAAGCCCGTGTCTACTTTCC
TGTCTCACCACTGTGATGAAACCCTGTCTGGTTTGAACTTACAAAAGCCTGCCACCATAATCATTTGAGT
TCATGTGTAGTATTTGGAGTCACCCATCCTCTCAACTCTTaaagtctttctgcctcctcttccccatagc
tccctgagccctgaaggggagggtttggaaggcatcccatttaggactgagtattCCAAAATCCCTcagt
ctctgcacattgtccagttctGCGTCTCTGCATTAGCAGAGTGTCATCAGGCGTTATTGTATTGCTGTCC
CCTTAGCGGAACAATAGtatttgaatttggttttctcCTAGGCCCATAGCCTGTCTAGTCTCAGATTGTT
GGTTACCTGAGCAGTTTCAGGCATGGGTTCTGTCTAATGGAATAGTTCTTAAACTCAATAAGAAGgtagt
tggttactcccacaacaTTTGAGCTAGTATTGTACTAGCACATCATGCAGGCAGGTTTCTGCTGTAGATG
GCAGAGTTTGTAGCTGGGGTAGCGTTTACCTCTCCCCTCTGGgagcatgcagagtaccttccagtaccat
gaacgATAGTCAGTAGGGGACAAAGCTCTTGGTAGGCACCGGCTTGGCTTCTCTGTGATTAATGAGAGAG
ATaaatgctgtcttcagcaatggggccttgccatccatttgtggagagcaaccaacAGCCTTGGCATTCG
CCTGAGAAGTTTTGGGGTTTCCGCCCTTTGCAACAACTAGATGCAACCCATTCCTGACACTGGAGGTTTC
CCTTGACAAAAGGTGTGTGGTCAAGGCTTCCCTGTTAATGGGTGACTGCATTTAAGTACTttcatatatg
tctatattttaagaagcttctgcAGTATTAAGTTTCCATATGACCCCCTCAAATGACCCTTAGTGTAAAT
TGCTCCTTTCTTAGCttacctttctcttctcccctctctccctgtttAGTGCGCCCGCTCCAGTATCCCC
CACCTGTCTCTCCATAACTGTACAGTCTTATTATGCTTTGGACCCACTAGCATCTTCCTCTTTATTTGTC
CTCTGTGGTTTTATGCATTGAGGAACGCCTACCAAGTGCTTACATGCTAACTTCTGCATAGAAGCGAAAA
CAAACAGTATTTGTCTTTTGGAGTCTTTTCtctagagtttgaggccagtgatGCTTTCCATCAGTCTCCA
GGCTTATATAAAGTGCAGTTTATACACGTTTCCCTCTCGTGCTGGTAACATTCCTTGCTGCTGTGGAAGA
AGGTACTCGGCAGGAACAACTTAGGAGAAGAAGGGCTTGTTGGGGCTCACGGTTCAgaaggttacagtcc
atcatgggtGGAATACTCCATGCTCATTGGTTCCTGTTGAACAGTATTGTGTAGCTTCATGTTATTGGGA
GAAAGCAAGTTTCCTATTGGAAGCGTCTACTTGTCTATGAACAAAGaccttaggggctggggatttagct
cagcggtagagcgcttgcctagggagcgcaaggccctgggttcggtccccagctccgggggggaaaaaaa
aaaaaaggaagaacaaagaccTTTAAGACATACACGGGGACTTGTAAGTTATGACGTTATCTTGATAGGT
CCCTGTTTTTCCAGTTAGAGTGGAAACATCTGTATTTGTAAAAGAGGAACGGATATTTTGTATAGCTGGG
ATTTCCTTTAATAACCTGAAAATATTTATCTAACACTCAGAGAGATGTGTTTTTGCTCAATGCAATAGTC
TGCCCTCTACCACAGTTTTGCTTTTCTTAGGTTCTAGCTACGGTTTAAATAAAATAGCTCCTATGATATT
TTTCCTTATGtaatcttattttaatatatccTGAAATGGTCATTTATTAGGATTTAGTCTATGTTCCCTt
cattctgattttctttttgaatagAGAGTCCCTTTCCTCATGTGCTCGCCTCAAGCATATTCTGTTGGGG
ACTAGaatgtttgtatttttcctttccttcctcatgTGTCCAAATGAAATAATTCTCGACCTCACTGCCT
GCTTAATAGCGCATGGGTGGAACCCCTCAATCAGCCCCTAGTGTGTGTGACCTTAAAAACTGTAGCAGAG
ATCCAAACGCTGGTCCTTCTGCGTGTGCTTTTCAAGCTTGGAGCACAGGCTCACCCACGTTCAGAAAACA
GCTTTGCACCCTTCCAGCCAAAACTCGGGTGCAGCAGCCCCACCTTGGCCTTTGTCATTGTTCCTACCAC
TTACTGGGTGTCCCCATCCTTTCAGGGCACTGCCAGGGTGATAGTGCTCAGCGAAAGCTTCGTGTGTCcc
aggacaaaacaaaatgaaaatgctaTGTGTTTTCACTGCTAAGATGTCCGTCACACACATCCATTTTCCT
GGTAGTTGTTGAAAAACAagaaatcggggctggggatttagctcagcggtagagtgcttgcctagggagc
gcaaggcgctgggttcggtccccagctccggaaaaaaagaaaaaagaaaaaagaaaaacaagaaaaacaa
gaaatctTTAGAAAAGATGGGGTCAGTAGGTAGGGGATGGGTTAGGTATCAGAGCCAGAGGACATGGGGA
GTCATGGGTAAGCAGTTACTTAAGCATTAAATCCTAATAGCACACTAGATTCTGGGGTAGAAGCCAATGG
AATAGTTTTTACTTGAGCACCGAAGTTATGCAAACAGAACTTACTGCACATCCAGGGTTTCATGATTGAg
aaagtaaacttttttttttttttttttgcaggttcAAAAAGGCGTTTGAGTCTGAGCCAACACTACAGTC
AGGAATTAATTACGCAGTCCTCTTGCTGGCGGCTGGGCACCAGTTTGAATCTTCTTTTGAGCTTCGGAAA
GTTGGTAATTGCAGcctgatattttttaaagaacaccAAGGCACTGGACCCAGAGTTGGTCGAAGGAGAT
GATCCTTGCTTTTGTTCTTATATCTCATCTAAATTTGTGTCTGGAGGGGTGTTACTGGGTCCCCCGGGTC
AGAATTTCATACTGGGGTACAGAGTTCTAGTCCTGGGATATGATTCACACGGTGACGTTTTCTTAAGTTC
TTGGTTCATACTGTTACAACTCAGACTGGCCTGCAGCTTCTTCGTTCAGACCCCAGTCCCCGAGTGGTTA
ACTTTGGGGAATGTCAGGTGTGTTTAAGACTGTGAGTTCCTGGTgctttcagaagaaaagaaaaaaacat
caaagAGACAGCTGGGTTGTGGTGATACAAACCTGTAAGCCTAGCACTCGGAGGTAGAAACAAGAGTATT
AAGAATTTAAGATCATCCTCAGATACATAGCGGGGTCCAGGattgcctgggctacatgagatgaTCTCAC
GACAAGAACAAATctaaaatggaaggaagggaagtgaagggaggcagagagggagggagggagtaaaaga
aggaaggagggagaaaggggacgGAAGGACAGATGGACAACAGGCTGGCTAGCCTACTGGCTCACTTCAg
gtttcttttggctttttttttctttgttgtttatttctttgttgttattgtttgtttgtttgtttttgcc
tcgAACACAGCTGCCCCTGTGATTTCTCGGTGGCAGGTGCAGCCTGCAAAGCCCCTAGAAGAGCAGTAAC
GTAGGTAACACTCTTGGTGATAACCTGTTCCCTCAGACGCTGTTTCCGAAGGGTTAACCTTGCTAGAATG
TGCCCTTCTCTCTTGCTGGTCTTCTGCAGTTTAATGAAATCAGGATTCAAATCTTTGTGAATCAAGTTTT
CAGTGATTTCTGGACTTCAATAGCATTTTTATTGTTCGTTTCTAGATCCTGGCCTGTCTTCCGTGGTAAC
CCAGATTTTGTCCTGGTGAATGGCTGGACCCCTCCTTAGAGACTTTCCCAGCTCTTTGAGGAATTATTAC
CACAGCCACAAAAGTCTTTGGCCTTATTTttgcaagattaaaaaaaaaacacttacattaattaaattat
tcattataaaatattttgtcttaCTGTTTTGAAGTTGAAAATGGTTTAGGTGTCTCTAAGGAAAgtaaat
cctatttttttttttttatttaagtcatCTGGGAAGGACTTTCAAGGTTTCTGTCATGCACTGTCCTAAG
ACATTTCTGAGGGTAAATAGAGTCCCAGGCTGAAGGAGTGATATGAATCTAATAAGCATTGTTCTGTATT
AATGCACCATGCTCTACCTGATGTCATGTGTTAGTTAATTGGATCACTTTTTCCACCTTTTGTCTAAAAT
CAAGTAGAATAAGTATTTGGTTGATaactaaaaaaatcagaaaatagaaataaacatcAACTTGGGCCTT
TTAGAAATGATGCTAAAATATTCCACCTTAATTTAAAAGCTCTGTTATAGCACAAACTTCCCCCGTATCT
GTAGTCCGAACGTTTTTGTCGCTGTGCCCTGGAACACAAAAATGAAGTTTTATCGGAGCCTCCTAGCCCT
CATGGGCTCTGACACCGATTTGCATCTGTAGGTTGAGCAGTAGCAGTGGTTTGGGAAATGTAATTATTCT
CGGTCCCGTTTTTAAGTGGTGGGTGGACGAGACCAGTCAGCACGTTGAGGTTGGGAGAACTGTAATGTAA
CTTCACCAAGTAAACCAAGTATCCCAAGAAGAACTCACAATGCGTTCTGAGCAAACATTCAGAAACCACG
TTGGCTTTAAAATCTTTGAAAATTGGTTGGGGATGTAACTCGGTAAAAGTGCATGCCGTGCAACTAGCGT
GCAACTAGGGAAATGTGACTTTGGCCCGTCCTCCTCCGTTCACATAACAAAGCACTTGGAGGCCTCTGTC
CTGGGGAGGGTGAAGGGGGGCAGCTGAAGAACCCCAGTGGGGCTCGCCCACTGTCCTCCACCTGCATTTG
TGCACCAGACCTACCCcctgcacactcatgtgcacacacacgaaattaaatcatttaaatttgCAAGTTT
TGCTGTATAGGAACACTTACACTATGACTGGATAGTGAGTTGCAGCTGCTCTAAGAACTAAGGTTTGGGC
TTATGCAATGCTATCATGCATACCATAATTTCCGTACAAGCATAAGATGATGGTTAGCCTTCTAGGTAAT
ATCGTATTTAGTAGTAAATTATGCCAATCAAAACTGAGTTGACCTAAGACTACTTTTTACATAGAAAGTT
TAGATTTATGTGCCTTTTCAAGAAAAATGGTTTAGGCAAATAAATTAATAAGCTAATATAACAATGTTAA
ATATTATATAAGGAAAAGGAAGACTACTGGTatgtttgatttatttaaatgtgtttatttcatttaatcc
tctaatcaaatttttaaatttataatttcttCCATTGATTGTGTCGGCATCTGAGAACACAAATTAGTCT
GAATTACTAAACCGTCATAATaaccacttttatttttatgataatcttcttagtttgctttttgtatgaa
aggaaaaattaaaacttaaagtcTGACAAGAAAATCATGAAATCTGAAGCTTGCAAATCTCtagtgtaaa
aaaaataattcctaagGGTCGTGATCTGTGGTCAAAATGGGTCCATTTTCTGCTGCTATACCAAGAGGAT
GAATGGTTTACTTAGACCACAGGCTTGCAGGCTAAGAGTCCAAGGACTAGGAGCCCCACTGGTTTAGTCA
CTGGGGGTCTCTTGGCTGCATCCCATTGTGGGGGATGTCAAGAGGGAACAGCTATGTGGTGATGCAGGAA
TTGTGGGTATGATTTGATGGCTGCACTTGCTCTTTCTTTTGTAACAACTCACTCTCATAGGAGCTAAAGA
AGGTCCCACAGGAACCACCTCGATCCCTTCTGAGGACACTGAGGATAGTAGTTCCCATGAGCTAACCACC
CTCCCATAAGGCTCTGCTTATTAAAGATTCTGATACTGCCTGATACCACTATCCTGAGCCTTGAGCTTTT
agtacacaaaccttggagaccGACATCCACACCAGTCCAAACCATCGCAAGCTCTTAATTACAGTCACGG
GTTTATTTAAGGCTATCCTAATTGCTTCATAGGTCTTCATTTTTTGGATAAAAATTGAGGGTTCAAGTAC
TCAGAGCTAGCATTTAAAACTCGGGATCGCATCTTAAATTCTCGTTTTTCAGCTTCATGGTcttgaaaat
taatatttttaacattaaccaaataaaaaaaagtagCTTCGCACATACTCTGTGGGAATTTTTTAAACCC
TGCGGTGCATTTCATGAAGAGTCAGAATTACTGTTTGCATCCACACCGGTAATGATGGTGTAGGAAAAAG
AACCTTGTGACTGGAAATGAGATGAGTTActattttaatctcatttttccTGAGCATTAAAATTATCCGT
GGAGCCAGGACTGTAGCTCatgttggtagagtgcttgtctggcattcaggaagccctgagttcaatcccc
agcaccatataaGTGGCGTGGTggccacacctgtaatcccagaacccaggaatGCTGGGATGGAAGCAGA
AGGATTAGAAGATCAGTGACAGCCTGATCTtctaattcccccccccccaaaaaaaacccagaaaaaaaca
aaacctcaaaatagtaaaaaaatgATGAATTATAATAATTATCACTGACTATAACAATCCATGTGTccat
aaagataagaaaaaatattaagacaGAAACAATTCATCACCAACCACAAGGAACTCCCTTTGTCCCTCAT
GAAGGTGGccactgtctcagaaaatcagaGCTGGGGATGGAAAGGTCAAATTCTTTCCCTTCCTGTTAAA
AAGGGCGTTCTGGTCTACCTGCCCAATGCACTTCTCCACTTGGAGATCGCTACATGCGCTATTACTCCCA
AAGAGGACACGGTTTCCTAGAGACTCCCGATTCATCaagctgatgatgatgatgatggggatgTCATGAT
CCTGGTTACCgtggtgatgatgatggggaTGTCATGATCCTGGTTACCGTGGTGAGGATTTTCAGTGAGA
GCCAAAACCATTCCATGAGGACCCTAATTCCAAACTCACGTCGCTGTCTTAAGTGGTTACCTTGTTACCT
TTTTCTTCCATTCCAAGAGGCAAATGGCGCCTCTCATGAAATAGTCTCACCGGAAATGTTTAACTGTAAA
TGTAAAGTCCAATATCCAATTTAGTAGGAATCAAGAGATCTAATGAAATAAGTTAGGGGCTACTAGGAAA
TTGCAGACCCAGAGTTCAAGGACATTTTATAAGAGGGCACCTCTGCTTTGgatgggggagaaggggaggg
catCTGTGTCATAGGAAAAAAAGCATGGCTGGTTAGATAGCTTGGAAGGCATTTGGAGTGACAGATACCA
AATGAAATGACCTTggttatgaaaaaagaaagaactaaggGGGACATTTAGGTAGCAGAGGATTTATTTT
GGTTAGGACAAGCTAATATATAACATTAGGGAATTACAGTTTTAATGGGGACGTATTTATAGGGGAATTT
TAAAGATTCCTGAAAAATCTGTAAACATGAAATATTATAACTGTGACTTAGTTTGAAATGGTTCAGCAAA
AATAATCAAGGAGCTGGAACAATAACATGTTAACATATGCCACGAAACGGGTCATTCACTgtagtacata
tgtatgtgcgttgtacatacacacgtgtgtgttttgtttttgtgtatgttgGACGTTGTGTTTGCTAAGt
cagtgttctaccactgagcattggctccccacccccttattacagaatattttataattgtgTATATTTG
AAACTTCCCAATAGAAAGCCAAAATGAAAGACTCTAATCTCTGCCTTTCAGGGAGCTACCAGATCTCTCT
GTTCTCGTTGCAAAAGGAAGTAGTCCCTCGctcattgtgttgtgtgttgaaaGAGTCAGCAGTTTTAGTA
TGCCCAGTGCTAGGCAACTAATGAGTGTTGGGTCAGAGCTCCGTGTCTCCCTTTTTCTGTTAGAGTAGCC
TTGAATTTAGTAGCAGCCACCAGCTGAAAAAcgctgtgattaaaaaaaaactatactattgaactcagag
attacAAGTCAGCCAGTTCCAGTGAGAGTTGTGTGCTGAAATCCAAACCACATAAGCAGACAATTCAATG
AAAGAAATGGcagggaaaatatttgaaataacgAGGACACAACATTCATTGCTTACAACtttagccaaaa
acaaacaaacaaacaaacaaacttacacagaaaaaaatgtattggtAAGGACTTGGTAAATTATAATTTG
TGTCATTACATCAGAAATTATGCCTAAGTACCTTTGAAGATGTTTCAGGGGGGCAcacatgatcccagca
cttaggaaataAAATGTTGTAGCCTGGAACCCAGCATAACATATACTTCTAAAGAGAGCTTCTGTGGAAA
TGTCCTAAATACGGGTACAGTCTTATATACTAAGGTCTTTAGTTccataatatataaatgtatacgaaaa
agaaaagcctcacaaatataaaaacattggTGGAACTGGGAGATGCTCAGCCGGTAAAGTGCTGGCCttg
caagcctgaggatctgagttcaaatctcagaagCTACgtgaaacatcaaaaaaaaatgtcaaaataagcT
GGGCAGgtgtggcacacagctttaattccagcccttggtaagaaggggcaggtggatctcggagtttgag
accagcctggtctacagagggagttccagaacagccagtgctacacagaaaaaaaatcttgtctcaaaaa
aaaaaaccaaccaaccaacaaacaaataaatatataaataaaacacaaaacaacaaagaaaatccaAGCT
GAAATGGTGGGGTGTTCTTGTAATCTTCCCACTGAGAAGtcaaaggcaaatggatctcCTGGACTTATTG
CCCAGCCAGCATGGCTGAGTTAAAGATTTCCCTCACCCAGTAAGAACACCTCAGGttgttctcctctggc
ctccatacacacttacacagcaTGTGcccgcacacacatgtacctgagCAAACACGCATACATTAGAATC
ATATTTTTAGCACCAATATTAAAAGTTTTATAGTTTcatataaaaaaagattttattcatcATAATTTGA
AGGACGTAAAAGTTTacttgcaaaacaaacaaacaagacggATAATCATGAGGGCTTTAAAAGGTGGTTG
GGGCGGTGTTCTAATCCATGTACCTACAGCCCCAGCACCAGCAAGTAAAGGCAAGAGGAttaggaatttg
aggccagtctagggtATATAATAAGATCATGTCtcagtagaacaaaacaaaatgagattgGAAATGCTGA
ATGGACACGACAATTCTCACAATCGTCACGGGGAAGAGCAACAGCGCCACGTGTTAGCCTTGACTCACAG
CATGTCAGCACAGGGGTAAATCTCTTGTCCCCAAACAATTCAGCACTCACAACTTCGTGATTCAGAGTGA
GTGGGCAAAGCTAGGTATACAAGAACGAAATAAGACATGGCCACCCATCTGTGTTTGGGTAAATAATTTA
TGACATACCCATGTGCTAAAATACTATTTCTTATTAAAGATAATGATACATTTTGAGCCTGGTAAGATGG
CCGTGGGTGAGAGTACTTGCTACAAAGCCTTACGACCTGAATCTGATCTTCAGAAATCCCATGGTTGAAT
TAAACAGCCAAGTCCTTCATGTTGTCcactgacctctgcaggcataaCCATGATATGAGCTTGACTGTGG
TGGttggtggacacacacacatgagcacacatacacacatatacatatgtacacatatgcatgcatatat
acatacacatgcacacacacatacacatacatcaacacacacacacacacacaagtaattaaatgtaaaa
ataattttaaaaaacatttttgcCCGAATGTCGAAAGGCTGGTGTCATGATCATTTGACAGATTTCTGCC
ATGGTTAAAGCCAAATATAACCACCGTAGAGTGACATATAAAACATGCTGAGATTTTATTGTGACTGTTG
TAGCCTCCCGTCTGAGCAGCAGGACTCTTCTGTTATATTGCACTGGGCGTCACTGTTTTATACAAGTGTG
ATGTCATAAAAAGTTGTTCACTCTCACCTAATTTCAGCTAAGGCTGGCAGACACATTTTTAGCATCTTGT
TTTTCCCTCCCactttgtaaacatttttttttttgtacatccATGGAGGATCTGTGATGCGTTTGCACAG
GCAGGTGCAACTGTTTCCAACTCGTGAAATTTTCTGGTGACAAAGCTGTTCTCCTTTTAATTTATCCTCA
AAATGTGGAGAACGCCCAAATGTTCATTTTCCCCAGAAGTATTTATGGCttaaatatgttatataataaa
aagtaacTTTCAAAAGGTAAAGGTTACTGTTTTTGAGTTACAATGTTCAAAAGCGTAAAATTATGACTCT
CAGAAAATATGAGACATAGATATAAATCATTTTAATGTGGACACCTTTAATAAGATTATATGTCTGAGTT
AAAGACCATTTAAGCAGCAGTAAACATTTAACAAGAAGTATTAGGCTAAGGTATCTACACTTGATTTATT
TCGAAGCTGGTTTATGTCCCAACAGGCCACAAATCTTAGGGGTTATATGTTCTGTTAGCAAATTGTTTGT
ATGTTAACTAGACTAATACTTACAGGTTAATAAGTAGTAATTATATTTTTCCCGAGCAGCCTTACACCCC
GCCTTATTCCTGTTACAGTGCCACGTCCTATCTTTTTgcccaatttttaatttttttttctccagcagcc
caggctcctttccgttagtcctcacaaagtgggcttctctgggtggcgcaggctggTGCTTCAGccgaac
ccaggtgcccttcccTTTGGCTTCGTCtttcttctgatcgttctccttcacccACTTCAGGAAGCCGTTT
CTGCTCTTCAGTGCTTGATGTGCTCAGTCCACACactgatcctcttggccagaatcttgcccttaacttg
cttgtttacaatgatgcccacggcaatgctgggtgacattgtagactcttccggttttgccgtggtaaca
cttatggggcattcctttCTGAACACTGACCATTTCCTTGATGTCTACAATACtacccttcttgtagatt
cacatgtatgtggccaaaggaacaactccatgtttcctaaaaggtctagagaacataGACCGAgtacccc
tcctctttccttttgtgttcgtcATTTTGGCGAGTTACTGGAAGGTGGCTGCTCGGATGGAAAGcccaat
tttaaattttaagaagactttttttttttttggtgatactgggaactaaactcagagCCACAGTACACac
gtgttacacacacacacactacacacgtGCTACACATGTGCTACACGAGTGCTCCCCACTGAGCTACGCC
CAGCCTACTCCCTTTATCCACGTACTCTCTGACAGTCTCATCACGttgcccagactggtcttgaaatcac
tctgtagcccaggcaaaCCTTCAGCCTTTGCTATCTCAGCCACCTCTGCAGGAGCCAGGAGTACGGGCGT
GTGCATCTAGGTCTCAAATAATTCTTAACATAGTGGATTTTAGTAGTACTAAGCAGTTTTACAAGGACCT
ATTTTAAGCAAATCAATACGTTGTACAAAATAATACAAGCCGTATAATAAAGCAGTTGGAGAATACAGTT
ATATTATCATGCCTTGTGAGACAGGAACAGTAATGGCTGGAGATAGAGCTGAGAGCTGCAAATCCTGCAC
AGCATAACAAAGGGCAAAATGGGGGACACTAATGTCTACCTAGAGTCTGGCTGTATAGGTCCACAACTCT
GCTAACACATAATTACGTAAATATATGTGCACactgcacatacagacacaccctgTACGTTACATACAAA
CACCAAAACATGACTGCCCAAGGCATCGGGCATGTTCATGCATTCATGTGGCCaaaaccactcatacaca
taaaaacgaATACACGTTTTTAAGAGAGAGTTTTTACcttgtgtgtgcattttgtttAGTGAGACAATGT
GTCTGtctcagggtttccattgctgcgaAGAGATGCCGTGACCTAGGCAACTCTTGGATTGCAcggcatt
taattggagctgacttacactttctgaggttcagtccgttatcgtcAGGGCAAGGGGCAtgaagacagac
atggtgctggaggagttggGAGTTCTTGATCCAAAGGCTGCTAGAAGACGGCTATTTTGATGGCTAAGGG
CAATGAAAACTTAATTGCACGTCTAGGTGTAAAGTCAGGCTCTGCCTTGTAACTCTCTGCTTCCCGTTCC
TCCCTTAGGAGTTAAACTGAGCAGCCTTCTGGGTAAAAAGGGGAACTTGGAGAAACTCCAGAGCTACTGG
GAAGTCGGATTTTTTCTGGGAGCCAGCGTCCTGGCCAACGACCATCTGAGGGTCATTCAGGCATCTGAGA
AACTGTTCAGACTGAAGACGCCAGCGTGGTAATCAACTCCCGCGTGCTCGTGCAGTTTAATAGACGGCCT
CGTGCCAGTCTTGGGTTTTACAGCTCATAGgacatcttgtttgtttttaggctAACATCCGGAgcctata
gaaaaaaaaaacaaaacaaaacagaattttcaTAAAGGAAACTATTGAAGAATTAGAAGTTGTGGTGACT
CCGGTGAAGCCACTTAAGCTTTTCCTGCACATTGGCCAGCCCTTCAGACCAACCTGACTTAGCGTCACAC
ACATAAAGTGCGCACAGATCACACTCTGTGCCTTCACTTCTGACCCAAGCCCGGGTCTGAGACCACTCGT
TCATCTCAGCCTCTCTGGGTTCCAGTGTAAACCCATGTGCTTTGTTCCCTGCATGGTCCAGTCTCTGTCT
GGGGAATTCTTATTCTTGGACTCCATTACCATTCACTCCTGGTGTGGTAGACACACTGGAGTGTCTCCCA
TATGTGTGTTTTGTACATCCCGGGCTGTCTCTGGACGACATCCAAGTCTCATTATTGTCTCTGCAGTATG
GGAGAGATAAGATTCCTTctgcagttattttttttttaaaatgctaattctGTTCTGCATCCCGTGCGGT
TACCAAGAGGTCCACAGCCATGCAGAGAAAGTCTCTTCCTAGTGCATGTCTGAGGCCCGGTTCTCACTGT
CCACGTCCCCGGAGCGCCTGTCATGTTGAGGCGGCTGTGGCCTCTAACTGGACTTCGCGTTCGTGTCTTC
ATCGCCCAGTCCTCCGCCACAGCATCTCCACACAGATCTTCCTAAAATACATGTCTGACTTTTGCTTCCC
CTAAAGGCCTTACGCCAGTCCAGTTTATAGCCATCGCAGCTGAGGGGGTAGAGTCCATCTCCTTGGCTTT
GCAAGCAAGGTTCACCCTCAGCCTTCCCAGAGGCTTCGCTTTGCTCTGTGGGTCACACTGCTCAGTGAGC
AGTAAGTTGTTTTAAATGTTTGCATCGAGCACTTGCCTAAAGATGCCCCTTGCAGCCTCCTTGCTCATCT
GTCTGGGGGAATGCTCACACACCACGTCTTAACTCCGATGCTGACTTCAAACGTCCATGCTGACCACCCG
CAATCCccctcacccaccaccaccaccaccactgccgccACCCCCTAACACTGCCACCCTGGGCCACCAC
CTGCTTTCCTGTTCCTGACATTCTTCAGTGGCCCTCAGTCGATGTTGATGTCTTTCCTTACAGTCCATCC
CCACTGATTTTATTCCTGGGGTTGTTATGCCTTTTTTATATGTGTCTCCATGGCACCGTGTGTAGCTCGA
GGACAGGGGCTGTGCCGACATCTTCTGCATGTCCACAGTGGCCTTTGAGTAAATGACATGAGCTAAATGA
GGCCGAAAACATGCGTGCTACATTCAGCCACACAGGCTATTCCTTTTTGACAACTTTTTTTGGACACTTC
GGATGGCAGAAGTGGGGACCGAAGTAGGGATACAGAGAGCTCTGGCTTTAGGCATCTCGGAGTCTATCAG
GAAGAAGGCAGACACCGTCCTCCACAGTGCTATAGCAGCCACACGGTAATGCCTATTATGTAATGCCAAC
TTCCACGTCTGTGGCCTGCAAAGTGCTTACTTAGCCACCGCCTTGCATAATTatcttcttcctcattctc
cttaACTTTTTCTTTTGACGCACCATCTGTCTTCTTTAGTTTGAGGACACTTGTTTAATACTTAATCTCA
ATGGttcagaggaaaagaatgtcTCCTGAAGGATCTGTTTCAGAGAGCTTCCTTGAAGAAAgaggcatat
ttaaaaataaatgtgctcACCTTGTCTTCAGATTGAATATATGCATTGAAATCTTGTGTGTTACAAAtag
tgtctcctctctctctctctctctctctctctctctctctctctctcacacacacacacacacacacaca
cacacacacttttaaagtgttgttggggatgtggctcagatTTGAAGTAgttacccagcatgcacaagcT
TGGGTCTGATCTCCAGCAtgacaaataaaaacacattttagggAGATGTTTGGCTCCAGGTCTAATTTAC
TTAAGCTTTCTACACCGGAGTTTTCTCATCTTTCAAAAACCTACTTGGTTGGATTTTTGTGACATTTAAA
CATGTGAAAGCACCTGATTTGCAGCATAAAGTAAAGCGTGCTTGGTAAATACGGAGGCCCAATGATAAGT
ACAAGTGTACTTAGAGAATGTAAATACCCCTGTAGGGTAAACATGGGGTTGAGGGGAGCAGGCAGCCCCT
AAATCTGTGCTGTTTTCTGTGCCCTTTCTCAGGTACCTCAAGTCTATTGTGGAGACCATTTTGATATATA
AGCATTTTGTGAAACTGACCACAGAGCAGCCCACAGCCAAGCAGGAGCTCGTGGACTTCTGGATGGATTT
CCTGGTGGAGGCCACAAAGACAGATGTTACTGTCGTTAGATTTCCAGTGAGTACTCTTAACGCATATCAG
CGTTCAGTTATGCCTTTCTTCTGTCATTAAGAAACATCTGGTAGTGTGATTTTGACAGTTGTGAGTGACT
TTCTGACCCCATGTTCTAGTATACACAGTGTGTAACCTGGCGGACATCTTTATTTTCTACCGTTGAGTTC
TTTGGCTTACTTTGTATTTTTCAGTGCTTAGTTATTGCTgtatattttgaggcagggtctggttgagtag
ctcaggctggtcttgaattcctgcctcagcctggggttacaggcatgcccACCGTGCCTAGTTTTGTTGA
CTTGTCTGCAGGGGTCTCCAGACCAGAGAGTGAGATACATCTTGGGGCAGGGCTTGGAGTTGCTCCTTAC
GGTGTATCCTGAGGCACACTCAGCTTtgctgggtcagctctggggCCCAGGCTGGTTGCTGTCCTCGGAT
GCTGCAGTCTTGTCGCTTTGTCTTAGGGATCATCAGCATGGCTATGGCCAAGCCATCCGCTCACTGGTTT
TGCGATTCTGTCTCAACCACTCTAAGCCAGGTGGGTCAAGGTGCCCCATGGTCACATACACACGCGTGTA
GCAGTCGCTTCCTGGGCTGACTCTAAAAATGACGACTTACAGGTTGGTCTTCAATTCAGTGTCTGATTCT
AGCAgacgtgtgtgtagtgtgtgtatgtgtgtgtgcccgtaaacacacagacataggtgtatatatataa
catacatacatatatatatatacatatatatataaaacatatatgtctttgtctctctctaaacacacac
atattatacacatacatccgtgtgtgtgtgtgcccataaacacacagataaaggcatagatagacacaca
cacatatatacatatatatgcataataaatgtctctctctatacacacacatacatacattttgtaCACA
TACTTCTGTGTCAGTGTGCATTCCTGGATATACCCAGAGATAGgcatagacgtgtgtgtgtgtgtgtatg
tatgcatgcatatatatatatatatatatatatatatgtctctgtctctgtatatacatacatactgtat
atatacatctgtatgtgtatgcatggataTAGACATAGGCATAAACATaaagaagcatatatatatatat
atgtctctacacacatacacacatattatgcatgtacacccatgtgtgcatgtacatatgcatgtgtgca
tggattCACAGACATGGACACtgacacatatgtatgtatgcatatatatatatgtctctataTATAGACA
TATTTACTGTGCATACAAATCCATAGTGGGGTGTCCATAGGTTGTCCATAggtcctgtgtgtatgtgtca
gtatTTATTTGTGGCCATAGGTCATTCTCCGTGACATTTCTcaaggtcgtgtgtgtgtgtgtgtgtgtgt
gtgtgtgagagagagagagagagagagagagagaccataggTCATCCTCCATGATACTTCtcaaggttgt
gtgtgtgtgtgtgtgtgtgtgtgagagagagagagagagagagagagagagagagagaccataggTCATC
CTCCATGATACTTCTcaaggtcgtgtgtgtgtgtgtgtgtgtgtgtgtgtgtgtgtgtgtgtgtgtgaga
ccatgGTCATCCTCAGTGTCATTTCTCAAGAGCTATCCACctgtgttttgaaacaaggtctctcactggc
tctAGGTTAGAATGGCCAACAATTCCAGGGATTCACTTGTCCCTGGCTCTTTAACACTGGGATTATATGA
GCTCATAGCAGCAAGCTTGACTCGTTCAATGGTTACTGGGATTAAAcccagtcttcatgcttgcagagca
gacacgcgcacacacacatacacacacacacacacacacacacacacacacacacacactcaccccttTT
TAAAGGCTGCATGGCTCATGCTCACAGTTAATGCGTCCCTATCCTACAGCACTTGGAGTACACTGTGTTC
GAAGTAATAAGGTAGTGGAGTGGCATCTGACCCGGGACTTAGTAGCAACCGGCTCTGGGCAGAAATTACC
TCCCATATCTAAGTGACACATCTCTTGTTTGAGCTCTCTGATCTCAGTGTCCTATGCTCATGGGAAGTGA
CagttctcctttttatttttataaacccCAATTTCTAGTTCTAGGATCCTGGGCTTCATTTCATTAAATC
CAGTGCCCGAATGAATATGCTTTGCTCAGACTTCCTGGTGAAGCCTTGAGCTCTGTTTCCTAGTGTAGAC
AATGTGCGGAGCAGGAAAGCCAGTATCCCGGAGTGAGCTGGCGTGAGCTGGTGGCTCCCCTTTCCCTGGT
GCAGGAAATGGTGGAAAAGGGTGAGCTGCTGACCTGATGAGCTAGAAAGCCGAGTGAAAGGAGACCCATG
TAGCTACCATTCGTAACTCATTTAAATGAGTTCAATGTAAATTGGTCTGTtgtaagtgaataaaaaaaaa
taagacccaGGGAATAGTGAGAAATTGTGAGCGGATAAGCTCTAAGTTTAAAagacttttttctattttt
ctttttaaatctttctccTACTTTAAatgttcttccccctcctcctccctctctccctccctcttctcac
tcccctcccctcccctctattCTATACTGAGGATCAGACTCaaagctaggcaagcactctacctctaaGA
AACACCCCTGCcccttatttaaaacaaaaacaaagcgaCATTTTGGGAGGGAAGAcaagacctcactatg
tagcagactggccttgagttctttgtgtatctAGACCTGGTTTCAAACTTGAAATTCCCCTGCCTCCGCT
TCAAAAGTATTGACATTCTAGTCATATACCACCATGTCCATTTTAGAGACTTTCTATAGCAAGAAGAGCC
CCATAGTTCCTCAGGGAAAATATTACCTCATCCTGATTGACCTCACttaaaaatggaggaggagagcCGG
GAAGATAGCCCAGTCCACAAACTATGTGCTATGTAAACATGAGAAGCAGAGCCCCATCTGGAGAACCCAC
ATTAAAGCCACATCCATTGGTGTTATAGTGCGAGGGGacgcagaggcaggaagatcatctGGCACACTGA
CCGGCTAACCTAGCCTACTTGATAAGTTCCAAGCCGGTGAGAGGCCCTTTAGGTGAGGACTGGAATATct
atgcctcagtggttaagagcactggctgctcttccagaggacctgggtttgatttccaggacCTTTCCAA
TGGCTCACaatgcaattccagttccaggaggtaagactctctcctcagccctcctggggtactgcacatg
tgtggtgcatagacaaacacacaagcaactcacacacacatatataaaactaaTTTTTCAAAAGGTAGAT
GGCCTCTCCGAAGGAAACACAACTGATCTTGTCCTCTGGCTATATGTATACACgtgcatatatatacaaa
tatacatatgaaCCTACAGACACCGACCTATACCCATATGCACACAGCAAAATGGAGGCTCTGGGAATGG
AGCAGTGTAGAGGGCTTCCTGGCATGTGGAGAACTACCATAAACATGCAAATTACAGAACTATAAAGGAG
GAAAAGTATTTAATACAAATGTTGTAAAATGTACAATTTGCCTAATATGAACGTTAACGAGAGTGAACCA
TAGGGGGAAGAAATTAACCTGTTAAGTAGGCACGAAAATACAAATTAAGTTGAGAAATAGTTTTTGGTGT
GCTGGACTTGGATTAGTAAAACGTTTACAGTTGGCAAATGATAAGACTTTGCTGGTGGGTGTAGAAATTG
CCAGACATTCTGCAAAGTTGTCTCGGGAAGGGATGATGAGATATGGAAGGGACCGTGGGACTTCATCTGT
ATTTGCAAAGTCTGTTTCTTTGAAACTGTCTCAAAGTAAGCATGGTGGGGTATTGGCATTGTGTCCCGGG
GTGGGCTGAGGCACACGTCACACTGCCGTGCACAGTTAACACTGCCGTGCACACGTTACACTGCCGTGCA
CACGTTACACTGCCGTGCACAGTTAACACTGCCGTGCACAGTTGCACTGCCGTGCACAGTTGCACTGCCG
TGCACAGTTACACTGCCGTGCACAGTTACACTGCCGTGCACACATTATACTGCCGTGCACAGTTACACTG
CCGTGCACAGTTGCACTGCCGTGCACAGTTGCACTGCCGTGCACAGTTACACTGCCGTGCACAGTTGCAC
TGCCGTGCACAGTTGCACTGCCGTGCACACATTATACTGCCGTGCACAGTTACACTGCCGTGCACAGTTA
ACACTGCCGTGCACAGTTGCACTGCCGTGCACACGTTGCTTTATCTTGCAGActtgtttatcatttgttt
ttGCAGCAATCCCATTTCTTCTTGAAGCCTCATGTTTTATTTGCGGCTGTCTGTTTTTTAAGAGACTAGA
AGAGAGCGTTTAGTGCTGGTTTCTTTCACTCCTACTCCAGAATACATAACTTGAAAACTCAAAATTGCTT
TCCCATGCTTTGCTGTTACACTGAGTTCAAAATTGCAGTTTTCTGATTCTTACTTTACCCGAGGCCTTGA
GAATATGGGTCAGACACACTTAATCATCCCATAACCCCCAGCACCTACCACTAGCCTTGGACCTCCTCTC
CCCACCActgacccctcccctcctctccgcACCActgacccctcccctcctctccgcACCACTgacccct
tttctcctctccccaccactgacccctcccctcctctccccaccacTGACCCCCACcacagcttgtttgt
ttgtttgcttgtttgatttttgagacaagattttgcCATGTcacatcctgcctcagcctccacagcaAGT
GAGCACCGCTGTGCCCAACTAATTGAACTCTCCACACTTCATTTTCTATCAATTCCAGAAAGCCCAAGTC
TACCAGAAGTTCTTAGTTCATTGCAGTCAGCCACATGCCTGTTTTCCTATATCTGCATGTGTGGATAAGT
ACTGGAGAAAGTGCAAATCGATTGTTGCAGAAATAAGGAAAGCATATGTTGCAGAAATAAGGAAAGCATA
CGGTAAATGTAAGAAAATGCACAAGATGTAGATCACAAAATGGCAGGGGTGGTTGTGGGAGAGAGACGTG
CatccatgtatacacatgcacatatgcacattgGTAGTAAGTTGTCACTGTGTCTCGAATTGGCCACGTA
TGTCCCTTCACAGAGGGAATGGAGCCTTCTGGTGCTGTGTCTGTCATATCTTGTCTGTGTGGTAGCATCC
TCTGTGGCTCATACTGGGGGGCTTTGGTGTTCTTGATTAGGACAGTCACGTTGTCCACTTATAAAGTCTG
TCTGACTAAAACCTAGGGGACCACATGAGAAGTCATATACTGGATTGTTTCTCTTTACCTCATTCTCCTA
ACTACTACTTTGCCATCCAAGAGTCAAAGAATAAAACCAGACATGTTCAAAGATGGCGGAaagtttggga
aatgacattgGATGGCCCTGTTTATTTATGCTCAGTCTGGTTTATTCCCTTTGCTCGACTCCCCTTGGGG
TTGGAAGAGATTTGCTTTCCACCCTGCAAAGCCTAGAGACCATCAGCTAATGTCAGGAGCCAGATGGAGA
GGGGGGCCTGGTGCTCTGAGGTTCTCTAGAGACGTAAATTTGCACTGGTTGCTAACAGCTATTCCGTTGA
CCTTGCCATGCTCTCCTGGCTCAGATAAGTGAAGTCCACGGTCACTGTGATGTTGGCTGGAGTGAGAGCC
AGAGTATACACTTCACGTGAGGAGCTGGGTCCGGTCCCACGTGAGGAGCTGGGTCGGTCATGTGCCAGGC
TCTGTTCAGCTGCCTCCTTTTTCTTGGTtgatccttttcttcctcctgtctcctccttactcaccccttc
cctttctcctcacctcattccctccctttcctcctccctccctccctctcccctccattcTTGAGCCCCT
CTGGTGGTTATCTTACAGATGCCTCCTGTTTTGTCGTTTCAAGGGCATCACAGGGCTCCGCCTCCTGTTT
TGTCGTTTCAAGGGCATCACAGGGCTCCGGGAACTTTAGGCCACGATAACCTTGTTTTGTTCCCTGTCCC
AAGTTGAGAACGCACAGTTCAGAGTTTATCTATTGGAAACATTTGGGGTGACAATAGAGGCATAGTTCAA
CAGGAGAGAGAGTTCGTCTGAGCCTGTGCTTTTCTGAGATAACGTGCACGTAGATTTGGGGAATGGAGGA
TTCTCATTTGTTGGTGAAGAAACCTTGGAAGATCTTTTGGGATCCCCATCTTTTGTTTACTTGCTTAAGT
ACCTTAAACACTGGGTTGTTCAGATAATGACagcactgtttctttttttttttaattaatattatattta
tttagatcCCAAATGTTGCTCTCCTTCCTGGTCCCCCCTCACAGAGTTCCCCCCCATCCCTCCCTTTTGC
CTTTGAGAGGGTAGCCCCTctcctgggtatccccccaccctgaGGCATcaggtctctacaggattaggca
catccttttcctctgaagccagacaaggcagccctctgctacacatgtgctgAGGGCCTCTGACCAGCCT
GTGTGCGCTCTGCTTGgcagctcagtctctgggagctctcaggggtccaggtgagttcacactgttggtc
ttcctatggggttgccgtccccttcagttctttctgtctgtcccccAACTCTTTGATAGGAGTACCTGAC
CTCCGTCCAGTGCTTGGCTGTgagtctgtctcagtcagctgtagggtagaacctctcagaggacagccat
gctaggctcccatctgcagacacaatatagcatcagtaatagtgtcagggaatGTTGCCCTATCGTGGGA
TGAATCCCAAGACAATCGAgtcagcctttccttcagtctctgctcaatgtttgtccctgcatttctttta
gacaggacagattttgggtcaaaaattttatgggtgggttagtgtccttatccctcccctGGGGGTCCTC
TCTAGGTactggaggtggcctcttcagttccatatccccactgttgggcatttcagctaaagtcacccaC
ATTGACTCCTAGGAGCCTCCCGCATCCCAGGTCTCtaggacttcctagagattccctgaccccaacccca
ccccagcaGCTGCATATTTTAATTCACTCTTCTGCCCTCTGGGCATCTCTCCGTCTCTCCTGACACctga
tcctccctcccctttcccctcccctttctcacccaggtcccagACTGCATCTTTTGTATACTGGTGGTTG
AAAATCCATCTTCAGTCTTAGTAGCACTGAGCTTAACTGACTGGAATTGGAGACTTGGTTCACCCAATAG
GGGTCCTGAGTCAGAACTCAGGTATCATTGTGAGActgttttgattgattgattttgtttgtttgtttgt
ttgtttgtactcGGGGTAAAGAAAAACCTGGAGGTTTTCCTGCCCCCTTTCTATGTACATAAAGTTACAT
AAGTGTTCTGTGATTGTAAACTCACAGGCAAATGGCTGTTTTAGATTCCTGGCATGTAGCCAGGAACCAG
TTTTCTGACCCATATTCTTGTCCCTCCTCCCTCAGGCTGCGTTGCATTTTTTAATGCATGGGAAACCTGT
TATTTCTTGATGACTGAGCCCTAGGGAGGATTTGTCTCCAGTTTTATCTGATAAACCTGCTTGATTTGTG
ATTACTTCTGAAAATAACTTTATTCAGCAGAGTAAAAAGAACCATTCCAGTTTCTCTGTAATAGAGTtat
gccttttcttccttcttcttttttttttttttttctttttttcggagctggggaccaaacccagggcctt
gtgcttgctaggcaagtgctctaccactgagctaaatctccccaaccccttccttctttttaaacattct
tgattgccttaaaaaaaaaataggtcttGGGGACTAGAGGTGAAGCGAGGTTGATAAAATGTTTGCCCAG
CATGTATGAGTtcctggttcagtccccagtgccACCTAAAACAGTGGTGCAGGCAGGAGCTCAAATGATC
AGAAGGGCAAAGTCTAGCAAGTTGAAAGTCAGCCTGGGACACCCACAAccctgtctcatttttttttttt
aattaactttcagGATCTATACAAACATAGCTACCACAACTTTAAATTTAGGCAGTGCAAGGTACATTGG
TGTCGTTCCCTCTTGACATAAAGTATTCATCATAATAAAACTTTTTCATGTATCTTTTCAATATAGAGTT
TCAACTCCCTTATTACATGCCTTTCAGACACTCTGAAATAGGAGAAACACTTATCTCTTATTGAAGGTTC
CAGCTTTATCTTGAAGACaatgcaaagattttttttttaatttcacataaCTATATCTGATTCTTTGGTT
TATATATAAACCTCTTCCAGTAAAAATCCcgaattatttataaatacattttcgTGGCTACAAAAACCAT
CCTTCCGCCTCCTGATGGCAGAGGGTGACAGGAGAGACTCTCAAATTCCTGTTCTAAAAGTTGAAGCTTT
TGGGTGTGCAGAAATGCGTTATCATTCCTCTGCCGTTTGTGACGAGTTTACTTTAATAGGAATAGCACAT
GTATTACATGATGATTAATCTAAGTTTTGGGGATGAGGTGTGTCTTACATTATGCctaagctgacctgga
actcactgtataacctagattggctttgaacttgcagtgATCGGCTCTCTCATGAGAGCTGTAGTTTAAG
CATGCAGATTTTTGCAGTTATTATGTTCTCCTGGCATGGCTGAACTGGGATGGGAACTTGAAATGTGACT
TACAGTCCGTTAGCAATAAAAGCTGGGCCTTGGGAATGGGTGTGTGTCGCAAAATGCTCAGACGATCCTT
GAGTCTTCACCCGAAGCTAAGCTGGTTTCTACTGCGGTTGAACCTATGGCCTCTTCCACATGGTGTTGGG
TTGACGGAGCAGTTGTCTCTAATGCAAgcttctttgccttttttttcccccctaggTGTTAATATTAGAG
CCAACGAAAATCTATCAGCCTTCTTACCTGTCGATCAACAATGAAGTCGAGGAGAAGACGATCTCTATTT
GGCATGTCCTCCCTGACGACAAGGTAAACTGTGCAATTAAGACAAGGCCTCCTGCCCTTCTGGTCTACCT
CAGTAGATGTGCTAATTAGAAAAACAGCTTGACGCTTTTATCTTGGCATAAGTACATGCTGTAAAATAAA
CACTGCTAATTCGGGGTTATGAATTTCATCAATTAGCAGGATATACTTGGTATCATTCAGGTTTATGGTA
TAGATGGCATAGGCATTGCGAGTGTGCTAAAAATTGGgatatttcttcgttttttagAACCTCAGACTGT
AAACCAAGTTATGCCTGAAGgggtaatttttcaaaattatgtaaATGTCATGTTTCCTAATTCTAGAAGT
CCTCTTGAATAATGCTACTTGTAGGCTTGCACTGGGCCCCGTATAATTACCATTGTGTCCAAATGCATGT
TTATCCATATAGCTGCTAAATTTCACATTAGCACTGGCTTGGTGTTGTTTGCATAAAATAAGGCAGCGTA
CACACTGCCATTTGGTTCCAAAGGTTCTCAGGTCCCCTTATATCCGCCCCTGGAAGCACACGATCAGCCT
TGGCACGTCAGAAGTTCATtcggattttgtttttcttcgttttgagacagggtctcaatatgtagGCTAG
GCTGAgctctaaatttctttttttttttctttctttttcttttttttcggagctggggaccgaactcagg
agCTCTAAATTTCAATCCCCCTGCCTCGGTGTCAACTAGTGAGTTTACAGGCATGGTTTCATCAGTTCTA
GCCCTCACGCACCTACCCTTAAAAGAACAGAAGCATGCAGGACTTACCCAAGTCACAGGGGAAAGGACAG
GTATTAGAGAAGTCTTAGGAGAAAGTTTATTTGAGGGACTTTTTGTTATAATTATTTTCCAAATTACTCT
CTTAATTTTCTTTAAGCACGactcattcatttgttccctGAACAGATGTTTGCTGTGCACTTACTTTGTG
CCAGGACCTACTTCTCTCATGGAACTTACTTTCTCCCTtgggaggcaaaaaaaaaaaaaccaaacaccaa
tgaGGGAGACCTGCAAATGTATACAGTAGTGACAAACCAATGAGGGGAACCTGCAAATGTATACAGTGGT
GACAAACCAATGAGGGGAACCTGCAAATGTATACAGTGGTGACAAACCAATGAGGGGAACCTGCAAATGT
ATATAGTGGTGACAAACCAGTGAGGGAAACCTGCAAATGTATACAGTGGTGACAAACCAGTGAGGGAAAC
CTGCAAATGTATACAGTGGTGACAAACCAACGAGGGGAATCTGCAGATGTATACAGTGGTGACAAACCAA
CGAGGGGAACCTGCAGATGTATACAGTGGTGACAAACCAACGAGGGGAACCTGCAGATGTATACAGTGGT
GACAAACCAACGAGGGAAACCTGCAAATGTATACAGTGGTGACAAACCAACGAGGGGAACCTGCAAATGT
ATACAGTGGTGACACAGTAAAGGTAATGCACGAACTGGGTATGAGTTTGCAATACTGTAAGTTAATAGAC
CTGAATATATCTAGATTTTATCACTGTTCTTAGGCAATATGGATTTCCTAAGCTGAGTAGGCCTTATCTG
TACAACAGaagttgatgatgatgatgataaagtatttattattattttaaattataataaattattagta
ttattataaCAGCATCATCCACCTCAAAAGATTGTTGTGCGCAGACATTATTGCTGTGTCTGCAGGACTT
GGGAGaaagatcataaattcaaggccgCCTTCGGCCACATGGTGAGCTCCAGACCAACCTGAGCTAAAag
aaacccttccctctcccactttTGCTCTGCAGATTACAGGAAGTGACATAGATAGCGCCCTTCATGGAGC
CCTTTGTTCTAAGGAGCACCACAGATATTTTAAGGataataacaaatataaaatgaCTGCTGTTTCTTTA
AATTAGGGCTGACCCTCATTTTTAAGAGCCAAGAATTTAGCCttgcttttattctttcaacCATGTGCGA
GTATCCTCTGGGAgattgtaaatatctgttaggagACAAATTGAGCTTCTTGTTGTGTAAGCCTACGGGA
TGACTATGTCGTGATCTTTTGTGCAGTGCTCAGAGTGAGccctgagtgcacacacacacatcgataGGGA
AATTGATGCATGATTCTGATATGCATCCAAGACTGAGAACAAGTTTAATAAAGGTCTGTGGGCACACTAA
ACGTCTCAGTTGTAGCCACTGATGGAGAAACATTATTTCCTTGACTTTATGACTAAGTCGGGCCTCTAGG
GAGGATAATTTTCAAAGGATGGCACCTTGGATCCTTGGCACTTTAGTGACAAGAACTGGGTTAAAAACTG
GATTTCTGCTCTGTGTGGACCACCGGACTTGTCAGAACTCCCGTGCATGAACCACCAGTGTCAGAAGTTA
AGCAGGCCCAGCCGTACAGCATGTTTAGAATGAAGGAAGAATAACGCATGTGCTGGGGTGTTCATGTTAG
CTGGGATAAGCCTTTCCCAGCTCTTAATCATGCCCAAGCCCTGTGAACCTCTATCAGAACATCACCTGTC
ACAGAGCCCGAGACCAGACAGCTTCCCTGCAGCACCCTGATTCTCTTtgtctgatattttttttctttct
tttttccgagctggggaccgaacccagggccttgtNNNNNNNNNNNNNNNNNNNNNNNNNNNNNNNNNNN
NNNNNNCCCCTTGTCTTGATATTTTAAGTTAGTGTCTGTCTGAATACATTTGGTCATGTTAAGTCTCGTA
AGGGGGTAGCATTTGGGCAGACAGGCTACGTGCTGGACAGCATAAAACCACCCAGTGTGTGTACACAGTT
ATCCATTTTCAGAAGGACGCCAAGTGGCTTCTGTCAGAACTGTGGCCTTTTCAGATCCCGACCTGTGGAG
CGCTGGCCCTGCTACCACGTTCACAGGACAACTGTGGACTAGCTGTGCTAGGGTTTTATAGTTTGCCCAC
TCACAGGTTGTGATAACTAAGGGATCTTCACATGACAAAATGCACCTTACACCTATATTAGTATCGGCCA
CTATGAGTATTAATGTATAGAAATTTAATGTAGGAAATTCCAAAAGGTactattgtcttttttttattat
tattctttttttcggagctggggaccgaacccagggccttgcgcttgctaggcaagtgctctaccactga
gctaaatccccaaccccactattgTCTTTTTTATAGTACTAACTTATTCATAAAGAGAACTAACTGCCTT
GTTAAAGAACTTTATGACAGCTAAGGCATTCTCTATGTTCTCCATATGGAGAGAATGGCGGACACCACGT
CAGTAACATTCCTAGCGTATAAGTGGAGTGTTACAAGACGCCTGAGGATAGCTGTGATGAGTAGCGGAAC
TCCCGCCGCTTCCTCCCTATGAGGAGCTCTGTGGCTTATGGGACCATGCTGGCTTGTGGGGAAGACCTTG
TGGGCCTTTGGTCTGTGGAGTTCACTGAAGAGAAAATGAGCAGGCAGGATGTCTTTGAGAAGCTTCCGAC
TTGGAGTCTGGGCTTTGGTTGTGGGCAGgagtagaagagaaaaggaaaaggaatgagCTCAGGTCAGAAG
AAGAGAGTCAGGTCCAACCGAGGCAGTCTAAGCAAATGTGAGCCCGAGGTATTCAAGGGTGGGAAAGAAC
CTCTCTGGCTTaccagggagaggcaggaagtatAAAAGTCACAACTTGTTTCCTGAGTGAGGAAAAAGAA
TTTAGATATGTGCTATCATTGAAGCTACTTAAAGTCTAAGGGCTGGCAAGAGGGTAGCATAGAGTAGCTA
GGGTCAGGGTCAGTCGGACTGAAGCTGTGAAGTGGGAAGCTGGTGTTACCTGTTGCTTGCTGAGTGACCT
GGGCAGTCTGGGTAACTCTCCTGTAGCCTCCTTCTATGAGGAAAAGACAATAACCCTATAGGAGAGTGCA
TGAGACAATTACCAGGAATCCCCCAGAACAGGGCTCAGTGCACAGAACGTGTGCCAGTGATGTTCCCACT
GTAACCGTAAGATGTAGCTCACCTTGACATAAGAGTTCGAGAATCTCGGACCCTCGAGGGGCACGGAAAA
GGCTGCTAagaaaagaaccagaaatgaagtAGTTAGGGGATCTTAGTGCAGGAAAGGGGGGCTGCAACTG
CAGAGTGACaggtcatttgaaaagaaaaggggggaaaaatctaTGACCCAATCGGTCATTaggaagagaa
actaaacagaaatattAAGTGCTGGTGGTTCAAAGTCTGAGAGTGGTAACACCAGCAGGGTGCTCAGAAG
GGAAAGGTGAATTCTGGGGGAATTTCATTTGGGACCTGGGCACTTGGAGCCAATGACCTACAGGCACCTA
CAGAGACACGATTTGTTCAGAGACAACACTGTGATTATATGTGTGTTCTAATCATATTGCCTTGAAATGC
AGTGCCTTATTCACACACTCTGAAGTAGAAGTAGACATGTCCTCACATTGGACGGAGAGCAGGACTGGGA
GCGATCTTCAGAGGCTTAACCGGAAACAGCAAGGTTACCCAGGGACACTTGGAACAGAATTCGGCTAAAG
GAATTAGCGATGAACACGGTCCCGAGAATGAATGCAGGCCAATGGATTttggaagacaggaagagagcAA
GCAGTGAGCCAGAGAATTTTGGAAACAGAACTATTTCCAACtcattgttttgtttgctctctCAGAAGGG
TCCTCTGTTAAGCAAAGTGGGTCTGGCACAGACGTTATTCTCTCTGACAATTTTTTACAGAATGCTAAGG
AATACCTACGTTAAAGCACAAATGAGTACGTGAGGAAGGGTTGCTGTTTTAGGCTGTGAGTTACCCACCA
TCTTCTTCcatggtcttttaaaaaatatttattgatttattttgcttgcatgcatgcatgtatatgcaac
acacacatatatatattatatatattggtGCCCACAATGATCAGAAGAGGGTCCCAGAGCCCTTGGAACT
AGAATTGTAGATGTCCATGGGACATCCCGTAGTTGCTAGGCACTGAGCCTGGGGGTCTCTGCAAGTGCTC
TAACccctaagctatctctccagttcttACAGTGGCTTTTGACATTTGTGGACTGCACCTATGGTATCCC
ATCCCCTGCAGTCTTCATAGTGAAATTGCCCACGTTCAAAAAATGTCCCTCTGGGTTGTAAGCTGATCTC
TCTATAGACATCCGTTCAGTCTAAATcccaggactctttttttttttcccttttttttttccccactgtg
tgACCCACTTCAGTGCCAGCAGCCTACATGCACCAAGGCTGGGCAATGGTTAGGAGCCAGTTTGCTCTAG
CACGGGACACCCCAGGACTCTTAAAGAACTGCTTTACCTTACGGGCCCAGCCCTGTACTTGTTCCCCATT
AGCATTTGATGTTTACAGTCAATACTTGAGAAAAATCTGCATGTGTGCCATGGGAAAAATCCTAGAGAAG
CCACGTGCAAGACATTTTGGGTGGCTCTTTGaagtccctctcttccttttaagGTTTAAAATTAAGCAAC
CTGTGTTTATGGCCAGTGCATGGCTTCACAATCGCAAATGTGGCTAGCAGTACCCAAAGGCTACctgccc
tctcccaccccagcTCTCATCCAGTGGCCGTGTGGAGAGGCCAGGTAAACTGGGTGAAGGATTCTTACCC
AGGTAGTCAGTCTCTCCCGTTTGTGATGTGTTTGGCTTTAATTCCCAAGTTAAACAGTTCAACCAATAAG
GAAATGGTATTTCCTACCCTGGGAAATTCAGAGATGGCTTCTTTCTGAAGGGGGGGTTTGAATCAGAGTT
CTGGGCTGAGTTCTCTGTAAGCCATTGACTGTCTTCTTGTGGACATAAACAGCTACTACAGGCATCAATC
GCCTCACTCCTACAGACAGCAACCCAGAAAGGAGAATCCAGCCCAAACCTTCATAACAAAAGTCAGCCAC
CTCTAAGGAACTGAACTTATCAAGGCTAAATTTACTGCCCCagcaaaaccaccaccacctcctcctcttc
ttcttcctcctcctcctcctcctcctcctcctcctcctcctcctcctcctcctcaccaccaccaccacca
ccaccaacaccaccaccaccaccatcacaacagcaacagcaacaacagcaacaccaaAACCCCTTTGTCA
TTACTGTTAGCTAGGGAGAAGGAAGAGCTAGGGAGGACTGGCTGTTACCTCAGGTAAGCAATAAGGCCCG
ATAGcataattattaaattatcaCTCTCACTTTCATTGTTAGCTCCTAGTTCTTATTCCTGTCCTGCCCA
GTGCACGGGATTTGGGGTGGACCAGTTCCTAGAAAATGGTGCTTTGTGCTGGTTCAAATAGGTAACCAGG
CTGTGGGGTCCACTGGGCTAATCCCTCCAGCTCAGCGTCTCCGGACCCTGGTACTTTACTTTGCAGCTCA
CCACTGCCTCCCTGTGGTGAGTCCCTCTAGCCGTGAAGGTCCGGAGTCTCCAGGGCACTGACTGCAGCTT
CAGCTTCGAACTTTAGAGCACTGTAGGGAAAGGTGGCCCCGGGCAGAGCAGCCTGTGGGGAACCAGATAA
TCAGGAAGTGCTCTGCTCATTTCCTACCAAACCAGCCCAGTCTATTCAGGAACCCCTCCTTGGTTCCTCC
CAGTGCCACTTTACAGATAGATGTCTGTGCTTGTCATGCTCAATGGCTGCTTTGCACGCCACCGCCCACC
CAGACTGCTCTGCTCTCTGGGTCACACAGTTATGTAGACATTTTGACCTCAGCTCGACAGACGTTAGACG
CCAATATTAGATTGAGAGTCGAGGCCGCAGGCTGCTGTTTTCATTTGCTCCTGCCTAGTACTTGGTAACT
TTATAtgtgccccccccctttttttaatgagaagcatgtttatataatttttaaaaatttgaatccATGT
ACTGTACTAAAAGGTAAAAAGAGTAGTAAATGAAGACTTGGACAGacggcttggtggttaagagcactca
ctctCCTCACAGAGGACATACACACATTTTCATGCGTTTACTGGTTCAcatatgtgtgcaagtgcatgtg
tgcacatacatgcatacgtgtgtgtccaggtgcatgtgcatatatgcatgtgtgggaAGGCTGAGGACAA
CCTCGGGTAGCATCTTCGTGAGTGTGCTGTCtgcctcttttgagacagggcctctggGTGGCCTTGCATT
CACCAGTTAGGACAGAATGGTTGACTCCTGGGACTCGAGGATGCtctcctgcctctgattcccCAGTGAT
GGGATTTCAGGGACCTGCCACTCTCTGGCATTTTTACATGAGTTCAGGTCTGTGTTGCAAGCTAAATGCT
TTAGCGACCTGGTCATCCCCTCAGCTCCCCATTAGGCCTTCTGCACTGCCCTTCCTCCCTAGATCTCATG
ACAATAGAATTTGCTCAAATCCCAGTAAGACGCACCAAGCGCTAGTTTTGGAGCAGCTTGCATGGCACTC
GAGAGGCCCTGTCTGCACTCCTGGTTTCTTGGCCTTAGGAAAGACCTAGGAGCTGGGGATAAAAATTGGA
GGCTTCTGAGTTGATTTTGCCAAGAGAAGAGTTCTAGACCAGCTCAAAGCGGTACAGCTCAGACTCCCTG
TTTCCTACTAGCCAGGCCGAGGCCGCAGCCTCATAACAGTGGGGAAAGGGGGTTCCTTTCATGGTTGTTT
TACATGCTATTGTCGTAGCCAAACCTTTGGGGCTTTTTCAATCTCTATTATAATTTTTACAGAGGGTATA
GTTAAGAAAAGAATGAGGGGTGTTTTGTCCCTATCGGAGGAAGAGACCAAGCAGGGGTAGCATCTGAAGA
ATCCCAGCCGGGCTCTGGCATGAGTGTTAGTCAGCAAGACTGATGGTTTTGTCACCGGCGTCCATGACAA
GATGGAAGGCCACTGGCTTGGTAGATGAGCTTGAGGCATTTTTCCTTGCCTGGTGTAAGTCCAGAGTCTT
CCACTAGGTCTTCCCTATGACAGCTAGAGTTCTGTAGACACAGGTAAGTTAACTCCCAACCAGCTGTCAG
ACTCCTGCCTCAAGAACAATCCCCTGGAGCTTTGTAAAGGAAGTCAGTTAGACTCAGCGGCTCATTGACA
ATTGAAAAGACCCCGAATCCTGTCAGTTCATTTTCTAGcaaagctttaaaaacaaaaacaaaaacaaact
atgcGGATGCTCTAAACAAAGCTGATATAAAACTGAATAAAACCCCAGACTGATGTTGATGACAGAGTGT
GTGGCAGCCTTCTTCAGTCTGCATTTGCtaagaggagaaactgggagCCAGGGTAAACGGCGTGGCCAAC
TGAACTAGCACGCACGTCCCATACCAGACCAGTTAGGTAGGCTGAGGTCAAAAGGTCATCCCGTGCATGG
GTCAGTGTGGGAGGTGTTGAAATTCCTAAGCACTTGTATAGGGAAAATAATCTAAGAACAATTATTTGAT
GATAATTATGATATTTTAGTCATGATTGAGAGATACATTTTAAGCTTTTAAAACATGGGCTGTATCACAT
AATAATcacataaaatcatatttttatgtCTAAACGTTATTAGCATGTTAAGTTTTGCATAAATTAGCTA
ATAATCCCTTTGACCTGTAATGGACCTCTACTTACAcatattctccctctctctctccctctctctctct
ctctctctctctctctctctctctctctcatacacacacacacacacacacacacacacacacacacaca
cacacacacacacgttaatttCTGAAAAGTAAAAAGGCACAGAGGTTTCGTTGAAATTTTTACCTGACGT
TAGTTCCAAGCTGACTGCAGTAGCTTCTGGAATCCCAGCGCTCAACGAGCTGAGACAACAGACGTTCATG
GCCAGCAGGGCTATACACTAAGGCTTGTCTTTCGGAAGGGAGAAGGTACTTCAGAAACAATTACAGAGGC
TTTGTTCAGattgattgcttttctttctgggaGAATAGATGCCAAGTCGGGGAGATAGCTTGGTCAGTAC
CGTACTCCATACAAGTTCCAGAGTCGAGTTTTATTCTCAGAACCAACATGAGAAAACCCCAGGGGTGTAG
CATGTATCGCACTCCCAAGCCTGGGGAGGTAGAAACAGTTGCCCGTGGGACTCAAGAGACAAGCTCCACA
CCAATGGAGAAGCCAAGGAAGGACACGTGAAGTTATCGTATGGCCTCCACATGCGTTTGCACGTATGTGC
TTACAAACCCCAGACATGTGTGTTCAAGCACACAAAGGCATAGGAAATCATTAGAAGTTTTTCCCAAAAG
GAAATGACCCTCTTAACCACACAATCGAATTACCTTGATCACTGGTTTCTTGTTGTTTtactttggtctt
tttttttttttaaactcaaattaaaaaatggtAGTTACAACTAAGATTAAGCTTTCGGGTTTAATGACAG
TAATTCTTCCGGGCTTTTTGAAAGCTCTTGTCTTGAGGCACAGGAACTGTTAAGTAAGCATCACCCTTGT
GGGCTCGGGCTGAATTGACCCTCCTGAGGAGCTACACATCAGGAGAAATGActttgttattaaaaataaa
actaaatgatTTTATGATGTTTCCCCCCATGTATCATCGCTCATCTTCTCCTGTGTTTCAGAAGGGTATC
CATGAGTGGAACTTTAACGCTTCCTCTGTCAGGGGGGTGAGGTAAGTTTCCCTGCTCCGTTTGGTGTACA
TAGAAGACATACTTTTCTGAGATCCTCTTagcatattttattaaattaagtcCATCATTCACGTTTGAAA
AACATTTCAGGAATCCTTCTGCGTTGTAAAGGCTCAGCCTTCAGCCTCTGCCTGTTGTGAGCAGTACCTC
ACCATCATGGATCCCTGAACTGACCCCATGCTTATGACTCTGGGGTAAATGTGAACCGTGGCTAACAGGG
AGCCGTGTAGAGGTCCTCTCCTGCTGACTGACCTTTTAGTGAAGGCTGTAAGATGGCTTCCTGACCTTTA
TGTTACCAGGAACTAAGAATCTGTAGACCCAAACTATGCAGGACATCTCCCAGGCTACACCCTGGACCTG
GAACTCCATACGAATAAGAAACTCATTAAAATCTCCCCCAAGGTCACTGTTGAAGCAATTATGTgtgtga
ggtcacagtgacaaaCCAGTTCAGTTCCAAAACCTTGTCATAACGCCAGTGGctcagggtaaaaaaaaaa
aaaaaaaaaaaaaaagaagctctctCCTGGGAATGAAAAGGAAGGTTACCGGTCAGAATCCATTGTCAAC
GGTTAAGTGTTTGAAACTTTTGTCATCTGGAAGCCTGGGCTTCTAGACTCACTCAGCGTTTAAACTGGAT
TCTGTTTCCTACTGTTTGCTACCCCCACATGGTGGAGATGGGAGACAGCAGACTTCTGTCCGCCGCTTGT
GCAACATCCTGTTGCTTTTGCAAGGGTTGTAGCTGGCTGTGTTAGGGCATGAACTGGCAGAGCAGTGAGT
CACAGATAATTTTAGTTTCCCTGGTGGAGCTGCCTGTTACCTCATGAGTGATCGAATAGAGGCAAGCGAG
ATTAAGCGGCCGACTCATGCCTTTCCAATCGATACGTTCGCAAAGGTTTGCACTCTTAATATTCAGTCCC
TAAACCGCTCGTTTAGCAAGGCAACTCCTTACTGCTGCCTTCTTCAACAGTCCATTCGCTGTAGTTGCTA
TGCATTTTGCCTCATCAGATCTGTTATACAATGAATTAGCCCTTGTTAATTAGGCCCGGCAGCCCTTCCT
TACAGTTCTTGTGACTCACAGCGTGTAGATGTCGTGCCTCCATCTGGTGATCGATGGTTCACCTCTTGGG
AAACTTGAGTTCTGCTCTGTGACTTCAAAGACGGCCACCTTTGCCCGGCTTCCTCCTCTATAAAGAAAGG
GTGACAAACTAAGGAATAACCCAGCTTGGTCAGCAGTTTGCCTGGCGTCACCCAGGTACCCAGCTCAAGT
CAGTGGCATTTATTGAGCACCAGCTGCGTACCATATTGAGTCCTATTCTGCTAAAGATAGGAAGGCGGCA
AAGATAGGACGTCCTCTTGAATATTTGCCATCAGGTAAGGACTGGGGATGGGGAACAAGCATTTTAAGAA
CAGGCACAGTGTGGCAAGAGATGAGTAAGGACATACAAGGAACACAtttagagaagagaagcacaaagTC
CTTCTGTCTGGAGTAGAAATAACTAGGATAGGAGAGGGCTCGCCTGGCCTTAGATGACTAGAGTCTATTT
TTAAGtcttggaaaataataaaatccagGCATGGTCGCACATACCTGTAGTCCTTGTGCTCAGGAGGCCA
GGGCGAGAAAATCATGAATTCAGGGTCAGTCTGGATTTTGTAGTGAGTGTGAGTTCACTCTGAGGCACAT
AGGAAGAAGACCTTtctcaaaagccaagtgatgCTGTGCGTTCCAAAATGAGGAGATCCAAAGGTGATTG
AATACAGCCTGACAAGTTACGTTCATGGACCCAATGGGGACCGTGGCTTGTCATATCAATAAAGTTTTGT
TACACAACAGCCACAGCCTCACTTGTAGCTAAGGCTTCCTTGCTCCAATAGCAGAACTGAGCGGTTTGGC
CTGTCAGACCTAAGATATTTTACTACCGGGCCCACTACAGAAAACATTGGCTAACGGCTATCATAAACCA
CCATGGCCTAACTTACCAAACTCCAAACTCTTCATGTTGTTCTAAAATAAAGCACTCGCTACGCCCAATC
CCAGTGCTGCTCCACTTTGCTTCGCTCCTTTAAAATCTCTACAGCCTGAGCAGTGCCTCTACCTGTATGG
CCGGTCTCCCTAGCTCTGGAAGCATCTCCCACAGGCCTTGAACCACTGAGGCCAGTTAGTTGGGATGAAT
ATAAGCTTCCCTCTCAGCTCGGTCAAGGCTATGCCAGACCAGACTCGCTTCCATGCCAAACCCAACATGT
GGCTCACATCACCCAGCAGAACAGCCCCGCACTGACAAATGAATAGGGTAATACAGAATGCTGGTATTAT
GGTATGGGGACTATGGGTCTCGAAAGTGCTGTCTATAAAATGGCAGTGTGCCGTAGCGGGTTAAATATTA
AAAGTGCTTCCTTTTCGTTAGGGATCTGCGAAAGTGATGATGTCTGTCTAAGTAACGTGAGTTTTCGGCT
TTGGTTTGTTTCAGTATCTCCAAGTTTGAAGAACGATTGCTGGTTTCCTTATGTACTTCACAATTCCGAC
GACTTCCAAATCTACTTCTGCACAGAACTGCATAAAAGGTTTTTCGAAATGGTGAACACCATCAccgaag
agaaggggagaggcgCGGAGGAAGGAGACTGTGAAGGTGACTCCCTAGAGTATGACTACGAACACgatga
aaatggagacagagtTGTGCTAGGAAAGGGGACTTACGGGATAGTCTACGCAGGCCGAGACCTGAGCAAC
CAGGTCAGAATTGCTATTAAGGAAATCCCAGAGAGAGACAGCAGATACTCTCAGCCCCTGCATGAGGAAA
TTGCCTTACACAAGCATCTGAAGCACAAGAACATTGTCCAGTATCTGGGCTCCTTCAGTGAGAACGGCTT
CATCAAAATCTTCATGGAGCAAGTCCCAGGAGGaagtctctctgctctcctccgtTCAAAATGGGGCCCA
CTAAAAGACAATGAGCAGACGATTGGCTTCTATACGAAGCAAATATTGGAAGgattaaaatatcttcatg
acAATCAGATAGTCCACCGGGATATAAAG
>circRNA_0038|Chr1:15545013_15551204_+
AAGGGTATCCATGAGTGGAACTTTAACGCTTCCTCTGTCAGGGGGGTGAGTATCTCCAAGTTTGAAGAAC
GATGCTGGTTTCCTTATGTACTTCACAATTCCGACGACTTCCAAATCTACTTCTGCACAGAACTGCATAA
AAGGTTTTTCGAAATGGTGAACACCATCAccgaagagaaggggagaggcgCGGAGGAAGGAGACTGTGAA
GGTGACTCCCTAGAG
>circRNA_0039|Chr1:16827565_16830659_+
CTGCTCAGTTCATTTACTCACGACGTGACAACCCTGAAGAAGAATATGGTTATGAAGATCTGAAAGAGTC
TTCTAATTCTCTTTTGAATCACCAATTAAGTGAAATCGACCAAgCTCGCCTTTATTCATGCCTTGATCAC
ATGAGAGAGGTACTGGGGGACGCCGTGCCTGATGACATACTGACTGAGGCAATTCTGAAACATAAGTTTG
ATGTGCAGAAGGCGTTGTCGGTGGTTCTGGAACAAGATGGTGTGCAGACTTTGAAGGAGAAGAGTGAGCG
AGCAGTGTGTGCAGGACAGCCTTCAAAAG
>circRNA_0040|Chr1:16859047_16875754_+
GAAAATCAGTTATATCTCGGTCATCCCAGAGTGAATCTGAAATTGTGCCAAAAGTTGCAAAGATGACTGT
GTCCGGGAAGAAGCAGACCATGGGATTTGAAGTGCCCGGCTTACCTTCTGAGGAAAATGGACACAATGTG
CGCGCTCCTTACAAAGGGCCTCCTGGAGATGATGTGAGCATTGCCTCTCCTAATGTTCCTGAGACCGGCA
CTCCGAAATCCACcgcccaccctccctcccttcagacGTCAGAAGAGCTGGGCTGCACTCCGACACCACT
GAGGAAGTCTGGCAAGCTGAGGCAGCAGATAGACGTGAAAGCGGGATTGGAGAAGCGGCAGGGCGGGAAG
CAGCTCCTCAACTTAGTGGTCATTGGTCATGTTGATGCTGGGAAAAGTACTCTGATGGGCCATATGCTTT
ATCTTCTGGGTAATGTAAACAAAAGAACTATGCATAAGTATGAGCAAGAATCTAAAAAGGCTGGCAAGGC
TTCATTTGCATATGCATGGGTCTTGGATGAAactggagaagaaagggaaagGGGAGTAACAATGGATGTT
GGCATGACGAAGTTTGAAACCACAACCAAAGTTGTTACCTTAATGGATGCTCCAGGCCATAAGGATTTCA
TTCCAAACATGATCACAGGAGCAGCCCAGGCTGACGTGGCAGTCTTGGTCGTTGATGCCAGCAGGGGAGA
ATTTGAAGCTGGATTTGAGACGGGAGGACAGACCCGAGAGCATGGCCTTTTGGTCCGATCTCTTGGAGTG
ACGCAGCTTGCTGTGGCTGTCAATAAGATGGACCAGGTAAATTGGCAACAAGAAAGATTTCAAGAGATTA
CTGGAAAACTTGGGCACTTTCTCAAGCAAGCAGGTTTTAAGGAGAGTGATGTAGCTTTTATCCCAACCAG
CGGTCTGAGTGGCGAGAATTTAACTTCAAGGTCACAGTCCAGTGACCTCACGAAGTGGTACAAAGGGCTC
TGCTTATTGGAGCAGATTGATTCCTTCAAGCCCCCTCAGCGTTCCATTGACAAACCTTTCAGGTTATGTG
TGTCTGATGTCTTCAAAGATCAAGGATCTGGCTTTTGTGTGACTGGTAAGATTGAAGCCGGCTATGTCCA
GACTGGTGACCGACTGTTAGCCATGCCGCCCAATGAAACCTGTACTGCCAAAG
>circRNA_0041|Chr1:16859047_16879498_+
GAAAATCAGTTATATCTCGGTCATCCCAGAGTGAATCTGAAATTGTGCCAAAAGTTGCAAAGATGACTGT
GTCCGGGAAGAAGCAGACCATGGGATTTGAAGTGCCCGGCTTACCTTCTGAGGAAAATGGACACAATGTG
CGCGCTCCTTACAAAGGGCCTCCTGGAGATGATGTGAGCATTGCCTCTCCTAATGTTCCTGAGACCGGCA
CTCCGAAATCCACcgcccaccctccctcccttcagacGTCAGAAGAGCTGGGCTGCACTCCGACACCACT
GAGGAAGTCTGGCAAGCTGAGGCAGCAGATAGACGTGAAAGCGGGATTGGAGAAGCGGCAGGGCGGGAAG
CAGCTCCTCAACTTAGTGGTCATTGGTCATGTTGATGCTGGGAAAAGTACTCTGATGGGCCATATGCTTT
ATCTTCTGGGTAATGTAAACAAAAGAACTATGCATAAGTATGAGCAAGAATCTAAAAAGGCTGGCAAGGC
TTCATTTGCATATGCATGGGTCTTGGATGAAactggagaagaaagggaaagGGGAGTAACAATGGATGTT
GGCATGACGAAGTTTGAAACCACAACCAAAGTTGTTACCTTAATGGATGCTCCAGGCCATAAGGATTTCA
TTCCAAACATGATCACAGGAGCAGCCCAGGCTGACGTGGCAGTCTTGGTCGTTGATGCCAGCAGGGGAGA
ATTTGAAGCTGGATTTGAGACGGGAGGACAGACCCGAGAGCATGGCCTTTTGGTCCGATCTCTTGGAGTG
ACGCAGCTTGCTGTGGCTGTCAATAAGATGGACCAGGTAAATTGGCAACAAGAAAGATTTCAAGAGATTA
CTGGAAAACTTGGGCACTTTCTCAAGCAAGCAGGTTTTAAGGAGAGTGATGTAGCTTTTATCCCAACCAG
CGGTCTGAGTGGCGAGAATTTAACTTCAAGGTCACAGTCCAGTGACCTCACGAAGTGGTACAAAGGGCTC
TGCTTATTGGAGCAGATTGATTCCTTCAAGCCCCCTCAGCGTTCCATTGACAAACCTTTCAGGTTATGTG
TGTCTGATGTCTTCAAAGATCAAGGATCTGGCTTTTGTGTGACTGGTAAGATTGAAGCCGGCTATGTCCA
GACTGGTGACCGACTGTTAGCCATGCCGCCCAATGAAACCTGTACTGCCAAAGGAATCACTCTGCACGAC
GAACCTGTCGATTGGGCAGCAGCAGGAGATCACGTTAGTCTTACTTTGGTTGGGATGGATATCATCAAAA
TCAATGTTGGCTGCATATTTTGTGGACCCAAAGAACCCATTAAAGCTTGCACTCGCTTCAGAGCCCGGAT
TCTCATCTTCAATATTGAAGTTCCCATCACTAAAGGCTTTCCT
>circRNA_0042|Chr1:17549813_17560520_-
AACCCATGCGGACGCCAAAGACTTTGAAGATTGCTGAAATCCAGGCAAGGCGCATCGCTGTGGACTGGGA
GTCCTTGGGCTACAACATCACGCGCTGCCACACTTTCAACGTCACCATTTGCTACCATTACTTCCGAGGC
CACAATGAGAGCAGGGCCGACTGCTTGGACATGGACCCCAAAGCCCCTCAACACGTTGTAAACCATCTGC
CACCTTACACAAATGTCAGCCTCAAGATGATCCTAACCAAcccagaggggaggaaggagagcgAAGAGAC
AATCATCCAGACTGATGAGGATGTGCCCGGGCCTGTGCCAGTCAAATCCCTCCAAGGAACATCCTTTGAA
AACAAGATCTTCCTGAACTGGAAAGAGCCATTGGAACCAAATGGAATTATCACTCAGTATGAGGTGAGCT
ATAGCAGCATAAGGTCATTTGACCCTGCTGTCCCAGTGGCTGGGCCCCCGCAGACGGTATCCAATCTGTG
GAACAGCACACACCATGTGTTTATGCATCTTCACCCTGGGACCACCTACCAGTTCTTCATAAGAGCCAGC
ACCGTCAAAGGCTTCGGGCCAGCCACAGCCATCAACGTGACCACAAATATCTCAGCCCCAAGCTTACCTG
ACTATGAAGGCGTTGATGCCTCTCTGAATGAAACTGCCACCACCATCACTGTACTGCTGAGACCTGCACA
AGCCAAAGGTGCCCCAATCAG
>circRNA_0043|Chr1:17740072_17769428_-
AGACGCAATGGAGAAGACATACCTGTAGCCCAGACCAAGAACATCAATCACAGAAGATTTGCTGCCTCTT
TCAGATTGCAAGAAGTGACAAAAACCGACCAGGATTTGTACCGCTGCGTAACTCAGTCAGAACGAGGTTC
CGGGGTTTCCAATTTTGCCCAGCTTATTGTGAGAGAACCACCTAGACCCATCGCTCCTCCCCAGCTGCTT
GGTGTTGGGCCCACTTACTTGCTGATCCAACTAAATGCCAACTCTATTATTGGCGATGGTCCCATCATCC
TGAAAGAAGTCGAGTATCGAATGACGTCAGGATCTTGGACGGAAACCCATGCCGtcaatgctccaacata
caagttATGGCATTTAGATCCAGATACAGAATACGAGATTCGCGTCCTGCTCACCAGACCTGGAGAAGGG
GGAACTGGACTCCCAGGACCACCACTAATCACCAGAACCAAGTGTGCAG
>circRNA_0044|Chr1:18644225_18655979_+
gtttatttcctgctgtcctGAATCTTGCTTCGAATGCGCTCATCACAACCAATGCTACATGTGGGGAAAA
AGGACCTGAGATGTACTGCAAGTTGGTGGAACATGTCCCTGGGCAGCCTGTCAGGAATCCCCAGTGTCGA
ATCTGCAATCAGAACAGCAGCCATCCATACCAGAGGCACCCGATCACGAACGCTATTGATGGCAAGAACA
CTTGGTGGCAGAGCCCTAGTATCAAGAACGGAGTGGAATACCATTATGTGACGATTACCCTGGATTTACA
GCAG
>circRNA_0045|Chr1:18644225_18694013_+
gtttatttcctgctgtcctGAATCTTGCTTCGAATGCGCTCATCACAACCAATGCTACATGTGGGGAAAA
AGGACCTGAGATGTACTGCAAGTTGGTGGAACATGTCCCTGGGCAGCCTGTCAGGAATCCCCAGTGTCGA
ATCTGCAATCAGAACAGCAGCCATCCATACCAGAGGCACCCGATCACGAACGCTATTGATGGCAAGAACA
CTTGGTGGCAGAGCCCTAGTATCAAGAACGGAGTGGAATACCATTATGTGACGATTACCCTGGATTTACA
GCAGGTGTTCCAGATTGCCTATGTAATTGTGAAAGCAGCCAATTCCCCTCGGCCTGGAAACTGGATTTTG
GAGCGTTCCCTGGATGACGAGGAGTACAAACCCTGGCAGTATCATGCAGTGACAGACACGGAGTGCCTGA
CCCTCTACAATATCTATCCCCGCACTGGGCCACCATCCTATGCCAAAGACGATGAGGTCATCTGCACTTC
ATTTTATTCCAAGATCCACCCTTTAGAAAATGGAGAG
>circRNA_0046|Chr1:20001797_20064171_+
ATCCTTAAAAGAAGTCTTGGGGGTACACAGCAGTTCTGAAGGCCACCAGGCAGTTCCGTCTTTCTTCACC
ACGGCCTCGAGGCTACCAGGTAAATCATGACTGAATCTTCATCTACCACAAGTGGTCAAGAGTTTGATGT
GTTCAGTGTTATGGACTGGAAGGATGGCGTTGGTACCCTACCAGGAAGTGATTTGAAGTTTAGGGTAAAT
GAATTCGGAGCTTTGGAAGTTATCACAGACGAAAGCGAGATGGAAAGTGTGAAGAAAGCAACAGCCACTA
CCACGTGGATGGTCCCAACTGCTCAGGACGCCCCGCCCTCTCCCCTGAGCTCCAGGCCCGCATTTCCACC
TGCCTACTGGACATCTCCACCCGGATGTCCCACAGTCTTTTCAGAGAAGACTGGGGTACCCTTCAGGCTG
AAGGAGCAGTCGAAAGTAGATGGGCTCCAGTTTTGTGAGAACTGTTGTCAGTATGGCAACGGAGAGGAGT
GTCTTTCTGGAGGGAACTATTGCAGCCAGAACTGTTCACGGCGTGCCAGAGACAAAGATCAGAAGGAAGA
CCGAGATGGAGGCGAGGACAATGACGAGGAGGATCCTAAGTGTAGTCGGaagaaaaaaccaaaattatCT
CTGAAGGCTGACTCCaaggaagatgaagagagagatGATGAAATGGAGAACAAACAAGATGGAAGGATCC
TGAGGGGTTCTCAGAGAGCCAGAAGGAAAAGACGTGGGGATTCAGCCGTCTTAAAGCAGGGCTTGCCTCC
TAAAGGCAAGAAAACCTGGTGCTGGGCATCCtacctagaggaggagaaagcTGTGGCAGTGCCGACGAAG
CTGTTCAAAGAGCACCAGTCCTTCCCATACAACAAAAATGGATTCAAAGTCGGCATGAAGCTAGAAGGTG
TGGACCCTGAGCACCAGTCTGTGTACTGTGTCCTCACTGTGGCTGAGGTTTGTGGATATAGGATAAAGCT
TCACTTTGATGGATATTCTGACTGCTACGACTTCTGGGTAAACGCCGATGCTTTGGACATTCACCCCGTG
GGCTGGTGTGAGAAGACTGGTCATAAGCTCCGCCCTCCTAAAGGCTATAAAGAAGAAGAATTTAATTGGC
AGTCCTACCTTAAGACGTGCAAAGCCCAGGCTGCTCCCAAGTCATTATTTGAAAATCAGAACATAACAGT
GATCCCGTCAGGTTTTCGAGTTGGAATGAAGCTCGAGGCTGCAGACAAAAAGAGTCCTTCCATTATCTGC
GTTGCTACGGTAACAGATATGGTGGACAACCGTTTCCTGGTCCATTTTGACAACTGGGACGAGAGCTATG
ACTATTGGTGCGAATCAAACAGCCCACATATTCATCCAGTCGGATGGTGTAAAGAACACAGAAGAACACT
GATTACACCACCAGGCTATTCGCATGTGAAACACTTTTCCTGGGATAAATATCTAGAAGAGACCAATTCT
TTACCTGCTCCTGCAAGAGCTTTCAAAGTGAAACCTCCACATGGattccagaaaaaaatgaagcttgAGG
CTGTGGACAAAAGAAACCCACTGTTCATCAGAGTAGCAACGGTAGCAGACACGGATGATCACCGGATAAA
A
>circRNA_0047|Chr1:20001797_20081200_+
ATCCTTAAAAGAAGTCTTGGGGGTACACAGCAGTTCTGAAGGCCACCAGGCAGTTCCGTCTTTCTTCACC
ACGGCCTCGAGGTAAGAGTCACTTGTTGCTACACATGGCTTTTAGATACTAGAAATGCTGGACCCTTGAT
TTCCACTGCAGCCGAACTGCTTCGAAGGCTTGAGCAAGTGTGCAAGTGTGCTTGAAAGGGTGAATGGAGT
ATTAGGCAGAAAGGAGAGTGTCCTGTGGCATGTATATGCCTTTGCTGTGCGTGCATGGGGAGGCCATACA
CCAGCTTGAGCAGTTACAAGTAGTCCTGGAcgacacctcccccacccccccaacccccacttctcCCTGA
ACCtggctcactgattggctagattGGCTGGCTTTATTGACTGAGCCTTCTCCCAGTCCCCTGTTACTAG
ATTTTGGGGGAGGAGACTAGATTTGGGggtaaggcagggtttctctgtgtaaccctgactgtcctgaaac
tctctgtaGACACTGAGGCCTCAAaatcagagagatccacctgcctctgcctcaggcaTGCTgcgattaa
aagtgtgtgctgttATCACCCAACTGTTGCTGTATTCTTAACTGGTGTTTCaactcccttttgtttctac
tgaaaaaaactttattttcttttgaattgaAAAAGTGGAGAAGCCAGAACAAAGTAGTTGTGAATTAATA
CCTTATACAGATAGATATACAGTGGCAGGGAAGAGACGGGATCTTTAAAAGTCTTTGCAATCTGAACTAC
AATTTTGTAGCTAAAATTTATGACAGTGGGGGGTATTTAATTAACATGTAATTAACATTTAAGTAACTCC
TATGGATTAAATCCAAGAAGGCCTCCTTCTGCCGGATACCATATCTTAGGGATCTAGCAGAGACTTAGga
atttttgaaaacatttctatGGGGATCTAGAGGTGTTGTCTAATGATTTCTTTTTGGTCATTCTGGACGG
TACTGGTTTATTAATATAAATGATCCAAAAGAATGATCCAGGACCATTCTTTAGGATCAAGGCCATTCTC
TGATGAGGGAAGCCACTGTTGGGGTAGAATATCTAAGTAGTGCTTTTTGTTCCTTATGCTGGCCCAACCC
TTTAGTCTTCTTTCTCCTTAACATTGGCTTTCCTGCCTCCTTTGTCTTGATATTAAAGAGTTTGCTAATT
TTTATTTCACAGAAAGgaaagttaacttttcttttaaatcttacTGTTagtatttatctctctctctctc
tctctctctctctctctctgtgtgtgtgtgtgtgtgtgtgtgtgtgtgtgtgtgtatcccacaCATACAT
CTTTCGAgttatttcttccttcccatctttatatgggttctgggagttgaactcaggttatcacgTACCT
TTACTCTCTGAACAATCTCACTGGACTAAGCCTTTTATGAGCAGAACGAATGATCTTCTTTGGGTCAGAT
GGATTACAAATGAAACCGAATAAATGGCAAGAATAAAAGCGATTGTGAACGGTAGTTTATTGTCATTTGT
GTTTGTGGATGGTCTCAAGGAGCACAGCTAGTAGGATTCACAGATTTGGTTTTTGCAAATGTGTGGGTAA
TACTACAGAGACTATTGGCAAGGCCCCCATAAGACCAGGCAAATGAGAGCATGATTCTGGGGAGAGCGGT
TGCTTTCTGGGGTGGTTGGTATAGTTTCTGTGTGCTGAATTAAAGACAGTGCCTGTTAGTCTTTACTGGA
AGAGTCACTCACTGTGCGTGTGGACTGAGAATCCGAAAAGTGAAGTCTGCAATCTAATGTATCATCTGTG
TGAGTTACTGGGTCACCTTCAGCCTGGATTTCCCCAtctgaaaaatggaaatattggCATTCGCTCTTTT
TGGAAGGTTAAGTTTCAAACTAAGATTTTGGGAATTGCAAAGAGGTATTCAAGCGTGTGACGGTCATTTT
ACCCTCCCAGTGTGGCCAGGTTTTGTGAAGAACAGGAATTAGATTGTTTAGGGCACAGTATACTTGTCAA
AAGTTTCTAGcagtgtttttctcttccttccttccttcctttcctcctccccttccttgtctgcctcctc
ctccccatcccctatttcttcattttgagtcaggatctcagaTTTGTGGTTCTagcctggaactctatgt
agaccaggttgacctggaactcacagaggtcctcccACATCTGCCTCACGAGCATGGAATTGAAGTCCCA
TGCCATGAGGCCGGGCTTggtctgtccttttctttttcgttttttttgtttgtttgattttagatttatt
tgttattcTCTGTGTacgtgctttgcctgcatgtatgtctgtgtgccgtATTTGTGCTTGGTGCCCTCCA
AACttagaagaaggtgttggatgcCCTAGGACTGGAGTAGATATTTGCAAGCTGCCCAgcgggaattgaa
cttgggtcctctgcaaagcaACAAGCGCTCTCTAAACACTGAGCCAATTCTACAGATTGATTATCTTTGT
ACCTTAAGAAAAAATAGTGGCTTCCGAACAGAGGAATGTGCTCTACCATAGTGCTGGTTACAAAACATGA
GCATTGTCCCAAATGAATAGAAGggctaaatgaaaaaaaaaaaaaaagtttaaaaataatgccTACTTGT
GGAAATGGATTGTGAGGAAAGTATGGATTGATGTGTGGGAAGTATGTTTACTGTAGTGAACACTGTGGTG
GTACGCTGTGAGTCTCCTGGAAAATAAATAGGGTGAGGAGACAGGGACTGGGAGTCAGTGACAGAAGTTT
CTGGGGAGGACCAGAATTGACTTCTGAGAGTGactagttttttttgtttttttttttttttgtttttttt
ttgttcttttttttccggagctggggaccgaacccagggccttgcacttcctaggcaagcgctctaccac
tgagctaaatccccaaccccgagagtgACTAGTTTTAAGGAAAACTTTCCCCACATGTTGTTGCCATGTT
TCTCATTAGAGACAACTGTAAAgtctacaaaagagaaaagaggagagaaatacTGTTATTATTTTCATCC
TAAGAGTACTGAACCTGACAAAAGAAACTGACAGGCTTTAGTTTTATTAGTTTTAGTTCATCTCTCTTTT
ATAGATTACCCAATCTGTATCCTAAGGGTCTAAAAACCGAGTATTAGAGAAGATGTACTTGTCCATTTAA
TTAATCCTGGAGTAATTGATGGGTAGTGCTGGAGTAAACTCTGAgtaaaactttgttttgtttgttttaa
ttttatgaatgagggcgttttgtctgtctgtatgtctgtgtaccacttgtgtcaaagaggtcagaagagg
tttaGAACCTCCTGGATCTGAacttacggatggttgtgagtcaacGTGTAGGTActtggaactgaacctg
ggtcctctgcaagagcagcaagcactcttaaccactgagccatctcttcagttcatggttttttaatttt
aacaattatGTGTTGTCACAGATAAGACTCGTGTTTATGGTAGATAGAGAAGGATAGAAAATTTATGAGA
AGTAACTTTATATGGTCACAGTGGAACCCATGGGGTGCCACGGACAGATACTCATGGGGTcttcactctt
tgtttttttttttttttttttaagtagttgCTAATGGTGCTTAACAGTGTTGAAATCTGAAAGACTAAAT
TTTGTTCCCTGGAGCTCCCAGGATCTTTAGCCTAGGAGGAGAGATAACTGAGAGCTCTGTCAATTGTAAC
AAGTGCTGGAGTCAGTTCTAGTGTATATATAGTGTAACAATTGCACTTTGTGCCCTGAAAGGAGAACACA
GGCTCTAGGTGCCCTAGAAGCCAGCGGAGTCAGGAAACATGAACTTGAGTGCTGgcttgtgatggctatt
cctggttgttgacttgactctatctggaatgaactacaatccacgattggaaggctcacctgtgattcag
atcttgagactggaagacacaAATTTCTGAAgtggatcttgaggcatagtggccttgaaaagcttaggcc
caggcaaggtagtacatgcctttaattccaggagactaaggcaaggagatctctgagttcaaggtcagcc
tggcacAAAACAAGTCCCCAGATataggcgtggtggtacacacctttaatctgggccaccctttctgctg
gagacctacagaaggacactggaagaaggaaggttcCGTCTTCTCTGCTTGCATTTACTTActagccagc
acatctgttggaatctacgTCTACTGAAGACCAGCTCAAAGAATTAGCcgtgtgggactgagcaactgct
agattccTGGACTTCCCAATCACAGCCgaccattgttgggttagttggactacagactataaGTCATCAC
AACagattcccttaatatatagagtcATTtcttaagttctgtgactctagagcaCCCTGACTAATACATG
GCTGATGGTGTTGAATGTTATACAAAAGACACAACATCCCATTTTAGTCTCCAGAAATGAGTAAGCCAAA
CAAGCAaccaggctgagaaacacctgaagtGTACTTCCAATAGAGGTGACAGCTTCTCTTTGACTAGTTC
ACGAGGTGAGCTGATGAGACCTGCTCTACCACCGTTCCTGTTTGCTACTATTGGATGGACTCAAGCCTCC
CTGGGATTTGGGGATTATTAAAACATGGCGACGATACTGTATTTAAATCATTACAGCTTCACGTGTGTAC
AGATTTTCATACGATACCTTGAAGTTCAAGGGCTCTGTCAACTGCTACTTTGTGAAGGCTTCATTATCCT
GCAGGGCTATTCTCAGGGGCTGTTTCTTTACAACATTAAATTATCTCAGTGATATGGGTGGATTCCAGCC
AGTGGTTCTTCATGAGTCTTGTGCAGCAGGTGGAGGAAAGGCAGCATCAGAAACCTCTTCGATGTAGAAA
TGAATTTGATACGAGGCTGAGGAAATCCCCTTTAGGAGCCAGGTAgtttagaggaaggaaaaggatgtGT
CAAGGGAACTTGGCTGAGCTTGGACGATCATGGAGAGAGAAATACATCTGGCGGCCATGGAGGTAGATCC
ATGAGTAAAGAAAGGCACCTACCTCAGAGTATGCTGACCTGAGCTGGATCGAGAGTtgaggaagagaact
gactccacgtTATCCTCTCACCTTCATAGGCGTGGCATGTGTGCTTCTGGATGCACATACTATGTGAGAG
AAGTAAACGtagttaaatgaaaaaaaagtggATTTGGAATTACAGGCTTTGGTGGAGGTTATGAGGACtg
catgtatattatatgtaatacgGTAAATGCCTTTCCTAATATCCTTCCCCGTGCGTTCCATAAATGTCTT
TCTTGTGTTCGCTCAGATCATTGGTGAAGCGTCTATTATGCAGTTCGGTATTGGGGAGTAGTCAGTTCGG
TATTGGGGAGTAGTCACGTGACCGGCATTTAGTGTTGAGTCAGTGAACATTATGTCTACAAAAACCACGA
AGCATCAGTCTTTAGCCTCGGTGAGTTCATAATCCAGAGAGATAAGCAGTAACACACACAGTAGCGCATA
GACAGACCCATGATTAAGTGTGAGTGAATGGGGGAGATAACGTCACAGATACATGGTATCCCATGTCTGG
TAACCACATTGCCCTCCTGGAGATTGGGAGAGAGCATGCCCTATTAATAGCTATTTATGATTCTATCAGG
GTGGTCTGTAGTCTTGAACATTCTGTATCATTTCTGCTGGTTTGGAGACGTTGTTTCACAGTGCAGCCCA
AGGCAGCAGCCAAGCCAAATGTAGCTccggttgtccttgaactcacagtccttctgcttcagccttctcC
TGTGGactcccacttccactggttacttttctttcaaagaaaaccaATCCAGAGAGATACTTAGTAACTT
GTACAAATGCATCTCTTACTATTTGAAATGGGGAGAACCAGAGAAAATCATACTATAGGCTAACAGTCCC
AAGACTTTTCTGTTAACCTTTAgatttctgactttcttttctcttccctcttctcttttcttctttactt
ctcttctttctcctcattcgtcttcctcctttctctttcttcttcttgttcccattctcctccttttcct
cctcctctttcccttccctcctcttccttctttgacaggctttttctgtgtagctctgggtatcctagaa
cttactttgtagaccaggctgaccgtAAACttggagatccacttgcctctgcctcccaagtgctaggatt
gggattaaaggcatgcaccactactgcctggcttGTTCTCTGTTTTTCAAACAGTAATGCCTAGAGTTAA
AGTAAAAACGTATTTCCAGATTAGTGTATTTCCTTTGATGCATTGGCTCATATGAATGAATAATAAAGAA
GGATTGATgggaagaaaatattcttttgtttgtttgtttctaggaTAGGGTTTCTTTGAGTTGCCCTGAG
TGTCCTGTAACTTTCAACCAAGCTGGCCTGGTACTCAACAGAGATCgattgcttctgcctcttgagtgct
gggattaaagatgtgcacatCCACCACctgcctttatcttttttttttcccgtccTTTGTAATATTGACA
GTTGAGAAAAGTCCAGTTATTGAGTTTTGTTGAAAGTCCTCTGCCTCAAAATGACACAAAGTTTTAGTAA
AATAGTGGAAAGGAACAGAGCCTGGAATTGAGGCTCGGTGGTAGATACTGTCTTCAAACTTCTTTAGCAC
AGAAACAAGTGGCATCCTAGTTTAATGATATAGACTGAAAAGACAGTGGAATTTACCCAACATCCAGGAT
TGTAAAAGGAACTtaaaggggacacacacacacacacacacacacagagagagagagagagagagagaga
gagagagagagagagagagagagagagagagagaggatgagcaTCAGGCAGGTGGTGTGAGCGGTATAAT
GTCCTGGAATAACAATGAAAACTGAAAACACAACCTGTATTAGAAATATTTCAGCTAAATTCTGATCAGG
AGGCCCTTTGTATGGTGAGGGAAAGGGACTGGTTTTGGCCACAGTGATTCTGTATTTGTGTGATAGTGGC
CATGAATATCTGTCTTTAGTGTGACTTAAAATTGTCATCTCTTGTGTTTACTGTAGGACAGTCGATTGTT
CAGATTTGATGGTGCTTTTCCTCccacctactgtgtgctagcTGAGCTCTATAGGGCTATAcctttatat
catatatatatatatatatatatatatatatatatatatatatatatatttttttttttttaaatcgaac
TGGTTTGATTTCTACAGTGTTAGGAGTAAGGTTGTTTAGcctgaaaaaaatcaacagagtagtctctgca
tctgtttcaacgTTGACTCCTGATCAGTGAATTAGAAGGTCTGCATGGATAATTGCACCTGGGTGTTAAG
GAATCTAAATAATTCACCCGGTTGGTATGGTCTTACTTGGTGGGTGTAGCTTTGCTGCTCAATCCCTTGA
TAAGGAGGGTGGCTACAAATGGTCATCGAGATAAGCCTGGAGGCATGACTTCtgtaagagaaagaaaatc
tggTCAGATCTCATTTATTACatgcaaaaaaaggaaatagagtgTAAATGCTTCCATTTTTTGCTCCATG
TTCTATAAAAATATGAAGCAGAATTAGAAGGTACTGCacttagcatttaaaaaaaaacttatgaaatgaa
ataaaaggagcaagACAGCCcttttagctttctttcttttaaatttcaatcCATGCATATGTAGCGAAAG
CCTAGCAGTGTCTGTGTCAGACAGGTTCTGGTTCTTTTTATGGCCCTTGAATCTCTCTAATGGTGTAGTT
TCTATTGTTACCACTCTAGTGTAGTATGTTGATGAGATGATGTCACTCTTAAACATATCTCTTTGCTCTG
AGATGCCTTCCTTCTATCTGTACACTGGGTGTGAGCTCAGAAGCATCTGATGGGAACTTATTAAATAGGC
TGTCGTCTGTTAATGTCTGTTAATGAGATTTCAGTttctctgtacatttttttttcttgaaagacatttt
tcattttctgttcctCCTTCAGAGGAAGTAAATATGTTTTGGCCACAGAATCTCAAACTTCACCTCTGAC
AGGAACAAACCGTGGGGGCAGGAAGTTGAGATTTTGTAAAGGTTGTCAGCAAGATGTTTGCATACAGTCT
TGATGACCGCACAGACAGTAGGTCACAGAGACATGGTTGTGCTGTGAGGCAGTTCTTACTGTGATATAGT
TGGTCGGGCACATGGGGAGAGAACAGTAGGAGCTGATAATTCTCATCACAGAGTTTGCATTTAAAAGCTT
CATAGGTTTTAAAGCcttttgggtttctgttgctgaggGCCAGGGGAGGATAGAAGACTGATAGCCTCAA
GGATTGGTTCTTGATTGTTCTTCGGTTTCTCACATCATCATAATAACCTAAAGTTTTGTCTGCTCGAAAT
ATGTGAACCTGGGCCCTCAGGGCAGAAGTTATCATCTCTCCACTACAGATCCCAATTCCAATATGTGTGC
AACTCAGTTCTTATCAGGCTGGGTGAGTAGAGTATCAAAGCTGGTGTCAGTCATGCTTGATTTGAAAGGG
AAATTTTTCTTTGTAGCAATATGTGTTTGTTAAGAGATGCTTCAAGTGCTAGCTCTCGTGTTCTTATTGA
ATAAGCCCATTTAAGAGGTTTGAATTTAActtcttttgatgtgttcttcacTGACGCTGAAGTGGGGGGC
AGTTTCTTGGAGCACCAATGCTATGCCTCTGCCAAACAGCAAAATAGCTACTTAGCGGCCGAGTTGTCAG
CTAGGAGTTTCCACTGGAGAACATGACATGGGTAGATAAGTGGATTTCTTAGCCTGGTTTCTCCCAGTGC
TCTCTCCCTCTATAGTCTGTTGTCGCTCcacccctcccttttttcttttttcagtattGCAGCTTAAATG
AAGGACTTTACATATGTGGAACAAATGCTGCATCTCCGTTGTCCTTTTTGATcactgtgcgtgtgtctgt
gtgcgtacACGAGTGCACATGGATGTGTGTGGACAACCTCTTGGATGTTTACCAAAGCACCATACAGctt
gtttgagacaagctctTGTTTGCCAGCAAGTAGCCAACAAACTTAAAGGATTCACATTTCTCTGCCCCTT
TCTCACAGTTGCTAGTACCCTGTGTGTACTTTGGGGCTCTGAACCTAGCTCCTTCCAGTCACTAGGCATC
CCTTTACCAACTGATCAtctcccttcccagccctggGTCATTCATTCAGTTGATAAACTTTACGCCTACC
ATGAGTCTTTgtgaggaatttaaaaaaaattaccaaatcaAATTCTCCTTAAaggctttcttaaaaaaaa
aaaaagaatttatttttattttatgtgcattggtattttgtttattggtatgcctgtgtgagggtgtcag
atcccctggaactggagttgccgACAGCGGTGAGCtgccatgtcagtgctgggagtTGAGTCCTGAGTCT
TTGGAAGATGAGCCCATGCTCTTAACTGTAgtaccatctccccagcccctttaaaaGCTTTCTTACGATG
ATCAGGGTCAGTGTGGGAATTAGAATCAGGATGCAGATGCTGTCTTCTTGAATCTCCCTGTGCACACATC
CCAGGGCTCAGGCAGAGACCTCCACTCCTGTACTCCCAGAAGCCCTCTCTGGGTAGgaccttctcctttc
tctttcttttcctgcttcctctgcccACAGTGCATCCTGTGCTTTCTGTCGCCTCTCTTAAGTGCTCTCT
GGAAAGCAGGTCTTATAACCATTGCTGTTGGCCTGTGAGACACTTTCAATGGTTTCTTAGCACAGATTTC
ACAGGAAGGTCACCAGCCACTGGCCCGATTTATGGTAGCTGTTCAGAAATTAGGTTTTTGCTATTGTTTA
CTTTTGAACTGTTAGaatattatctttctttctttcttccttccttcctccctttctttctttctttctt
tctctctctctctctttctttctttctttctttcattcttccttttttcctccctccctcccaacctccc
ttcctccctccctacctccctccctctctctccgtctctctctttctttccttcttccttcctttcttcc
tccctccctccctttcttcttcttcttcttcttcttcttcttttttttctttcctcctcttcccctcctc
ctcctctctctctctctctctctctctctctccctctctctctctttctgagaaAGAATTTGGCAAAACT
ATATTATTGACAATCTATTGGGAGAACTTTGAAATGAAATCTACCTGTTCGTGAAACCTCAAGTCTTGCT
ATTGTAAGTAAGTAACTGTCCCAAACCCTAGTCTCTGGACCTCTGCATAATTACAGAGGGATTCATACTG
CTGTGGCATCAACCTTGGCACAGGTACCCCTGCCCTGCACTGCTCACAGCATGCAGGAACCTTGGACTGG
GAGGAACATGGGTATCACTACGtagattattttcctttcttctggatGATAGAAGCATCCAACTTGTATA
TCGTcgtggtgaccccaaaccatgAAATTATCTTTACTGCTACATCATAACAaattgtgctactgttatg
aactgtagtGTAAATATgcctgttttccagtggtcttaggtgacccctgtgcaAAGGTCTGTTGACTTAA
AGAGGTTGAGCCACACAGACTGAGAATCACTCCTCTAGACATAAGGGTCTCTTGGCCATTAAAGAGctac
tttaaaacaatttttatataaGAATTTTGTCTATGAGAGCTTTATTTGCATCATTATTTCTCTTCCAACT
CCTCTCGTGTCCCCTGCCCCCTCACATTCCTGACCTTTTTCTGTAGtttttattgttacacacacacata
gtctaTTTAGTGCTGTTCCTCTCTGTGTGCTTTTAGGGCTGATGTCCTCGTATTGGATAATCATTTAGGA
GCCACATCCCTGGGGAAGTCTCTTCCTCCCAGCAATCATCTGTTGCCTGTAATCCATACTCTAGGTGTGA
GATTCCCCGACCCATGTTGACATGTCAACTGGTGGTATCTCTTCTCGTGTCCCTATGGCTCAGGTACCCA
GCTCGTGCTTTCATGGCTGTAGCATCTCTCTAATATATAAAGGATGCAATCTCACAGCAGACATCCTGGT
CCTCTAGCTCTTAGCATCTTTCTGCCCCTTTCCTACGATGCCTCCTTAGCCTTAGGTGTAGAGATTGTGT
GATAGATGTATTATTTGGGGCTGGGCACCACCCAGTCAGATATTTTCTGCATTTGACCAGTTCTATAACT
ACTTTTAATGTAGCAATCTTAGCATCTTCTAATGTAGGTTTAAACAAAAGCAGTTCTTGAAAGTAGATGC
TGTTGAGATAAACTGAGTGGGATGGGAAACCCTGTTTAATTATTTCAGTTGGttgcttctgttttttgtt
ttacacaGTTTCTCGtaccatagcccaggctgtcttggagctcactATATAACTCAAACTGGCCAGGAAC
CAGGAGTGTCTCCCACATGAGAGTCCTTAGTGCTGACATTACAAGCACGGGCCAGCACATCTGGCTGGCT
GTTTAATTCCTAAGATCATTGAACAATTCTCATATTCTCTCCAACCTTATAAACTAAACAGGtaaaatag
ttttatattttattgactgatttcttgctgagagagagagagagagagagagagagagagagagagagac
cttgcttTCTAGCGTGTTACCTGGCTCACCTAGTCTTCATAGTTATCTAGGAAAGATTTTATAACTCTCC
ATGTTTCACAGCTGGGGCATTGGAGATTCTGCTTTGTCCACAATGATCATTAGACTCTGCAGGTGAAACG
AGGAGCTGGCAATGTAGGAAAGGCTAGAGATGGGGAGGgcggggaaggaggaagaagagaaggaagaggg
aggccgTGTGGGGAGGGCGAGCAGGGAGCTTTGAGTTTTGTCTGTGAAGGAATGACAAGGTCCACCCATA
GGGTGGGCAGAAGGCTCAGCATTTCATACAGAGCTCTGCTAAGTGGGCAGTGACAACCGCTCTACCTGGC
TTTGCTAAAGAatgatgattttctttctttctttctcttttctttcttttctttctttcttttttttttt
tttttttttttttttggtgagtgGGTCTCACGTTGTAGCCCTGTCTTCCCTagaacccaggctggtcttg
aacttccaaAGATccagctttctctgcctctgccctcccagtgccaggattacaCTCGGGCACCGCCACA
CCCAACAAGCATGTTGATATCTATGAGGAAAGCAAAAGGCCTTTTCAGCTGATGatctttgatgattttt
ttttttaataattggatattttatttatttacatttcaaatgttatccactttcctggtttcccctgcag
aaaccccctatcccatctccccttgctctgcttctatgagggtgctaccccacccacccactcccgcctc
cccaccctggcattcccctgtactgggacatcaagccttcacaggaccaagggcctctcctcctacggat
gccagacagtgccatcctctgcttcatatgcatctggagccatgggtccctccatgtgtgctctttggtt
ggtggtttactccctgtgagctctagggggtctggttagttgatattgttattctttttatggattgcaa
acctcttcagtcctttctctaactcctccattggggtcctcctgctcagtccaatggttggctgccagca
cccacctctgtatttgtcagactctggcagagcctctcaggagacatccatatcaggctcctgtcagcaa
gcacttcttggcatccccataGTGTctagatttggtgtctgtatatgtgatggatccccaggtgggacag
tgtctggatggcctttccttcagtctctgctcatctGATGATCTTAAAAAGACCTCTGAGTGTGGCTTTT
CCTCATGGTCCTGTTACTCTTTTACACAGTTGTCATTTTGTGTACGGTTCATGGTAATGATTTTAGTGCT
CCCGATTCGCTCTCTACATGAGGGATTAAGGTGTGCTGTCTTCATAACCAAAGCCTAGGAAGATAAGTCT
GTCTCCATCAGGCAGCAAGACGGCCAGCCTTTCCTGTGAGTCACACACCTTTAGTCATGTTCCCTGAATT
TTAATGTGTTTCTGCTTTGATGTAATGCTTGCCCCCATTGTATAACCACTCTGGGCTTACAACCTTAGCA
TCTGTACCTTAATTTTGAAATTGCATCTGTTAATGAAATCTGTTAAATGCAATCTGCTAAATGAAAACCT
GTAGCATGCAGCTTCAAACAAAGAAACTATGAAATGAGAGTGGCTATTTAActgattcctttattgtttt
gtggtcctgggaactgaattttAGGCAAGCACCATACTGCTGGCCCCTTATTTATgttctgtttccttgt
tttttaGTTATAAaatctctttgtttctgagtgcgtgcgtgtgtgtgtgtgtgtgtgtgtgtgtgtgtgt
gtgcacgcgcgcgtgtttatgtgtgtgtatgtgtgtgtgtgcatgtgcgcgtgcgTATGTATGTTCATTC
TCCCCTGTGGGCTCACATCATGCGTATGGTTGACATCCAATGTCTTTCTTGATCATTCCCAGCCTTAtat
tttgaggcaagatctcttgCTTGAGGTCCCAGCTTCCTCTGCTGCTCTACCTAACTCTCCATCTTGCTCT
GAAGTTCCCCTGTCTCTACTTGATGAATGTCAGGACCAGGCGAAGCAGCATAGCATGTTTGCTGGCTTTT
GTGTAGATGTTGTGGGTCTGAACTTGaggcctcagtccttcttagcaTGGGTTTTTTACTGAGTCACGTT
CCCAGCCtgtctctttctttattctttctgagCACTGACTTGGCATTCCTCTCACTGTAATTTTTAGAGA
AAGTGCCTTGAGCAGGTATGGCTGGAGGACACACAGTGCTGACGTCATCCTGGTTCGCTCCCTCCACCTG
CTGCTCCAGACTTAGGTGGGAGCAGGCCTCTTCTCTTTTTGTGCTGAGCAGTTGTGTTCAGAGAAGACTC
TTATCTTCTGTCCATCTCATCTCTGTCCTTCAGAGTCTGCTCCAGAAACTTCTGCCTGTCTCACAAGGTC
TCTTTTATCGGTTCACAGCAGAAGGCAAGCGAGTGGCATGAAAGACTGTCAGAGCTTTCTGACTAGTCAA
AGCGAGATGAGTTAATTTATGACATTTGTGAGGGCTAAGTCCCAAGCCACCTTCAATTCTCAAACCATGT
TCTGTGAAATCACTAGAAGAAGACCCTAACTATGCGTCTCTCTTGTGGAGTGATCTTTATGGTGTCCAGC
ACTAACCGATACAAATTTGCACATCTTTTCTACTGGTTTTCTTTGGAAGGCTTAGTGGCCGTGTTCACCT
GATGTAAACTCACACAATGTGAGTCACTGCCTTTGACATTTCTGTCTTCAATTTATCCAAAACGTCTATC
TTGTGGCCAGGGCCTATGACTTTCATAAACATTTCCACACCCCCTTTATTTGTCAACATTAGACTCAACT
AGTAGTTAATTTTCCTTGTTTGATttcttaaaaagaattttttttttaaatcattttatttgcaGCGTTC
AGAGCAGTTGAGAATAAGCTCGGTGACTAAGAGCCTTGCCTGGAGCATGGTCAGGCCTGGCCATGCGTGC
CTGCCCCTCAGCTCATGGCAGGATCATGTCTTCGTGGAAGGAACAACTAGGAACCGTCACCACAACTTCA
ACTGTTGGTGAGGATGGTGGGAATTGTAAGCCCTGGGTCTAGGGGTGCATTCGGTCTTTGTGAACGAGTG
TACCCTGAGCCTCTCGTTCTCTGTTATACTGATAAGCTTGTGCTTAGAGttaacacctctctctctcagt
cACTTAGCCAAGAGCTTCACAGGGCTAATTTTCCCATGGTGACTTCTACACCACCGTTTCTCTTGTTGAC
ATTAGCAGTGAATAGTCTCGTGGGAAGACGCGTCTTTTATAACATACTTTTAAATAAGCATGAAGCAGGA
TTTAAAATTTATACAGTATACTCATCGTAGTTTTTGAATGCATTGTTTGggcattaattttaattttaac
ataGAGAGAACTCAGTGCGACTGTTGTTGAGTGCAATTCCCTCCTTTTGGACACGGATGGAATTTCTAGT
TTCTGATAAATCTTTCTAAACATAGTTTATGTACATACAGAATACACGATCCTTATTTCCTTTGGTTTTA
TGCAAATGGTAACAGCATTGTTGCACTTTGCTTAAAATTAGTCATTAGTTATATCTTGAATTATTTCTGT
GTTAGGATGGAGAGTTTCTGCTTTGCCTTTCCCTATGGCCTTTTATATCATGGCATTGAACTATTGTAAC
GCTACCTACGAAGAACCCCTAGATTGCTACGGGTTTTGTACAGTCACACAAGTATCTAATAGGAtcattt
tcctgaagcagacttAGACTTGGAGGATAAGGTCTGGGTTGTTAGTTCATAGTACTTTTAACTTACAATG
ACTGTGAGAGGCCCAGCCCCCTTCAGCTTCATAACATAAattgtttgttattttatttgtttttgctttg
tcttgGGCTTTCTATGCCCCAGTTATATCCTCAGCCCCTTCACATGGGTATTTGAGTATAAAATGCTAAT
TGATGACAGATTTACCTACATAGAAGTGGtacaccctcctcccaacataAACAAAAGCAAGGGAAAGTAA
TTGGTTTATTAGCATCTAATGGAATGGTGCTATTAACATCTTGTGGGGAAGGTTCATTAGTCGGGCCTAC
CAGAGACTTTTTAGTTGAGAAACTGAGGTAGAGCATTTAATAGGCAGATACTCTCAAGGAAGGGTTGGAT
AGCTTTGGTTTGGAGAcagggaagtggagggagggggaaggggggaggaagggaggaagggaggagggag
agagaggggaaggaaatgagaagcaagagaagaggaggagggaggccgACGAATTCTGAGGAAAGTGCCC
CATGTCATTTTGTTTGTTGTATTGTCCTACCTCAAGAAGCTTAGGTCAAGGAGTGTAATTAAGTGAATAA
AAGTGACATGGATTCTCTACAGAAGGGGACTTTGGGGGCATTAAGCATTCTGCTGGTGCCAGCGTAATCA
TCCCGTACTTCAGAAATGGCGTCGATTTGTGGATAGAGCATCCACAGTAGTCCCTGGCAGGGGGGTGGTG
CTGAGCAAGCAGCCCTGGCGCAGCTCTGGTCACCAAGGTCACCTACTTTTGGATCAAAAGCTACGCTGTA
TTTGTTGGCCCTCTGAATACCCAAATGCCCCCATCTGACATCATTTGTGGCTGGACAAACTAAAAGGCGG
GCTAGGAGAAATAACTGGGTCTTCCGTGGTGCCCTCTGTGACTTAGGGACCTGAGCACGTCATTGTCCAG
ACACTGAGGCGGCAATTTTGGGGCGCATGTGAATGCTAATTGGTGGCCTATATTTGTGCccccactctct
gtctctctgtctctctgtcctctctcttctctctctctcgctgtctctcttctttctgttctctctcctc
tgtcctgtctgttTCTCGTGTGGGTTGTGTATGGGTCTGTGTACGTGTGTTATGTGTAGTACGTGTGcgt
ggtatgtgtgtgcctgtagatATTAGTTTAGCCTTACACATAGAACTAGTATAAAATATCaggtaacata
aaaataaaggttaaaaccTTTCTGACCCATCGACAAATACCATGTCAGAACAAGAGTAGAAGGCTTTGTG
TCGTTTGTGCCCATACGGCAACAGCGGGGAACAATTCAGCAAGAGAGACGTGGGTGTCATAAAATAAACA
GCTTCCCTTAACAGTGTTGCTGCCTGCCGTGCCCCCTGATTAGTAGGTGGTGGGTGGGAAAGCATTTAAT
CTGTGGTAGCTCTTCAGACTTCTGTGACAAAGGAGCCAGTGGTTTCGAACTGAGATGTTGGGAAAGACAG
TGTGGTGAATGTCCTTTACTGTGACAGCTCAGATGACATGTCCACGGACCTTAGCGTAAAAGAAATGCAT
GGAAACGGTGTTTACTAGTTTTGATGGGTCCTTACAGACTGAGTTCCCTGTGTAACGCTGACGTGTAAag
cacactcacatgtatatatgttgtatagAGTGAACATTTACCACAGCTTTTGGAGAGTGCCAACTGAAGA
AGCAGGTTCTAGTGCTGTGAACTCTGGTTACTCACTGTTTACCTAGCAGGGGTATCAAGTTCTATCAGAA
CAGCACTCTTCTATGACGCCACCAGTGTCACTGAGATCTTAGTCTATTTCATGAGGGCGGATTCATTCAC
AACTCAAGTGCAGGTCTGTCCTGGCTTGTTTattgtaaacttgacacaagtcAGAGATACCTGAGAAGAG
GAACCTCACTTAAGAAATCAACCCTGTCAGATTGCTTGTAGGGCAGTCCGTAGGGCGGGCGTTTTCATGG
TTAGTGATTGATGGTGGAGGGTCTAGCCAACTGGGAGCAGTATTAACTCCTGGGCCTGTGGTCCTAGGtg
gtataagaaagtaggctgtgAGGAATTAGCTGGTGAGCAGCACTCTTCCAAGGtttctcctttggttttc
tgccttgagtttctgcccagACTTTTCCCTCAGTAATATGTGACATGAGAGTTGTAAGATCAAATGAATT
TTGCCCTCCATTAGTTgtttttggtaatggtgttttatGAGAGCAATAGAAACAAAATcttaattcattt
aatatttcCAGTTTTTCTCACAgaatcctacacacacacacacacacacacacacacacacacacactca
cacctctcCTGTTCCGAGGATTAAGTCTTAGTAGCAGTTCAGTCTGGTTGGTCCTCGTGATGGACGCTAC
ATACAGTGAGAAATGTCTTTTggttgatattttatttaaagcaatgaaggggagaaagaacattGGCACA
TCTGgaaattctcaaaggaagaaAGTTTCTCattcagagaaacacagaggttttttgtttagttttgttt
tgttttgttttggactaTTTAGAAATGCGTAGGACATATTGAAAGACTAACTTAAAAAGTCTTGAGGCTG
GCATCGTGGTGTGAGTGTGTAATTTCAtcatttgggaggttgaggcaagaggataacCTCGAGGCCAGCG
TAAGCTCCTTCCATTCCAAATTTTGAATAGCATATTACACAACAATATTCTGtctagagaaaaaaacaaa
acaacttgaAAAGATGTAAAATCAAGAATATACATGACTCACCAAAAGATCTTACCCACAAATGGACAAT
TCCCAGCGCGATGCCAGCTTTATCTGGCCACTTGAGTTCATTGATTAGTTGAAGACAAATTTCTCATATG
CCTTTTCACTTACCCATATTTGTTTGtatcactaaaatataaaaagaactttcCATTAAAAAAACCGCAC
TCCGTAGCGTGGTGGAATGgccttgtaaccccagcacagaggaaggagagcatGAGACTCGTGACACCAG
CATAGTTGCGGGACTCTGTCTCTTGACAAAATAAAACTTGGGCCAGAGGTGGCTCAGTACCACTGAATCT
GATGTCCTGAGGTCAACTCTCAGAACCCAGATAATGCAAGTTACTGTCTGGCCTCCATACGTGCACTGCA
TgtgcctcaacagatacacacCCAGGAAATAAGCatagaatataaagaaaataaaacaagagtaTGTGTT
ACTGTTTATCATCCCTCCTTTACAAAAAAGAATAGCAGTGTCCCCCTGACACTCTGTCTAATAATGCTTT
TCTTAATAATTTGCGATTTGCAAGTTGGTGTCTTGTGATTGGGTGCTGTGTCTTCTTGTAAGTGTGCTTT
GATCTAAGTTCCATGTTCAACTTGCTGGCTGTGAGCTCCTCCCCATTTCTTCTCTATGGGGAAGCTAATT
ATTATTCTATACAGTGACGTCTCTTAGGCTTTCTGGTCTTAAATCTCCTTAATGATTGAAAATTCAATTA
GTTATTTTTCCTAATAGTCTATGCAGATTGACACTTACTATGCTGAAATAGATTGTTTGGTTACTTACTT
AAAAGTAATGATAGCAAACTTACCGTATGATAATACACATATCATGAAAGGGAGCAAATACATAGTAGTA
ACTGAGAGAAGTTGGTGTAGTGTATGCTTGGCAAGCCTTTCTGATGTCTGGCTTTATGGGAAATGGCTGA
TTCTTACTGCCGTGTCTGCCTTTCCTCTATTCCGGGCAGTAGTTTTGGCTGGTTTTCTGCAGAGACAGGG
TTGGAAAAGAGAGGGATATTTTGCTTCTCTTTGAGGAATAGTGGAAATCTTTGATGTCCACAGCAAAACT
CCACAAAGGGCAGTTTCTCCTAAAGGTGGGTTGGTGTGCAATCTGAGACCCGATGGCTGAGGTTTCACCC
TctcttaaaatttattcattgGAGAGTCAGAGCCAGTCCCTCCCGGGCTTAGTGCTGTAACGTTATACCT
CCGTCATTAGGAGAACATTTTCCCAATGAACTATGTAAATCTTCCAACCGTTGTCATATTTCAGTAATTA
TTTTAAGCTCCGTTCTCGTTTCTATCACTACTTTTCCATGTTCTTGGCTGTTGGGAAGCTTGTTAGTATC
ATAGATGTTTCAACCGGGTCAATCAAACTTGATTTCTTTCTGAAAAGTCACATTCACATTTGCTGTGTTT
GTACGTCAGACATGTAACTGTTAGATTCATACCGAGTAACGGACTCTATTTCCCCTTTATTTTTCCACTA
CCAAAGTGGTATCTTTCAGATCTACATTTCATTTAGCAGTTCCCTTGTCTTTGATTCCGTTTTCTGAGAT
TATAGTTAGCAGAGGGCTCAGCTACTTGAGGTCAATGGCTGCTCAATAGTAAATATTAAATGGAACCATC
TACAAGTCAACAATCCGTGAATTTTTTAAtcgcattttttatttacattttaaatgttattccatttccc
agccCCGCCCCCGTCCCCCACCAAACCCGCTATcccacccacccctgcttctatgaaggtgctccctcac
ccaatccctcccacctccccaccctgacatccccctatACTGGGACATTCAGCCTTGATAGGGTCCTTTG
TCCTTAGTAGCATGGAATGAGTCTGCTTAGGAATGAGTCACCACCTTCTGATCCAGTTAGTTATAGTATA
TGTACAACCCGCCCTCTGCCAACCTGCCCGTTAGAGACTTGGTGACTGTCTTCTCAGCGATCAGATTGAC
TGTGCAAGTTCCCAATGTTTATATTGAAGTAGCCCTCATTTTACTTCACACTGGCCCAGCCGCAGTAGCA
ATGCTGTTGATGACTCGGGTATGCCAAACAGAACATTAATTGTCTAAACGAAAAGGTGGAAATTCTCACC
TCGGTAAGGAAAGAGAACCATATGCCGAGTCTTTGGTAGCCATTGTTGTTCTTGGCCTTTTACAGTGTTT
ACTTTGTAAATTAAAAGGCAGGTATGTATGCTCAGGGGAAACGGTTGTATAGAGCTGGTGGTATAGCTTG
GTGGTAGAGTGAGTGCTTCTCTCAGCTCTGGCTGCAGTTTCTGGCACCACAAAGTAAAATAGCAATGTGA
TATACAGAGGGATTGGAGGGTGTGATGCCTGCTGGGCAAGTGTTGCACCAGGGGtctctctcctcagccc
cttTTATGATGCTGCGGAGTGGTTGTTTTCAGACAGATGAATCCAGACAACGAGGAAACTGAAGGAAGCA
GAAGTGATAATGCTAACTAAATCAGCGTGCACGTGAAGTATTTATACTCTCTTACCCCCTTCCAGGCTAC
CAGGTAAATCATGACTGAATCTTCATCTACCACAAGTGGTCAAGAGTTTGATGTGTTCAGTGTTATGGAC
TGGAAGGATGGCGTTGGTACCCTACCAGGAAGTGATTTGAAGGTAGGCTTTCTTTATcgtacattatatg
tatatacatatatatatatatatgatatataataagaGCATAAAGAAGTACATATAgttacttatttata
tatgttgTGTATCTGCAGTCAGCTTATTTTACAGTGAGTATATACGTGAAACCAAACCTCAAAGCATTAA
ACACAGTGTGTGGTGTTCTGCGGTAAGTTTGTAAGATAACTTGTAATACAAATGGATTGCCAGATTTTAC
TTCTTGGGTTGGGGCTCTGAAGAATATTTTTAGTATGTTCTTAGTTTGAAGAAATCATCAAGAGCCTTGA
GGAGGGCCATCTTTCTGCTCTCTGTCTATTACGATGATGGCCAATATATATATTGCAGTGCCAGACCTAG
AAAGGCTAGCTTTTTGATATTTTAGTGATGGCTTTGTAGCTTTGAATAGATAACCACATTCCCTGGGTCC
TAGTGTCCTTATATAGAAACTGGATAAAGCAATATGAATAATTTGAATCAATAGAACTCTTCACtgtctt
taaattatttatacGATAAATATGAATTTTGTGTAATCACTTGTTCACTAGCACATTCTTCTTGTAACCT
TACATGAAGGGCACTCTTCATGGGTCAGTCTGCCCACAGTATATGTGCTGGCTGGCCTACTGTGTGTCTC
TACTCTTTATAGGTCAATCTGCTCACTGTACATATGCTAGCCCACTATGCTGTGTGTCTCCACTCTTCCT
GGGTCAGTCTGCCCACAGTAAATGTGCTGGCCTACTTGTGTCTCTACTCTTTATGGGCCAGTCTGCTCAC
TGTATATATATGCTAGCCCACTGTGAGTCTCCACTCTTCCTGGGTCAGTCTGCCCACTGTATGTTCTAAT
TTACCATGTGTCTCCACTCTTCATGGGTCTGTCTGCTCATTGCATGTATGCTAGCCCACCATGTGTCTCC
ACCCTTCACCGGTCTGTCTGCCCACTATATACGTGCTAGCTCACTGTGTGTCTCCACCCTTTATAGGATC
TAGTCTGCCCACTGTATATATGCTAGCCCACCATGTGTCTCCTCCCCTACTGAGCCTACATTAGGACCAC
CTCTGCGGCTCCATGGAGAATAGTTGTGCAAGCTCCCAGCTGCCCCTGCTTTCTCATTTCTAATGTGGTT
TTGCTGTGATCCTATCTCTGGGACCTTGAACCTGTCTGTGGCCTGTGGCCTTTTAGACTTTGTGTTTGTT
CTCAGTCTCTCAGGTGTTTGAACTTCCTGTATCTCTAACAGGCTGTCGCTTGGCCTGTCTCAGTAAGACT
TGTTGTTCTGTGCTGCCTCAGATAGAACGATTTTGCCCCTAACTTAGGCTTCTTGAAATCTAATCCTTTT
GATGGCTGTCTGACAAACATCTTAGCCCAGTCCCTGCCCTCGCTGATCCTCAAGGGCACAATTTAAACAT
CTGCCTGCCGTTGGAAAAACGTTTGAGATTTTGATTGGCTTAGGTTTAATTGAGCCAAAGTGCCAGTGTC
TgagattaaagaaacaaaactatcACAGTGAGGTTTAGTGAAATCTGGAGAGACTATTTTTAAATGGGTA
CCAACATAGAGTTAGAGCTATTAAATCTGGCAGTCCTTTAGACCATAGGGTAACTGGAGCCTAAAGTAAT
ATGTGATATACTTTAAAGTAACTAAAAAAAGATTTCAAAGATTCTTAGCatgtagaaaaagaaatgttcG
AGGAGGTGGGAATACTAACTCCCCCATCTAAACATTACATATTACATGTGCATGTGGGAATAGCATATGG
TACTCATaagtatgcacacacattttGTATCCACTCAAAATTATTAAGAAGAAGAAATTTCCAGTTTCGG
TTTTGTGCGATGAGAAGTTAATAGAATCAGTTAATCCTTCTGGGTCATGTTAGCTCTGCAGCCCAGTGAG
TAAATCCAGGACCGAGTGGGAATCAAGCCATTGTTCTGACGTTCTCCAAGCGCCCCCTGCACGACCTGTG
GTGGGCATAGAAAGCCgaactcatttaaaaatagaaaaaaaaaagatgatctcTCAAGCTCCGATAACAT
CAGCCCCATATTAGCATGCGAATTTTGTCCAGTTGCGGAAcgtcagggactggagaggtagcCCAGCAGT
TAGAGCATGTTCTGCCTTTGGAGGAGACTCTAGACTGcctgggtagctcacaactgccagttccagggca
tcttcTGGACACTAAGGGTTCCTGCactcacagcccctcccccaccctcaccacATACATGTAATTAATA
AGGAAGTAAGTCCTGTGGATGAGTCTTTAAAATCCTGACATGCCGTAAGCGTTATCCGAGAAACGGGGTC
GATAGGATCCGTAAACTCTCAGCTGTGAAACGGTGCCGACAGCTGACGAAGGGGTGTAAACAAATACAGG
TTCTGACTTtacattattttatgaaaattgtcTTTCTCTGTTGTCCTGTGAGCACGTTATCCGCCCGCAT
TTTCACTGCATCACGTTTCACATGCCAGGCACTTCCTTTTCGTTAGCCTTTGGTGGTAAATGGGGAATTT
CCATTCCTAAGAAGTATGGATTGCTTTAAAGTTTTCTAAGCAATGGATTCATAGCCTATCTGTTGTGTAA
AGAGCAATGGTCAGGCTGCTGCTTTTTAATGGTTTGTGTGTTTTGAGGTGTTCCCTGAGATTTAAACAGT
CCTCTGTGCTCCTTAAggaggaaggtaaacaactcaaagtaacttcaggaagtccctgaaactgaacaga
ttcactaggcccctccttGCCAGAGTAATCAATAAAAGCTGAGAGtatctctcagaagagaagagtaTCT
CTCAGGCTGCAAAGAAGACTCCCATTCTAGCTGACCTGCAGAGAATCAGGCCAGCACAGCTGCCTAGAAG
TGGTTTAGACCAacctctccaacctgttgagttACCTGCAGGCTGTGTTCAGGGTTCCAggtcccagctt
tgtgagctctCACCTATGATGGGATGGGCTTTGGTGATTCAACTGTCTATGAGTTATTTTTTGCTCCTGT
AAGTGACCCCAATAAATAAATTTGTTCACCAAGTTGAACTGgggtggtatctgtactttggtctgtcatg
ggcTTCCTATTTTGATTGAGTAGACACACGTGTTGCAATTCCCCAAGAAAAGTTTTGTAATACACCATAC
ACTGACTATGTTACACAGGACTCTATATCAAAATCTTGGTTGGTTAAGTAGTTAAACAATTAGTTTTTTA
CTAAACTAAAATGTTGACATTTTGAATAATTCATAAAATCTACCTCCTCATATCTTGCTGGGCACCTACA
ACATCCAGGCTACTGTTGCTCTTCAGTGGTTTGTGCATTTAGAGGTGTGTGCGTGTCCCAACAGCTGGTA
CCCAAATCTTCTTACTGAAGTCGTCCAGCTGATACAGCCCGGCCTCTCACACAGAGGTCACCTTCCCAGT
GTGGGAACAGGTTTTACATTCTGTAGATTTTTCCAGCATGAAAGAACGTTCCTTGTTAACTGCCACATGG
TTCTGGATAACCGAATTGCTATTTGTCTGGTTTTACTTTCTGAGTAGTTACTTCATAGCCAAGTCCGAGT
CCCTGGACTCTTCTGTGTTTAGCTCCAGAGCGGTTTTAGTTTTCTGGCCccccactctttctttctctct
ttcttcctttcttcctttctttctttctctttctttctttctttctttctttctttctttctttcttaat
ttttattaaatgattttatttatttgcattccaaatgttgccctcccCTTCCAGTTCTCCCTCCCCGAGT
TCTTCATTCCacacccctcccctttgcttctgagagggtgcttccccacccaaccacccaccagcCTCAC
CCCTGCCAGCATCCtgttccctggggcatcaagtttctacaggatgagcacattctctcccactgaggcc
agacaaggccgtcctctgctacatatgtgctgggggtacaaaccagcccatgtatgctctatggttagtg
gctcagtctctgggagctctgaggattccaggttagttgacactgttgttcttcctatggggttgcaatc
ccctcagctcccctgactctTCCATAGGGGCCCCCACTTTTCTTTGGCCTCGTCTCCTTTGACTTAAGTG
CTTCTTTgtttcctccccatctcctgtcTTGGGCACatttctctctgccctttctGCTTTCCATTCTGGG
CTAATTATCCGTAATTATTTGAAATAAAGTACAGAGAGGACTAGGAAGTTAACCCTCTGAGGGAGCACCT
TACCTGCAGATATCTCATCCCTTTATTTAACCCCTTCTGTCTGTCATTTGTTACTTAGTTATTGTCTGTC
ATCTGTTACTTAGTTGTTGCAGCTCTGGGGCAGAGGAGACCCTGATGGGTTATTGAAACTGTTTCTCTTA
ACACTGCCACAGTGCTTTCTAAAGACAGAGAGCATGCCAAGATCAACAGACATGGGGAAACCGCACACAT
TTGGAGAGGTGGGAACTTCCTTCAGCTGGAGGGACCCGGAAGCCATTAAACACCAGTTATTCTTTGAGCT
GAAAATGCTGTTCGTGAAGACTTCTGGGAAGGCGTCTGGGAAGAGAGCAGGAGCAGGGCTTCCAGAAGCA
GAGTCACTGCAGCAGGTCACGGGGTCAGGAGATAGCAAGTGCCCGCTCCTAGTCTGGAAAGGATCTTGCT
CCTCGTCATCACAGCATTTCTGCATAAATCAGCTTCAGAAGTTATACACAGTTTGTTCCTTGAGGATGCA
AATAAGCTTTAATAGTGTAAGGGCTCTGGGCTAGCCATAGTAGAGTTGTCACTGCAGACGGGTGCTTGGC
AGCAGGGATTCCCAAGGCCTCAGACCTTTCTCTACCTgaatttactctctctctctctctctctctctct
ctctctctctctctctctctctctctctctctctctctctctctctctctctctctctctctcaaacaca
cacacacacacacacacacacacacacacacacacacacacacaccccgatcCAAACTCCTCATCCCCAT
CCCAGTCTCCCTAACACAGGCCCCTCACCCTACAGTGAGGAGGAGCGCACCCCTCcgttgtcccccaccc
ccagccctgtcTCCCCCTACCCTGACACATCAAaccactgcaggactaggcatagAGTCCAGACAAGGAG
AGTCCAGGACAAGGCCCAGTTCTGGAAATGGGATCCGCAGGCAAGCAAGTCTACCTGAATTCTAATGGCG
TCTGAAGTATTTCTCCAGAGAGAAGTACTCCACTGAGTCAGAAGGAGCTAGTCTTTTGGAGTCCCTTGGT
ACAATGGGGATCCTCCCCTGAGTTGCTCCTCATCAGAGAACAGACCTGTAATAGCCAGCTGTAAAACCCA
CACCCTCTTCTTAATGCATGACTTTGCCTTCTCAATGTATGTTTAAAACAGTTTAGGGACCAAACATCTT
TGCCCTTAAACACATTGGTAATTGggacttgggttttttttttttttatttcaacatCACAAGTAATAAA
GTGGAAATCAGAACCTTGATAGTTTCTTTTAGTGATCTATTAttaaagtgaccccaaaaggaAGGACAGG
GGCTTTTGCCCCTACAAGCAAAAGTAAAGAACAGGGACAACCAAGGTGGCTTGGGGCAGGCCGGATAAGT
AAAAGCTTGTCACCGTGCAGCTCTCTGAGGCATAATTGTTTAATTACTGGCCTGGATATATTCATATGTA
GAAAAGGTGCCATGCCAACCTTGTCTTCACTTTAATGAATTGCTTTTGTGAAAGTTTACTATTTGATATT
CTCAGTTAGAGAGTGGAGCACTTGAGAAATTTTGTATCACTCCGAAGCCTTCATAAAAACTTTGAGAACC
CACAAGTTTAATTGGGGAAACTAAAGAAAATGTATCAGTCTTACTGGAATCCTACCATTGGCTATCTAGT
CACACCAGCACACCCATTCATCCTGACAGTTCTCTTCACTAGTCATGTTGTGGAAGACACAAAATCTAAA
AAGAGAAGCCTCCAGAAAATTCAATCTCTTTCTGCATAGAGTGAGCATACATTGAGGGTTTGATCCCTGA
GCTGATCAGTCATAGGGAGAGCAGATTTTGTCTAAGTTTCAGGGGTTTAGGATGCCTTTGAGGGGATGGC
AAACCCTAGACCCACAAGTGTACACATAGCTTCTTCATACCCGTTTCATACATCAGCCCTAGGCATTCAT
CCTTGCTGTCTGGCTTAGGGCTGTTCACTGTGTCCCCAGATGACATCGAATGTCTGCTTTCTATTTAAAT
TGTCAATTATGGCATTAATGTTAGCAGAGGAGAAGATGGTTAAGGTCCAGTGTGTTCGTAGAGACATTAC
TACCTTTTTACTTCAAGAGTATTTAAGCCAAACCTTTCCAAGTGTCAGACCTGCACTTTCCAACCAGAGG
TCCCCGTCTGGTGTCCTTTCTTGGGTGTTTATAATGCAGGGTGGTTTGCAGCTTAGCAGCCATTAAGATC
CTTTCTGTCTACTCTAAATGTCTGGTGCTATTCCTCACATCTTGCACTTGTCAAGTAAGAACACATTAAT
GTGGATTGCAAGTAAGGGAAGAAGAATTACCCTTCTTGGTGAAGCATTGTTtgtgttgatttaaaaaaat
tcttaactCAGAATTGACTTTTGGATCACTTTCTTCAGTATCATTAAATAAGGATTGTGGTAGCTTGTTT
TATCTACTCTTGCCCAGTAGATGGTACTGTCAGCCTTACTTTGGAGACTTGCtagttcaggttttttttt
tttttttaactttaaactttctttcttttaaaaagtggtttTTAGTTCTTGCTCATGAAATTGACGTTTA
CTATTTTCTGAACTGACATGGACACTACCTGTGCTATACACATTGCCTGTCAATTTGTATCCCGAATACA
TAAtagggaaaaaaaattctcacatTCCTAAACTATTTCAATTCATTCTGTCTAGAAAGTATTAATGATT
TTATACAATGAGtgtggaagacacacacacacatacacaaacacacatacacatacctatatTTATCTCT
TGCTAACACGCATGAATCCCGATTGCTATTCTGTTTTATGGAAACTAAGGAGTGAAGAAAACGTTTAGAT
CCATGAATTCTTTAGTCAGAGAGAACACAGTCCCCGTCATGGCACAATAGCAGTGATTGAGCAAGCCTTC
CACACGGTGGAAGTCTGTTGGTACAGAGACCTGCTTTATGTGTGGCTGCCGTGGGGTGAGAAGAAGCTTG
TAGGATCCAGAATGAGAATTCCACAACATGGGAGTGACCTTCATCTTTAGTGACCCATTGGCATACGGTA
GACTTGTTCAGTCCTTCTGAACAAGTGTTGCTTGGGAAAACTGGGAGAGTTTGGGTGGAGAATTTTAGAG
AGcgatgaaagaaaaaggaaatgtgttGCTGGAGCTTAAATGCATTTTCAACTTGGACTATAAGGAGAAG
GGTGACTGGTCATTATGTCCTTCTCTTTGAACTATGCCCGCTTTAGTGAGATGAATAAACGCCTTGCAGG
TGAGGGGGTGAAGAGAATTCCCCTTTAGTAGCtttgctaaataaataataatattaagtAAATATAAATC
TTGGTAAAAATGTGTCTGAGATGCCAATTAGAAGTGCTGGGCCACTTTCTACCTGCCTGGCTGTAGGGAG
CCCTACTGCCTCCTTCTAATCCCTCTCAGCCCCAAGTTTATGAAACAAAAGGGCTTATTGTTAATAAAAA
GCTCGCCTCACAGGAGATAGGATTGTCCCACTCTTAGCAGGTGGTTAGTTTGTCCAAAGTGAAGTAAATA
ACACCCCCCAAGCGGATCAATTGtaaatttcttttctcctccacgTTCCTTCTTGCCAGTTTAGGGTAAA
TGAATTCGGAGCTTTGGAAGTTATCACAGACGAAAGCGAGATGGAAAGTGTGAAGAAAGCAACAGCCACT
ACCACGTGGATGGTCCCAACTGCTCAGGACGGTAAGGCCGCCTGCCCGTCTGCTGCTTAGGCCTTCTCAT
TGAGTGCCTTCAAATCAGAGTTTCATCGGAGGCCAGACTTTGAAAGCCCGGGTTTTACTTCTGTGCCTCA
CGTCCCTACATAAATTTTTGTAACCAAACATACAGGAgccagcctttatattttaaaaataattacaaac
tgCTTCATTTTTAATGCCAGATCTCTAATAGCCCAAGCTTAGTTGCAAATTACCGAGTAAACCCAAGTTA
CTAATGGCCTTCGTAGGTGACTTAGCTAAAACCCCCAGcactatcttatttttttttctacgcCAATGGT
TGTAAGTTGCACGCATATGCTGACGACTCCAATCTATCTTCAGCCCCGCCCTCTCCCCTGAGCTCCAGGC
CCGCATTTCCACCTGCCTACTGGACATCTCCACCCGGATGTCCCACAGGTACCTCAAACTCCACTTCTGA
AATgcaattgattttctttttcttccttcccctccctaaaCCTGCACTTTCCTCTCTAAGTGTATTTCAG
CTGACCGTAGCACCGTCTACCTGGTGCATAGTCAAGAAGTTGAGGAGTCATCCCGAATTTGTTCCTCCCG
CCTTGCTTCCTAATCCTCTCCGTTTTTAATGCCCTAAATCCACCTCAGATGCTGGCCTTTCCTCTCACCA
CCGCAGCTGCCTTACTTTAGGCCTCTAACCCTCACTGGAACTATCACAGAAGTCTCTTGAATAATCATTG
CTTCTAACTCACCCCTCCCCGGTTTATCCTGCACCCTGAAGTCAGCGGAACTTGTGTAGACTGCTCACCT
GCTACTTCGTTCATTTCTCCTTGCCTCTGCCGACTTAGCAAAGCCTTCAAAGACCTAGAGGCTTGCTCCC
ATCTGCTTGCTTTGTCTCCCAGCTCTGTCACCTTCTCTGGGTCTTGTGCTGTGACCCTGCAAGCAGTATG
GACCTACATGTCACTATGTCACAGTCCCAGATCATCCTGtgctttctgcctccctgcctttgttcatgct
gggttttgtttgttttctgattaaGATACCATTTCCTCCTTTGTCTACTTTTCTTTGGCCTTACAAACCC
TGTTGAGGTGCTGTATTGGGAACTCTTTCCCGACCTTAGCCCTGCCTGAGTGAACCACGTCTTCCTCTgc
agttctggaactcacttgcACTTAGGGCTGCATGCATCCACATGATTCTAAGCACTGGGCTTCTTGTGTG
GCTTCTCTTCTAGCCTGTGAGCTGTCTTGAACGAGGTCTGTACTGACAGAATCAGTGTCCAGTATAAATT
GGTGACTAATAGATGTTTGCTGAATGACTCGGGTGGAAGGGACTATGAGGTCCTAAATGATTTGGATAGT
GGTGAGCCAAGACATAGATAGATTACATTAAAATTCCATGTGCTCACTTAGTCAACTAAGTAAAAACTAC
TCATCTAAATGTTGTAGGCATGAAGTAACATGACCTTTTTCGCTTTACCCAAGATGGGAACttttaaata
ttacctgaaatCCAGTAACTAATTCCagttctttttattctatttttaactctgtAGAGAAAGCCAAGGT
CTGACATTTATCCTTTTTGGAGATTTGTTACTGTTAaaataaggtctcactatgtaggccaagcAGGTCT
CTCACTCAtagaaacctgcctgcctctgtttctccacAGGGTAGTATTCAATACGAAAACCTCCATACCT
GGCcctttttcaagattttttttttttttagtagaagTGATTCAACCGATTCCTGAATCAATCActgatt
cattcaacaaacattatTCTTTATTGTGTTGCTAACAAAATTGGTAGAAGAGGAAGTCTAAATATGCTTC
GGGGTGCCTTCTGGCatggttttaatgttttttttttccccttcttttcatcttctagTCTTTTCAGAGA
AGACTGGGGTACCCTTCAGGCTGAAGGAGCAGTCGAAAGTAGATGGGCTCCAGTTTTGTGAGAACTGTTG
TCAGTATGGCAACGGAGAGGAGTGTCTTTCTGGAGGGAACTATTGCAGCCAGAACTGTTCACGGCGTGCC
AGAGACAAGTAGGTTCCTTTCCCTTCCATGTCTGAAGTGGATCCGAGACCTCTGGATCATAGTATCTGAG
AAGACCATGTGTCGTAGGACATCTCTTTCCCCCTCAAACCTTGTAGTCTTGTAGACTTTCTCTCCAGATG
GACCCGCACCCCTGTGTTGGATGGAGTGCCTTCTCTCACCTCTGGTCCATCCTCGTGGTGATGTTCTGTC
TCTGTGGTTGGCCACTCTTACCATTAATTTGATTGTTTCCAATGATGAGTGCTTAGGTATTTCTGACCTA
TGCACACAGTTAGATGGTACTGATATTCATAACACACGTGTTTATGTTTTCAGAGTCCTTAAGTAACTCT
ATTAAAACACCACACAGAGCACGAAGGTACTCCCGATAAGATAGGCAGTCAACTCTTTGGAAAAGTCCAC
TAGAGATAATGTCGTAGGTCCTCATAGGATGACTTCAGTGGACATACAGTAAATGCTGTACCACTAACCC
ATCTGGGGACTGTCTAACAAAGTTCAGCTTAGGAGTAAAAAGATACGTTTCTTGCATATAATAGTATAGG
ACAAAATAAATGACTtgacattaatttttaatgtagtttagtttttaaaagcgTATTTATATGGATATTT
TGATTACATGTATATCTACATATCACATGTATGCCTCAGAAGCCTAAAGGAATCTTTGGTTCCCCTGAAA
CTGtagttatagacagttatgaaccgcagtgtgggtgctgggaattgaacttgggtcctctggaagagca
gccattacTCTTACTCAtgaagctgtctctccagtcccttaacTTTTAGGTTTCAGTGGAGACTCCCACA
TATCCTAAACAACATAGAAATTGCTGGTTGTTTTGTATTGGCAAACTGATTCTTTATAGATTTACCATTG
GCCTTTTCTACTGGATTTGCCTATCTTAAAATTGCTAGGACTTTAGTTTCTAGTTGCCCTGGAAACATGT
ATCTGTAAATAATTGATTCTTTTATTTTCGTGACAGACAAGTAATTATAAACTCATTATAATCCATGTCA
TATATATTGAAAGTTCCCTTTTGACATTAGTGTATAAAATAATTTCCGGTTTCTATGCAGACAGATCTGT
GAGCCATGATTTAATGTTCCCTATATGTATGATATGCTAATGCCTGTAGACCTCTCTTGGTAAATTAAAT
GTTTCCGCTGtagagcattttttaaaatgatttttgcaTCAATAGTCCACATGTAGATGTTTGATAGGTA
TTGCTTCCTGTCACCATTTTGTGGTTATAAACACAACAGAGATCAGAAGGAAGACCGAGATGGAGGCGAG
GACAATGACGAGGAGGATCCTAAGTGTAGTCGGaagaaaaaaccaaaattatCTCTGAAGGCTGACTCCa
aggaagatgaagagagagatGATGAAATGGTCAGTAGCCCTTGAGTGTCCTTTCAGATGCATGGGCCATC
ACCTTGGACTGCCGCTGGCCACCAGATCTGTTTGGAGTCACTTGCTGGAGTTAGTGAGTGCTAGTTCAGG
AATCATTTCTGTCAGGAGATTTCATATGGATTCAGTGGACTGGAAATACAGAGGAGTAAGACGTGTAGCA
GGATAAGGTCCTTCTTCCTGAAGACACTGTGCTCTGGCTAAGGAGACACAAGAAGCAAAAGAACCAGAGA
GACAGCAGTTTCACCTTAGTGCAGTGTTGGCATTTAATGTAGAGCATTAGGATTGGCTGACTAGCTAAAG
TTGGCTATTAGTGGAGGGCTACAAGAAGGACAGGAGCACTGAGATGTGACCAGTAAGGAGGAGCCAGCTA
TGTGCGTTAGCACTCTGCAAGGCTCAACATCTAAGAGAGACCCCCACAGTGAGGACAGCTGTAGCACATT
ATGTAGGAGGGGCGTATGCCCATGTCATGGAGGTGCACAGAGGATTAGGGCAGAGCAGAGCGTAAATGAG
GAAGCTGAGGTTAGTGTGATTGGATCAGGTCAACTTTATGGCTTCCTAGTATAGTGTGAAGACGCTGGGA
AGTTAAAGGCAAGGGGATGCTGCATTTGATTTGGTTTGTCATGACCAGTTTACCCGGGTAAGCAAGGGTA
GAGCCAGGAAAACCTGTTTGATATTTCTGCAGTGTGATATCCCTTAACACAGTAGAGGGTCAGGTAAGAT
TCGGTTAGGTGATTTTGTTAGTTAGGTTGGATTCTGAGTGTATGTACGAGAAGGGAAGAATTGGGGATTA
TATGAGATTTCTGGATTGAACAAATGCCTGGAATGTGAAGGCAAGGGTGGGTGGAGAAAAGGCTCAGCTG
GCCTTGGGGCATACCGGGTTGGTTGTGCTTGGTTCCTCCTGTACATCTCAAAATTGTCCGGCAGCCAGAT
AGAAACACGGAGTCAGGAAAAGGCAGCTAGAGACAGAGGGTGAGGTTATTTAGGGTACAGATGACCTCGA
AGGATAGGGGGGATGATTGTCAACAAAGCAATTGCCCTGTGAATATAAGGACCCAAGTTTAGATCTCCAG
GATCTGTGGAAAAAGCAAGGTATGATAGCCCCTGCTTCTAATCCTAGTGCTGTGGCCGTGGAGGGCAGGA
ttcctgaagctcactggcctgAAGTGCCAACCACTAGGAAATCCTGACTCACAGGAAGGTAGAAAGAGCT
TAAGGAAGGACACACAGGGCTATCCTCTGAGCTCAGTACCACTTCAGTAGTTCCTTCCCCTCCTCACACA
CAGAAATAACCCTAAGACCTCTGGTCTAGAGAGGAGCAGAGGTTGAACAAGTGTAGACATCAGCAGTAAG
CCTGAGAAAAGCTCCAGTGAGGTCTGAAGAGAGTGGGGCACACAGTCCTGGAGCTAAGACCAGGATGTGT
TTTAAGGAGGAGGGAGTTCTTCCAAAGAGTAACTGGAGATGCTCTCTTCCAGTGACTCAGTTCAAAACCA
GCATGGTCTCAAGTGGACCATAGCGTTGTTCTAAGAGTTAGGAAGTGAAACTGAAACACAGATCCACAGC
TGAAAGCTTTCGGATAGACCTCAAAGTCTTCCTGGAGACCAACCTGATGAACCTGTAAACTCAAAACTTT
CCTTTCTTGCTGTAGGAGAACAAACAAGATGGAAGGATCCTGAGGGGTTCTCAGAGAGCCAGAAGGAAAA
GACGTGGGGATTCAGCCGTCTTAAAGCAGGGTGAGCTGATGATGAAAAATGGTGCTGACTCAGTGGCCCT
AAAAATGCTTCACAGGAGCATTCTGGTCTTTTATGTTCTCCACAGTCACAGGGAATCCTTTCAGTTTCTC
TTTGGTGTGGGTTTTCTCCATAAAACAAAGGCTTGAGGACGCTGTTTAGGAAAGTTAGCAGACTTTCAAG
TTGTTACTGTATGTGTATGGAACACTCTTCAGTGAACAGCACACTCTTCAAAATGGTAGTTCCTGCTTCT
GCCCCTTTGCCAAAACCTCTGTTCTTGCTCATTTCCCAAGATGTTACATGTTCTATTATGCTCTCTCTAA
GCACGTCCTCCTAGTGTGGCCctgtctcttccccctttccttgaAGCCACGTCTTATTCAAGCCAGCTCT
TAGGCTTTCCTCCTTGCTATTTGGTTAGATAAACTCTTCTCCTTTTTGGGGTTGGATCTCTGGTCATTTC
CACCTAAGCTCTTCTCAGCTCTACTCCACATAGCCTGATGTTTCAGCCCTGCCGGGTCTTTGCTCAAGGT
CAGTGGAGATCTATATAGCCCAGCCACCAACATTCTTCCTCGGCAGGGCTGTGAACCCAGCATCAGCTCT
GAGGCATTCCTTGGTGTTTATTCCATTAATCTCCCAGAAGGAGTTGGAAATATTTCCACCTGTCTATAGC
TCACAGCAGAACTTCCACGCCCTTTAAAATAactttctggttggttggttgggtggttggttggttgatt
ggttggttggttggttagttgggaTGTAAATTAAATACTCTGGTCACTCTGTGTGGAGTTTCCTCTTTCT
TCAGCCTCTCTCTCCTTTGCACCTATAACCTTCTAAGGACGAGATTCTGAAGCTGTGCACACCTTGCCCT
TTTCAGGCcttatttctctttcataaacACCCAAATTCCCTTCTGTTGTGTTCCTGAAGGGCTTTACACA
TCCCAGTGGACTCACAAACGCATTTGGTGCTGCTCCTAGTGAGCCTATCACATCCCTTCCCTGTCCCAGA
ACTGTCACACATTCGATAAGCACCCAGTACATTATCCTGTTCCCAGCCTTCCTCGCTGCTGcagcaaaca
ccacacacatccacGTTTCTGTAAGGTTTTACTTCCTGTGGCTTCTCTGGGAGTCCTGCTGGATTTTTCA
TGTATGCCAAAGTTGTCCCCTTGTGCTTCAGTGACTGGATGTTTACCACAGTTCGCTTCCCAGTTActgt
tcctctggaagagagaCCAGCAAAGTAGATATgtcagccacagaaaggaaagaaccagAAATCCTAGAGG
TTGCGGAAGAGAGATATCATGgaatatttcattgatttttgtagCTCTGGAAAGCCAATTATTTGATTTA
CTGTCTTTAGGCTTGCCTCCTAAAGGCAAGAAAACCTGGTGCTGGGCATCCtacctagaggaggagaaag
cTGTGGCAGTGCCGACGAAGCTGTTCAAAGAGGTAAGAGTGCTTCCTCCGCAAGTGCCGTGTGAAGGCAA
AGGGTGGGTATTTGTCTGTGTTCATCCCGTCAGTTCCGTTATCTACGTAGGAGTGGGACTTGGGCATATT
TTTTTTATGAGTATGCATGTGGACGATCTCTCACAAGGCAGCTGTTATTAGCTGTATTagtgcacaccca
tgcacactcaCAGTTTCCTCTCAGCATTTGCTGGGCTTCCCTCATTCTGCATTATAGGAATACTGCTACT
GGAAAACTAGTAGATGCATTCTATGTCTAATTATGAGGGATCAAGAATGAGCTATTGAGTTACACATTCT
ATTAAAATGCTTTACCTAGTAGTCCTGATGAGAATACCCTATCATAAATAATTTAGAAGTCAGTTTAAAG
TGTAGATAGTAGCTTTACCTCCATATAGGATCTCTTGCCACTAGACTAAGGTAGGATTTTCTTTGTAAAG
GGCATCTGAAGTTGTTGTCACTGTAGAATTTCTTCCATAACGTGCGTTAAGGTAGCCATTGATCACAGGT
GAACTATCAGGAATGCCTGTGCTCCAGTCCACTCTTCCTTACAAAGCTCTGGTGGGTAAGATTCGGCACA
CAGCCTGTACTTTCTATCCTGTTATTTAAGTCACTTCTTTGAGTGTCTTCCTAGTTATGAATGAACAAAA
CAGAAGTGTAGTGAACATTAGAGGGACTGAGTGAGCATTGAGAATTTTAATTCAAATGTATAGTAATTAA
AACTAGGGTGGATAGTTATTTTCTGTACCTTCGGTTCTTTAGAGATTCCCTACccctgagatagggtttc
tctgtgtagccctggctgtcctggaactcattctgtagaccaggttggcctcaaactcagagatccacct
gcctctaacttacagttttagaaacaGTTTATTTTTAGTAATATGTTAGGGTACGTGCACATGAGTGGTT
GcctgcagaagagagagaagagactctGGATGCTAGGAATAGAAATCTGAGTCTTtaagagaagcaagtg
ctcttaccaactgagctacctctccgTCCCAGCttctaacatttttaaaaattaattgaagaGTAATACA
TAGCATGATTCAAATTGTCAGTATTAAAAGGCAATAAAGTGTGACCAGTATGGCTTTGTTTCCCTCACAC
CAGATTTGTTTCTGCTGAAGGGGCCAGTATTTCGAgttcttgtgttttcttcctgGACCACCACGCACCT
TTCTGTCCCGTCTAACACCCAGTGGCAATGGCTTACCTGTGCTGAGTTGGACATTTTAACTTTATAGTTT
GGAGATTATTCATTTCCGGTCATTggtccctccttttttttttttttaaatatgccaAGCCATAGTATTT
TAAACTTACATTTATTCCGTTAAAAAATTAACTCGATTTCTATTGGTTTATACagagacacattttaaaa
ttttttttgctgGAGGCTTTAGTAAATGATGTTGCACACCTGATGTTTTGCATATGTTGGGGCTATGTCC
TTTAGATAACTCCCAGAGTTAGATTGCTGATAGGAAGATCGATCACCTTTTTGTAGATAGACTGAAATTG
CTAGTGATCAGGCAGACATATTCGTAGTGCTCCTGCCCGGGTCTGCTTTCTTAGGGCACAGAGCCACCAT
GCCCTCGGGTCTTCACAGTCCATCGGGAAATCTATCTTGTGATTCTGATGGGCAAGGTTGACTGTCTCTT
CAAACATGTGAaagatgaagattttttttatgacttttgccTTTGTGTTTTTCCATCCTAACTGTTCATG
AGTCCTTCTCTTTTGGGACTTTTAGTGGTTGACTTATATGAGTTATCTTTGAAGTGGTAGGGGAGGAGCA
TGGGGCCCCTGCTCACTCTGGGGGAAGCACTCGCTGTGGGCCAAGTCTCCAGCCCTAAGGACTCGTTAGG
ATGGTGACTGTTTGAGGTGTGAGCTGGTCCTATGGGTGAGGTAACGCTGCGGCCCTTTTCATTACAGCAC
CAGTCCTTCCCATACAACAAAAATGGATTCAAAGTCGGCATGAAGCTAGAAGGTGTGGACCCTGAGCACC
AGTCTGTGTACTGTGTCCTCACTGTGGCTGAGGTGAGCTCCGCCTTGCATTTGCTTGGAGAACAAAGATG
ATGAGCATGGGGGCTTTACgatgagaaaaaaatgtctttgtcTGAGTGTTTACATCGTGTGAGGCAGGAT
GCTtaactttttttgtgtgtattcTCTCCCCAGGTGGTGCACCTGGGTTGGAAGTGGTGTCTGTGAGACT
CTATAGACTTTGCTATACTGTATGTTCCTGGACAAAAGGAACTGATATACATGAGATTTATCTATGAAAG
AAAGGACTGGGgggaagtatatatatatatatatatatatatatatatatatatatatatatagagagag
agagagagagagagagagagagatctatatgtatatatcttacatatatacacacacttacatagaGCTT
ATACATCCTTATGTAGTATTTTGGAATGTCTCTTTTGTGTTAAGTTTTCAAGAAAAAGTAAgtcaagacc
acacacacacacacacacacacacacacacacacacacacgcttgcatTATATTACTGAGAGCACTTGTG
ACTGTGTGGTGATCCCAGGGCATGGCGACTGTACTTACCTGGAGCACAGTGTTTGCCCAGTGCTAACTGG
CTATCCTGCAGACAGGAGCTTGGTAGGAAACAGTAGTGTCAGGTGCTCATGGAGGTGAGCCCATGGTGCC
CTAGGCCTGGTGTTTTAAGTGAAGGATCTACAGACAGGATTGAGTTTGAAGATTCAGTAAATACAAATTG
CTTTTAAGAGATTTATGTGTGAAAGAAAGAGTTTGGGTGGCAGGGATTTAATGCCTGTATTTACTTCTTT
GTGGTACTGAATAAGGACCCAGAGCTTCAAACCTTCCCAGCGATCAGTCTATTACCGAGTAACATACCCA
GCCCCAGTGCCTGTTCTTTAGAGCCTTATTTTACTTAGTGTTGATTTTTAATTGTGAAAGCTATGTCTGG
TCTTTGTTAAAATCTCCGTGCTAAGAGTACTGATTGATCTCTGCTCCATCTGCCTCTTGCTGAAGTCTAG
AGAGCGCCCTTACAGTTACTGCTTCTCGGTAACGTCTCTGCATACCGAATTATATATAAGTATTCTTCTT
CTTTACACGTAAATGGTACATTATGCATAATCTGCCTCTTGCTCCTGTGACATACATACAAACTTAATGT
TTTACCATTGGGTCTTGTTGAAAGGGTTTGTGAATGAGTACCTTAGTCATCTGGGCTGAGGAATGCCACA
AATATCACACCAGCAACAGACCTCATGCAAGAGACTCATTGGGGCCTTTGAGAGGGGATAGAAAACAAGA
CAGTGGCAGACTAGACTGTGGTGGTGCAGGCTTTCTATTATGGTGGCAACGGTGGAAACGTTGCATTTGC
TGTTAGTGACTTGATGACAGGGCGTTGGCACCAAGTTATTGAAGGCAAGGAGGAACCTGGTTCTGGAATG
TGAATGGTTCTCAGTTGACTGACACTTGTCCCATGGAACTACTTCTATTCATTTCAACTGTTGGCATGTT
GATAGCAACTGAATGGACTTCTATTTCTGTAAGACAGAAGGATGGTGAATTTGAAGCCTGACTGCATAGT
GGGaccctgcctctcccctcccgcTCCCCAATCATCAGCTATGTTGTTGAAGGAACAGCCTTTCTGGTCT
CTGCTTGTTTCTACTTACACAGATCTGTAAGAAACCAAGCTGGAGCTACAGAATGAAAGGTTATGGGcct
ttttttaatgacattgccaccatgcttggttcctccagcccctcctgtcGCTGAGGTCATTTTAGCTTTA
ACTAGGTTTCCTTgagtttttcaattcttaaaCCTCACCAAGACTGTGTGAGATGGGGTCCTGATACCTG
AGGGTTTGGGGCTTTACTCCAAGGAACAgccaatccctccctccctcccttaaagTGGAAGAAGGGGAAA
CAGCAGGCTTACCtgttggaagacttttttttttttttttttttgacaccgGTGTTGAACATATCAAAGA
AATGGGGATAGCTCAATTGGCAGCCGTAGGGGGTGGCAAGACAGAAAGGATTGGCATGAATAATGAGAAA
GGAAGCTAGCCAATTCCTTAGGAATTCTTTTGTAATGGAGACAGCCAACATTCCATCATAGTTGAATTTG
TGTAGAGTATAGCCTCACAGACCCATCCTTGTTTCCTGAGTGCTTGGGTTACCCGCAGGGAGTTCATTCT
TGTGACTATTGTTTTCAAGGTTCTTATATCCCTTAAATTAGTTTATGGGAAACAATTGCTCCTTGAGGAA
ATGCAGGCTAGGTTCCTGTGAGCCTCTGGTAATGGTACTTTGGTCGGCACACAGAACTTGTTTCTGTTTG
ATGATTCCCTGCTAATTATATTAATGTTTTGTAAAAACTGAACTCTCGGTCTTTCGCACACTCTGTGGAG
AGGACGTGAATCTCCCATTACACTTTTCTGTTTGCTACTTGCTTAGCACTCTAGGAAGTTAGAGGTTAAC
TAGTAAAATCACCAACGGAAAGGGCGAAGATGTGTTAAACTTGGTACTAAACAGAGAGGTCTAAACTAAA
CAGAAGTCCCCAAGGAAGCCCTGCCGGTCACCACTGTCTTCACATTTCTAAAGGCAACATCTATGGTATT
TTGGGTTAACAAGCAAGTGAATCCATAGGTACAGAATGTATGAACAGTTGAAGTCAacgttatttatttg
tttgtcctAGAAGCATTTACTAGGTTAGGTGTGGCTACGAGATTGGAAGCTTGGGAAAGGCAGAAGAGCA
AGTTGGAAGGGCTGAGGCTTACTTCCTAAGGTTAGACCTTTAATGCAGGAAGTGAATAGCAGTTCCTTGT
GAGAACTCCAGGTTCGTGGGAGCACATAGACCTTGCACGTGTAGATAAGAGACTTTTGACACAGAGGGTC
CTCTGGGCAGGAGGTGGTGGAAGTGGGATTAGCCCTCCTGAGACAGTGCATTTCCCAGGGACCCCAGTGT
TGCCTAGGACTTCAGATTTTGGGATCAGTGTGCTTAACTGTAAATTTGTATATGCTACATACCGATgcac
tttaattaaaatataacatgtGGGACATTACTTTtccttattcctttttttttggttcccaCTTGCCAGA
AGAAATAGTTGtcaatattttttcatattctttaatcctttcatTATGAATttctatgtttatatacata
tatatatatccatgtatgtacatgtaaacatgtgtgcatatgtccaTACATTTTTAGAAGGAGATGCACA
CTTCCACAGACTGGCTTACCTTGTCTAATTTGGTCTGTCACTTGAATTTTAATAGAATGCCTTAGAGGCC
TTTCCTTGACAGTAACTACCATTACTCACTGTTGGGAGATCATAGTGCGAGCTCTGTACTTAGCCTCCGG
CTTCTTGTGGGCTCTCAtatttgtgtggcaagcaccttaCTGCCAAGGCCTCATCTCCTTAACCTCCCTA
AGGACATATCACACCTGATAAGCTAATTTATTatagggtgtatgtgtgtatgtttgtatgtatagctgtc
tgtatctgtgcatctgtgtatatgtctatgtgtgtatctatgtgtgtgtatgtttgtgtgttatctgtgt
gtatgtgatttaTGCAAGTCTCTGTAtgtacctgtgtctgtgtgcatgtctgtgtatatatatttacatc
tgcatgtctatatgtgtatctgtgtctgtatgtttatgtaggtgtgtgtatgtctatatgtgtgtatgtg
tgtgtatttatgtatctgtgtgtgtgtatgtacttgcCCGCGCATTTTTACTTATTCTATACTCCTACCT
GTTTCAGGTTTGTGGATATAGGATAAAGCTTCACTTTGATGGATATTCTGACTGCTACGACTTCTGGGTA
AACGCCGATGCTTTGGACATTCACCCCGTGGGCTGGTGTGAGAAGACTGGTCATAAGCTCCGCCCTCCTA
AAGGCTATAAAGAAGAAGAATTTAATTGGCAGTCCTACCTTAAGACGTGCAAAGCCCAGGCTGCTCCCAA
GTCATTATTTGAAAATCAGAACATAACAGTGATCCCGTCAGGTTTTCGAGTTGGAATGAAGCTCGAGGCT
GCAGACAAAAAGAGTCCTTCCATTATCTGCGTTGCTACGGTAACAGATATGGTGGACAACCGTTTCCTGG
TCCATTTTGACAACTGGGACGAGAGCTATGACTATTGGTGCGAATCAAACAGCCCACATATTCATCCAGT
CGGATGGTGTAAAGAACACAGAAGAACACTGATTACACCACCAGGCTATTCGCATGTGAAACACTTTTCC
TGGGATAAATATCTAGAAGAGACCAATTCTTTACCTGCTCCTGCAAGAGCTTTCAAAGTGAAACCTCCAC
ATGGattccagaaaaaaatgaagcttgAGGCTGTGGACAAAAGAAACCCACTGTTCATCAGAGTAGCAAC
GGTAGCAGACACGGATGATCACCGGATAAAAGTTCACTTTGATGGCTGGAGCAGTTGCTATGACTACTGG
ATTGACGCAGACTCTCCGGATATTCACCCTGTAGGCTGGTGTTCCAAGACCGGACACCCTCTTCAGGCTC
CGCTAAGCCCTGCAGAATTAATGGAACCGTCAGAAACTGGGGGCTGTCCAACCCTAGGCTGTAGGGGAGT
TGGTCATTTTAAAAAATCGAGGTACCTGGGCACTCAGAGTGGTGCCAACTGTCCCTATTCAGAAATCAAC
TTGAGTAAAGACCGCATCTTCCCCGACCGTCTAAGTGGTGAGATAACCCCATCCAGTTTCTCATTCCCAA
GAAGTAAAAGGACAGACACCAATGAAAGTTCATCATCCCCGGAAACCAG
>circRNA_0048|Chr1:20022792_20047889_+
GCTACCAGGTAAATCATGACTGAATCTTCATCTACCACAAGTGGTCAAGAGTTTGATGTGTTCAGTGTTA
TGGACTGGAAGGATGGCGTTGGTACCCTACCAGGAAGTGATTTGAAGTTTAGGGTAAATGAATTCGGAGC
TTTGGAAGTTATCACAGACGAAAGCGAGATGGAAAGTGTGAAGAAAGCAACAGCCACTACCACGTGGATG
GTCCCAACTGCTCAGGACGCCCCGCCCTCTCCCCTGAGCTCCAGGCCCGCATTTCCACCTGCCTACTGGA
CATCTCCACCCGGATGTCCCACAGTCTTTTCAGAGAAGACTGGGGTACCCTTCAGGCTGAAGGAGCAGTC
GAAAGTAGATGGGCTCCAGTTTTGTGAGAACTGTTGTCAGTATGGCAACGGAGAGGAGTGTCTTTCTGGA
GGGAACTATTGCAGCCAGAACTGTTCACGGCGTGCCAGAGACAAAGATCAGAAGGAAGACCGAGATGGAG
GCGAGGACAATGACGAGGAGGATCCTAAGTGTAGTCGGaagaaaaaaccaaaattatCTCTGAAGGCTGA
CTCCaaggaagatgaagagagagatGATGAAATGGAGAACAAACAAGATGGAAGGATCCTGAGGGGTTCT
CAGAGAGCCAGAAGGAAAAGACGTGGGGATTCAGCCGTCTTAAAGCAGGGCTTGCCTCCTAAAGGCAAGA
AAACCTGGTGCTGGGCATCCtacctagaggaggagaaagcTGTGGCAGTGCCGACGAAGCTGTTCAAAGA
GCACCAGTCCTTCCCATACAACAAAAATGGATTCAAAGTCGGCATGAAGCTAGAAGGTGTGGACCCTGAG
CACCAGTCTGTGTACTGTGTCCTCACTGTGGCTGAGGTTTGTGGATATAGGATAAAGCTTCACTTTGATG
GATATTCTGACTGCTACGACTTCTGGGTAAACGCCGATGCTTTGGACATTCACCCCGTGGGCTGGTGTGA
GAAGACTGGTCATAAGCTCCGCCCTCCTAAAGGCTATAAAGAAGAAGAATTTAATTGGCAGTCCTACCTT
AAGACGTGCAAAGCCCAGGCTGCTCCCAAGTCATTATTTGAAAATCAGAACATAACAGTGATCCCGTCAG
GTTTTCGAGTTGGAATGAAGCTCGAGGCTGCAGACAAAAAGAGTCCTTCCATTATCTGCGTTGCTACGGT
AACAGATATGGTGGACAACCGTTTCCTGGTCCATTTTGACAACTGGGACGAGAGCTATGACTATTG
>circRNA_0049|Chr1:20022792_20072803_+
GCTACCAGGTAAATCATGACTGAATCTTCATCTACCACAAGTGGTCAAGAGTTTGATGTGTTCAGTGTTA
TGGACTGGAAGGATGGCGTTGGTACCCTACCAGGAAGTGATTTGAAGGTAGGCTTTCTTTATcgtacatt
atatgtatatacatatatatatatatatgatatataataagaGCATAAAGAAGTACATATAgttacttat
ttatatatgttgTGTATCTGCAGTCAGCTTATTTTACAGTGAGTATATACGTGAAACCAAACCTCAAAGC
ATTAAACACAGTGTGTGGTGTTCTGCGGTAAGTTTGTAAGATAACTTGTAATACAAATGGATTGCCAGAT
TTTACTTCTTGGGTTGGGGCTCTGAAGAATATTTTTAGTATGTTCTTAGTTTGAAGAAATCATCAAGAGC
CTTGAGGAGGGCCATCTTTCTGCTCTCTGTCTATTACGATGATGGCCAATATATATATTGCAGTGCCAGA
CCTAGAAAGGCTAGCTTTTTGATATTTTAGTGATGGCTTTGTAGCTTTGAATAGATAACCACATTCCCTG
GGTCCTAGTGTCCTTATATAGAAACTGGATAAAGCAATATGAATAATTTGAATCAATAGAACTCTTCACt
gtctttaaattatttatacGATAAATATGAATTTTGTGTAATCACTTGTTCACTAGCACATTCTTCTTGT
AACCTTACATGAAGGGCACTCTTCATGGGTCAGTCTGCCCACAGTATATGTGCTGGCTGGCCTACTGTGT
GTCTCTACTCTTTATAGGTCAATCTGCTCACTGTACATATGCTAGCCCACTATGCTGTGTGTCTCCACTC
TTCCTGGGTCAGTCTGCCCACAGTAAATGTGCTGGCCTACTTGTGTCTCTACTCTTTATGGGCCAGTCTG
CTCACTGTATATATATGCTAGCCCACTGTGAGTCTCCACTCTTCCTGGGTCAGTCTGCCCACTGTATGTT
CTAATTTACCATGTGTCTCCACTCTTCATGGGTCTGTCTGCTCATTGCATGTATGCTAGCCCACCATGTG
TCTCCACCCTTCACCGGTCTGTCTGCCCACTATATACGTGCTAGCTCACTGTGTGTCTCCACCCTTTATA
GGATCTAGTCTGCCCACTGTATATATGCTAGCCCACCATGTGTCTCCTCCCCTACTGAGCCTACATTAGG
ACCACCTCTGCGGCTCCATGGAGAATAGTTGTGCAAGCTCCCAGCTGCCCCTGCTTTCTCATTTCTAATG
TGGTTTTGCTGTGATCCTATCTCTGGGACCTTGAACCTGTCTGTGGCCTGTGGCCTTTTAGACTTTGTGT
TTGTTCTCAGTCTCTCAGGTGTTTGAACTTCCTGTATCTCTAACAGGCTGTCGCTTGGCCTGTCTCAGTA
AGACTTGTTGTTCTGTGCTGCCTCAGATAGAACGATTTTGCCCCTAACTTAGGCTTCTTGAAATCTAATC
CTTTTGATGGCTGTCTGACAAACATCTTAGCCCAGTCCCTGCCCTCGCTGATCCTCAAGGGCACAATTTA
AACATCTGCCTGCCGTTGGAAAAACGTTTGAGATTTTGATTGGCTTAGGTTTAATTGAGCCAAAGTGCCA
GTGTCTgagattaaagaaacaaaactatcACAGTGAGGTTTAGTGAAATCTGGAGAGACTATTTTTAAAT
GGGTACCAACATAGAGTTAGAGCTATTAAATCTGGCAGTCCTTTAGACCATAGGGTAACTGGAGCCTAAA
GTAATATGTGATATACTTTAAAGTAACTAAAAAAAGATTTCAAAGATTCTTAGCatgtagaaaaagaaat
gttcGAGGAGGTGGGAATACTAACTCCCCCATCTAAACATTACATATTACATGTGCATGTGGGAATAGCA
TATGGTACTCATaagtatgcacacacattttGTATCCACTCAAAATTATTAAGAAGAAGAAATTTCCAGT
TTCGGTTTTGTGCGATGAGAAGTTAATAGAATCAGTTAATCCTTCTGGGTCATGTTAGCTCTGCAGCCCA
GTGAGTAAATCCAGGACCGAGTGGGAATCAAGCCATTGTTCTGACGTTCTCCAAGCGCCCCCTGCACGAC
CTGTGGTGGGCATAGAAAGCCgaactcatttaaaaatagaaaaaaaaaagatgatctcTCAAGCTCCGAT
AACATCAGCCCCATATTAGCATGCGAATTTTGTCCAGTTGCGGAAcgtcagggactggagaggtagcCCA
GCAGTTAGAGCATGTTCTGCCTTTGGAGGAGACTCTAGACTGcctgggtagctcacaactgccagttcca
gggcatcttcTGGACACTAAGGGTTCCTGCactcacagcccctcccccaccctcaccacATACATGTAAT
TAATAAGGAAGTAAGTCCTGTGGATGAGTCTTTAAAATCCTGACATGCCGTAAGCGTTATCCGAGAAACG
GGGTCGATAGGATCCGTAAACTCTCAGCTGTGAAACGGTGCCGACAGCTGACGAAGGGGTGTAAACAAAT
ACAGGTTCTGACTTtacattattttatgaaaattgtcTTTCTCTGTTGTCCTGTGAGCACGTTATCCGCC
CGCATTTTCACTGCATCACGTTTCACATGCCAGGCACTTCCTTTTCGTTAGCCTTTGGTGGTAAATGGGG
AATTTCCATTCCTAAGAAGTATGGATTGCTTTAAAGTTTTCTAAGCAATGGATTCATAGCCTATCTGTTG
TGTAAAGAGCAATGGTCAGGCTGCTGCTTTTTAATGGTTTGTGTGTTTTGAGGTGTTCCCTGAGATTTAA
ACAGTCCTCTGTGCTCCTTAAggaggaaggtaaacaactcaaagtaacttcaggaagtccctgaaactga
acagattcactaggcccctccttGCCAGAGTAATCAATAAAAGCTGAGAGtatctctcagaagagaagag
taTCTCTCAGGCTGCAAAGAAGACTCCCATTCTAGCTGACCTGCAGAGAATCAGGCCAGCACAGCTGCCT
AGAAGTGGTTTAGACCAacctctccaacctgttgagttACCTGCAGGCTGTGTTCAGGGTTCCAggtccc
agctttgtgagctctCACCTATGATGGGATGGGCTTTGGTGATTCAACTGTCTATGAGTTATTTTTTGCT
CCTGTAAGTGACCCCAATAAATAAATTTGTTCACCAAGTTGAACTGgggtggtatctgtactttggtctg
tcatgggcTTCCTATTTTGATTGAGTAGACACACGTGTTGCAATTCCCCAAGAAAAGTTTTGTAATACAC
CATACACTGACTATGTTACACAGGACTCTATATCAAAATCTTGGTTGGTTAAGTAGTTAAACAATTAGTT
TTTTACTAAACTAAAATGTTGACATTTTGAATAATTCATAAAATCTACCTCCTCATATCTTGCTGGGCAC
CTACAACATCCAGGCTACTGTTGCTCTTCAGTGGTTTGTGCATTTAGAGGTGTGTGCGTGTCCCAACAGC
TGGTACCCAAATCTTCTTACTGAAGTCGTCCAGCTGATACAGCCCGGCCTCTCACACAGAGGTCACCTTC
CCAGTGTGGGAACAGGTTTTACATTCTGTAGATTTTTCCAGCATGAAAGAACGTTCCTTGTTAACTGCCA
CATGGTTCTGGATAACCGAATTGCTATTTGTCTGGTTTTACTTTCTGAGTAGTTACTTCATAGCCAAGTC
CGAGTCCCTGGACTCTTCTGTGTTTAGCTCCAGAGCGGTTTTAGTTTTCTGGCCccccactctttctttc
tctctttcttcctttcttcctttctttctttctctttctttctttctttctttctttctttctttctttc
ttaatttttattaaatgattttatttatttgcattccaaatgttgccctcccCTTCCAGTTCTCCCTCCC
CGAGTTCTTCATTCCacacccctcccctttgcttctgagagggtgcttccccacccaaccacccaccagc
CTCACCCCTGCCAGCATCCtgttccctggggcatcaagtttctacaggatgagcacattctctcccactg
aggccagacaaggccgtcctctgctacatatgtgctgggggtacaaaccagcccatgtatgctctatggt
tagtggctcagtctctgggagctctgaggattccaggttagttgacactgttgttcttcctatggggttg
caatcccctcagctcccctgactctTCCATAGGGGCCCCCACTTTTCTTTGGCCTCGTCTCCTTTGACTT
AAGTGCTTCTTTgtttcctccccatctcctgtcTTGGGCACatttctctctgccctttctGCTTTCCATT
CTGGGCTAATTATCCGTAATTATTTGAAATAAAGTACAGAGAGGACTAGGAAGTTAACCCTCTGAGGGAG
CACCTTACCTGCAGATATCTCATCCCTTTATTTAACCCCTTCTGTCTGTCATTTGTTACTTAGTTATTGT
CTGTCATCTGTTACTTAGTTGTTGCAGCTCTGGGGCAGAGGAGACCCTGATGGGTTATTGAAACTGTTTC
TCTTAACACTGCCACAGTGCTTTCTAAAGACAGAGAGCATGCCAAGATCAACAGACATGGGGAAACCGCA
CACATTTGGAGAGGTGGGAACTTCCTTCAGCTGGAGGGACCCGGAAGCCATTAAACACCAGTTATTCTTT
GAGCTGAAAATGCTGTTCGTGAAGACTTCTGGGAAGGCGTCTGGGAAGAGAGCAGGAGCAGGGCTTCCAG
AAGCAGAGTCACTGCAGCAGGTCACGGGGTCAGGAGATAGCAAGTGCCCGCTCCTAGTCTGGAAAGGATC
TTGCTCCTCGTCATCACAGCATTTCTGCATAAATCAGCTTCAGAAGTTATACACAGTTTGTTCCTTGAGG
ATGCAAATAAGCTTTAATAGTGTAAGGGCTCTGGGCTAGCCATAGTAGAGTTGTCACTGCAGACGGGTGC
TTGGCAGCAGGGATTCCCAAGGCCTCAGACCTTTCTCTACCTgaatttactctctctctctctctctctc
tctctctctctctctctctctctctctctctctctctctctctctctctctctctctctctctctctcaa
acacacacacacacacacacacacacacacacacacacacacacacacaccccgatcCAAACTCCTCATC
CCCATCCCAGTCTCCCTAACACAGGCCCCTCACCCTACAGTGAGGAGGAGCGCACCCCTCcgttgtcccc
cacccccagccctgtcTCCCCCTACCCTGACACATCAAaccactgcaggactaggcatagAGTCCAGACA
AGGAGAGTCCAGGACAAGGCCCAGTTCTGGAAATGGGATCCGCAGGCAAGCAAGTCTACCTGAATTCTAA
TGGCGTCTGAAGTATTTCTCCAGAGAGAAGTACTCCACTGAGTCAGAAGGAGCTAGTCTTTTGGAGTCCC
TTGGTACAATGGGGATCCTCCCCTGAGTTGCTCCTCATCAGAGAACAGACCTGTAATAGCCAGCTGTAAA
ACCCACACCCTCTTCTTAATGCATGACTTTGCCTTCTCAATGTATGTTTAAAACAGTTTAGGGACCAAAC
ATCTTTGCCCTTAAACACATTGGTAATTGggacttgggttttttttttttttatttcaacatCACAAGTA
ATAAAGTGGAAATCAGAACCTTGATAGTTTCTTTTAGTGATCTATTAttaaagtgaccccaaaaggaAGG
ACAGGGGCTTTTGCCCCTACAAGCAAAAGTAAAGAACAGGGACAACCAAGGTGGCTTGGGGCAGGCCGGA
TAAGTAAAAGCTTGTCACCGTGCAGCTCTCTGAGGCATAATTGTTTAATTACTGGCCTGGATATATTCAT
ATGTAGAAAAGGTGCCATGCCAACCTTGTCTTCACTTTAATGAATTGCTTTTGTGAAAGTTTACTATTTG
ATATTCTCAGTTAGAGAGTGGAGCACTTGAGAAATTTTGTATCACTCCGAAGCCTTCATAAAAACTTTGA
GAACCCACAAGTTTAATTGGGGAAACTAAAGAAAATGTATCAGTCTTACTGGAATCCTACCATTGGCTAT
CTAGTCACACCAGCACACCCATTCATCCTGACAGTTCTCTTCACTAGTCATGTTGTGGAAGACACAAAAT
CTAAAAAGAGAAGCCTCCAGAAAATTCAATCTCTTTCTGCATAGAGTGAGCATACATTGAGGGTTTGATC
CCTGAGCTGATCAGTCATAGGGAGAGCAGATTTTGTCTAAGTTTCAGGGGTTTAGGATGCCTTTGAGGGG
ATGGCAAACCCTAGACCCACAAGTGTACACATAGCTTCTTCATACCCGTTTCATACATCAGCCCTAGGCA
TTCATCCTTGCTGTCTGGCTTAGGGCTGTTCACTGTGTCCCCAGATGACATCGAATGTCTGCTTTCTATT
TAAATTGTCAATTATGGCATTAATGTTAGCAGAGGAGAAGATGGTTAAGGTCCAGTGTGTTCGTAGAGAC
ATTACTACCTTTTTACTTCAAGAGTATTTAAGCCAAACCTTTCCAAGTGTCAGACCTGCACTTTCCAACC
AGAGGTCCCCGTCTGGTGTCCTTTCTTGGGTGTTTATAATGCAGGGTGGTTTGCAGCTTAGCAGCCATTA
AGATCCTTTCTGTCTACTCTAAATGTCTGGTGCTATTCCTCACATCTTGCACTTGTCAAGTAAGAACACA
TTAATGTGGATTGCAAGTAAGGGAAGAAGAATTACCCTTCTTGGTGAAGCATTGTTtgtgttgatttaaa
aaaattcttaactCAGAATTGACTTTTGGATCACTTTCTTCAGTATCATTAAATAAGGATTGTGGTAGCT
TGTTTTATCTACTCTTGCCCAGTAGATGGTACTGTCAGCCTTACTTTGGAGACTTGCtagttcaggtttt
ttttttttttttaactttaaactttctttcttttaaaaagtggtttTTAGTTCTTGCTCATGAAATTGAC
GTTTACTATTTTCTGAACTGACATGGACACTACCTGTGCTATACACATTGCCTGTCAATTTGTATCCCGA
ATACATAAtagggaaaaaaaattctcacatTCCTAAACTATTTCAATTCATTCTGTCTAGAAAGTATTAA
TGATTTTATACAATGAGtgtggaagacacacacacacatacacaaacacacatacacatacctatatTTA
TCTCTTGCTAACACGCATGAATCCCGATTGCTATTCTGTTTTATGGAAACTAAGGAGTGAAGAAAACGTT
TAGATCCATGAATTCTTTAGTCAGAGAGAACACAGTCCCCGTCATGGCACAATAGCAGTGATTGAGCAAG
CCTTCCACACGGTGGAAGTCTGTTGGTACAGAGACCTGCTTTATGTGTGGCTGCCGTGGGGTGAGAAGAA
GCTTGTAGGATCCAGAATGAGAATTCCACAACATGGGAGTGACCTTCATCTTTAGTGACCCATTGGCATA
CGGTAGACTTGTTCAGTCCTTCTGAACAAGTGTTGCTTGGGAAAACTGGGAGAGTTTGGGTGGAGAATTT
TAGAGAGcgatgaaagaaaaaggaaatgtgttGCTGGAGCTTAAATGCATTTTCAACTTGGACTATAAGG
AGAAGGGTGACTGGTCATTATGTCCTTCTCTTTGAACTATGCCCGCTTTAGTGAGATGAATAAACGCCTT
GCAGGTGAGGGGGTGAAGAGAATTCCCCTTTAGTAGCtttgctaaataaataataatattaagtAAATAT
AAATCTTGGTAAAAATGTGTCTGAGATGCCAATTAGAAGTGCTGGGCCACTTTCTACCTGCCTGGCTGTA
GGGAGCCCTACTGCCTCCTTCTAATCCCTCTCAGCCCCAAGTTTATGAAACAAAAGGGCTTATTGTTAAT
AAAAAGCTCGCCTCACAGGAGATAGGATTGTCCCACTCTTAGCAGGTGGTTAGTTTGTCCAAAGTGAAGT
AAATAACACCCCCCAAGCGGATCAATTGtaaatttcttttctcctccacgTTCCTTCTTGCCAGTTTAGG
GTAAATGAATTCGGAGCTTTGGAAGTTATCACAGACGAAAGCGAGATGGAAAGTGTGAAGAAAGCAACAG
CCACTACCACGTGGATGGTCCCAACTGCTCAGGACGGTAAGGCCGCCTGCCCGTCTGCTGCTTAGGCCTT
CTCATTGAGTGCCTTCAAATCAGAGTTTCATCGGAGGCCAGACTTTGAAAGCCCGGGTTTTACTTCTGTG
CCTCACGTCCCTACATAAATTTTTGTAACCAAACATACAGGAgccagcctttatattttaaaaataatta
caaactgCTTCATTTTTAATGCCAGATCTCTAATAGCCCAAGCTTAGTTGCAAATTACCGAGTAAACCCA
AGTTACTAATGGCCTTCGTAGGTGACTTAGCTAAAACCCCCAGcactatcttatttttttttctacgcCA
ATGGTTGTAAGTTGCACGCATATGCTGACGACTCCAATCTATCTTCAGCCCCGCCCTCTCCCCTGAGCTC
CAGGCCCGCATTTCCACCTGCCTACTGGACATCTCCACCCGGATGTCCCACAGGTACCTCAAACTCCACT
TCTGAAATgcaattgattttctttttcttccttcccctccctaaaCCTGCACTTTCCTCTCTAAGTGTAT
TTCAGCTGACCGTAGCACCGTCTACCTGGTGCATAGTCAAGAAGTTGAGGAGTCATCCCGAATTTGTTCC
TCCCGCCTTGCTTCCTAATCCTCTCCGTTTTTAATGCCCTAAATCCACCTCAGATGCTGGCCTTTCCTCT
CACCACCGCAGCTGCCTTACTTTAGGCCTCTAACCCTCACTGGAACTATCACAGAAGTCTCTTGAATAAT
CATTGCTTCTAACTCACCCCTCCCCGGTTTATCCTGCACCCTGAAGTCAGCGGAACTTGTGTAGACTGCT
CACCTGCTACTTCGTTCATTTCTCCTTGCCTCTGCCGACTTAGCAAAGCCTTCAAAGACCTAGAGGCTTG
CTCCCATCTGCTTGCTTTGTCTCCCAGCTCTGTCACCTTCTCTGGGTCTTGTGCTGTGACCCTGCAAGCA
GTATGGACCTACATGTCACTATGTCACAGTCCCAGATCATCCTGtgctttctgcctccctgcctttgttc
atgctgggttttgtttgttttctgattaaGATACCATTTCCTCCTTTGTCTACTTTTCTTTGGCCTTACA
AACCCTGTTGAGGTGCTGTATTGGGAACTCTTTCCCGACCTTAGCCCTGCCTGAGTGAACCACGTCTTCC
TCTgcagttctggaactcacttgcACTTAGGGCTGCATGCATCCACATGATTCTAAGCACTGGGCTTCTT
GTGTGGCTTCTCTTCTAGCCTGTGAGCTGTCTTGAACGAGGTCTGTACTGACAGAATCAGTGTCCAGTAT
AAATTGGTGACTAATAGATGTTTGCTGAATGACTCGGGTGGAAGGGACTATGAGGTCCTAAATGATTTGG
ATAGTGGTGAGCCAAGACATAGATAGATTACATTAAAATTCCATGTGCTCACTTAGTCAACTAAGTAAAA
ACTACTCATCTAAATGTTGTAGGCATGAAGTAACATGACCTTTTTCGCTTTACCCAAGATGGGAACtttt
aaatattacctgaaatCCAGTAACTAATTCCagttctttttattctatttttaactctgtAGAGAAAGCC
AAGGTCTGACATTTATCCTTTTTGGAGATTTGTTACTGTTAaaataaggtctcactatgtaggccaagcA
GGTCTCTCACTCAtagaaacctgcctgcctctgtttctccacAGGGTAGTATTCAATACGAAAACCTCCA
TACCTGGCcctttttcaagattttttttttttttagtagaagTGATTCAACCGATTCCTGAATCAATCAc
tgattcattcaacaaacattatTCTTTATTGTGTTGCTAACAAAATTGGTAGAAGAGGAAGTCTAAATAT
GCTTCGGGGTGCCTTCTGGCatggttttaatgttttttttttccccttcttttcatcttctagTCTTTTC
AGAGAAGACTGGGGTACCCTTCAGGCTGAAGGAGCAGTCGAAAGTAGATGGGCTCCAGTTTTGTGAGAAC
TGTTGTCAGTATGGCAACGGAGAGGAGTGTCTTTCTGGAGGGAACTATTGCAGCCAGAACTGTTCACGGC
GTGCCAGAGACAAGTAGGTTCCTTTCCCTTCCATGTCTGAAGTGGATCCGAGACCTCTGGATCATAGTAT
CTGAGAAGACCATGTGTCGTAGGACATCTCTTTCCCCCTCAAACCTTGTAGTCTTGTAGACTTTCTCTCC
AGATGGACCCGCACCCCTGTGTTGGATGGAGTGCCTTCTCTCACCTCTGGTCCATCCTCGTGGTGATGTT
CTGTCTCTGTGGTTGGCCACTCTTACCATTAATTTGATTGTTTCCAATGATGAGTGCTTAGGTATTTCTG
ACCTATGCACACAGTTAGATGGTACTGATATTCATAACACACGTGTTTATGTTTTCAGAGTCCTTAAGTA
ACTCTATTAAAACACCACACAGAGCACGAAGGTACTCCCGATAAGATAGGCAGTCAACTCTTTGGAAAAG
TCCACTAGAGATAATGTCGTAGGTCCTCATAGGATGACTTCAGTGGACATACAGTAAATGCTGTACCACT
AACCCATCTGGGGACTGTCTAACAAAGTTCAGCTTAGGAGTAAAAAGATACGTTTCTTGCATATAATAGT
ATAGGACAAAATAAATGACTtgacattaatttttaatgtagtttagtttttaaaagcgTATTTATATGGA
TATTTTGATTACATGTATATCTACATATCACATGTATGCCTCAGAAGCCTAAAGGAATCTTTGGTTCCCC
TGAAACTGtagttatagacagttatgaaccgcagtgtgggtgctgggaattgaacttgggtcctctggaa
gagcagccattacTCTTACTCAtgaagctgtctctccagtcccttaacTTTTAGGTTTCAGTGGAGACTC
CCACATATCCTAAACAACATAGAAATTGCTGGTTGTTTTGTATTGGCAAACTGATTCTTTATAGATTTAC
CATTGGCCTTTTCTACTGGATTTGCCTATCTTAAAATTGCTAGGACTTTAGTTTCTAGTTGCCCTGGAAA
CATGTATCTGTAAATAATTGATTCTTTTATTTTCGTGACAGACAAGTAATTATAAACTCATTATAATCCA
TGTCATATATATTGAAAGTTCCCTTTTGACATTAGTGTATAAAATAATTTCCGGTTTCTATGCAGACAGA
TCTGTGAGCCATGATTTAATGTTCCCTATATGTATGATATGCTAATGCCTGTAGACCTCTCTTGGTAAAT
TAAATGTTTCCGCTGtagagcattttttaaaatgatttttgcaTCAATAGTCCACATGTAGATGTTTGAT
AGGTATTGCTTCCTGTCACCATTTTGTGGTTATAAACACAACAGAGATCAGAAGGAAGACCGAGATGGAG
GCGAGGACAATGACGAGGAGGATCCTAAGTGTAGTCGGaagaaaaaaccaaaattatCTCTGAAGGCTGA
CTCCaaggaagatgaagagagagatGATGAAATGGTCAGTAGCCCTTGAGTGTCCTTTCAGATGCATGGG
CCATCACCTTGGACTGCCGCTGGCCACCAGATCTGTTTGGAGTCACTTGCTGGAGTTAGTGAGTGCTAGT
TCAGGAATCATTTCTGTCAGGAGATTTCATATGGATTCAGTGGACTGGAAATACAGAGGAGTAAGACGTG
TAGCAGGATAAGGTCCTTCTTCCTGAAGACACTGTGCTCTGGCTAAGGAGACACAAGAAGCAAAAGAACC
AGAGAGACAGCAGTTTCACCTTAGTGCAGTGTTGGCATTTAATGTAGAGCATTAGGATTGGCTGACTAGC
TAAAGTTGGCTATTAGTGGAGGGCTACAAGAAGGACAGGAGCACTGAGATGTGACCAGTAAGGAGGAGCC
AGCTATGTGCGTTAGCACTCTGCAAGGCTCAACATCTAAGAGAGACCCCCACAGTGAGGACAGCTGTAGC
ACATTATGTAGGAGGGGCGTATGCCCATGTCATGGAGGTGCACAGAGGATTAGGGCAGAGCAGAGCGTAA
ATGAGGAAGCTGAGGTTAGTGTGATTGGATCAGGTCAACTTTATGGCTTCCTAGTATAGTGTGAAGACGC
TGGGAAGTTAAAGGCAAGGGGATGCTGCATTTGATTTGGTTTGTCATGACCAGTTTACCCGGGTAAGCAA
GGGTAGAGCCAGGAAAACCTGTTTGATATTTCTGCAGTGTGATATCCCTTAACACAGTAGAGGGTCAGGT
AAGATTCGGTTAGGTGATTTTGTTAGTTAGGTTGGATTCTGAGTGTATGTACGAGAAGGGAAGAATTGGG
GATTATATGAGATTTCTGGATTGAACAAATGCCTGGAATGTGAAGGCAAGGGTGGGTGGAGAAAAGGCTC
AGCTGGCCTTGGGGCATACCGGGTTGGTTGTGCTTGGTTCCTCCTGTACATCTCAAAATTGTCCGGCAGC
CAGATAGAAACACGGAGTCAGGAAAAGGCAGCTAGAGACAGAGGGTGAGGTTATTTAGGGTACAGATGAC
CTCGAAGGATAGGGGGGATGATTGTCAACAAAGCAATTGCCCTGTGAATATAAGGACCCAAGTTTAGATC
TCCAGGATCTGTGGAAAAAGCAAGGTATGATAGCCCCTGCTTCTAATCCTAGTGCTGTGGCCGTGGAGGG
CAGGAttcctgaagctcactggcctgAAGTGCCAACCACTAGGAAATCCTGACTCACAGGAAGGTAGAAA
GAGCTTAAGGAAGGACACACAGGGCTATCCTCTGAGCTCAGTACCACTTCAGTAGTTCCTTCCCCTCCTC
ACACACAGAAATAACCCTAAGACCTCTGGTCTAGAGAGGAGCAGAGGTTGAACAAGTGTAGACATCAGCA
GTAAGCCTGAGAAAAGCTCCAGTGAGGTCTGAAGAGAGTGGGGCACACAGTCCTGGAGCTAAGACCAGGA
TGTGTTTTAAGGAGGAGGGAGTTCTTCCAAAGAGTAACTGGAGATGCTCTCTTCCAGTGACTCAGTTCAA
AACCAGCATGGTCTCAAGTGGACCATAGCGTTGTTCTAAGAGTTAGGAAGTGAAACTGAAACACAGATCC
ACAGCTGAAAGCTTTCGGATAGACCTCAAAGTCTTCCTGGAGACCAACCTGATGAACCTGTAAACTCAAA
ACTTTCCTTTCTTGCTGTAGGAGAACAAACAAGATGGAAGGATCCTGAGGGGTTCTCAGAGAGCCAGAAG
GAAAAGACGTGGGGATTCAGCCGTCTTAAAGCAGGGTGAGCTGATGATGAAAAATGGTGCTGACTCAGTG
GCCCTAAAAATGCTTCACAGGAGCATTCTGGTCTTTTATGTTCTCCACAGTCACAGGGAATCCTTTCAGT
TTCTCTTTGGTGTGGGTTTTCTCCATAAAACAAAGGCTTGAGGACGCTGTTTAGGAAAGTTAGCAGACTT
TCAAGTTGTTACTGTATGTGTATGGAACACTCTTCAGTGAACAGCACACTCTTCAAAATGGTAGTTCCTG
CTTCTGCCCCTTTGCCAAAACCTCTGTTCTTGCTCATTTCCCAAGATGTTACATGTTCTATTATGCTCTC
TCTAAGCACGTCCTCCTAGTGTGGCCctgtctcttccccctttccttgaAGCCACGTCTTATTCAAGCCA
GCTCTTAGGCTTTCCTCCTTGCTATTTGGTTAGATAAACTCTTCTCCTTTTTGGGGTTGGATCTCTGGTC
ATTTCCACCTAAGCTCTTCTCAGCTCTACTCCACATAGCCTGATGTTTCAGCCCTGCCGGGTCTTTGCTC
AAGGTCAGTGGAGATCTATATAGCCCAGCCACCAACATTCTTCCTCGGCAGGGCTGTGAACCCAGCATCA
GCTCTGAGGCATTCCTTGGTGTTTATTCCATTAATCTCCCAGAAGGAGTTGGAAATATTTCCACCTGTCT
ATAGCTCACAGCAGAACTTCCACGCCCTTTAAAATAactttctggttggttggttgggtggttggttggt
tgattggttggttggttggttagttgggaTGTAAATTAAATACTCTGGTCACTCTGTGTGGAGTTTCCTC
TTTCTTCAGCCTCTCTCTCCTTTGCACCTATAACCTTCTAAGGACGAGATTCTGAAGCTGTGCACACCTT
GCCCTTTTCAGGCcttatttctctttcataaacACCCAAATTCCCTTCTGTTGTGTTCCTGAAGGGCTTT
ACACATCCCAGTGGACTCACAAACGCATTTGGTGCTGCTCCTAGTGAGCCTATCACATCCCTTCCCTGTC
CCAGAACTGTCACACATTCGATAAGCACCCAGTACATTATCCTGTTCCCAGCCTTCCTCGCTGCTGcagc
aaacaccacacacatccacGTTTCTGTAAGGTTTTACTTCCTGTGGCTTCTCTGGGAGTCCTGCTGGATT
TTTCATGTATGCCAAAGTTGTCCCCTTGTGCTTCAGTGACTGGATGTTTACCACAGTTCGCTTCCCAGTT
ActgttcctctggaagagagaCCAGCAAAGTAGATATgtcagccacagaaaggaaagaaccagAAATCCT
AGAGGTTGCGGAAGAGAGATATCATGgaatatttcattgatttttgtagCTCTGGAAAGCCAATTATTTG
ATTTACTGTCTTTAGGCTTGCCTCCTAAAGGCAAGAAAACCTGGTGCTGGGCATCCtacctagaggagga
gaaagcTGTGGCAGTGCCGACGAAGCTGTTCAAAGAGGTAAGAGTGCTTCCTCCGCAAGTGCCGTGTGAA
GGCAAAGGGTGGGTATTTGTCTGTGTTCATCCCGTCAGTTCCGTTATCTACGTAGGAGTGGGACTTGGGC
ATATTTTTTTTATGAGTATGCATGTGGACGATCTCTCACAAGGCAGCTGTTATTAGCTGTATTagtgcac
acccatgcacactcaCAGTTTCCTCTCAGCATTTGCTGGGCTTCCCTCATTCTGCATTATAGGAATACTG
CTACTGGAAAACTAGTAGATGCATTCTATGTCTAATTATGAGGGATCAAGAATGAGCTATTGAGTTACAC
ATTCTATTAAAATGCTTTACCTAGTAGTCCTGATGAGAATACCCTATCATAAATAATTTAGAAGTCAGTT
TAAAGTGTAGATAGTAGCTTTACCTCCATATAGGATCTCTTGCCACTAGACTAAGGTAGGATTTTCTTTG
TAAAGGGCATCTGAAGTTGTTGTCACTGTAGAATTTCTTCCATAACGTGCGTTAAGGTAGCCATTGATCA
CAGGTGAACTATCAGGAATGCCTGTGCTCCAGTCCACTCTTCCTTACAAAGCTCTGGTGGGTAAGATTCG
GCACACAGCCTGTACTTTCTATCCTGTTATTTAAGTCACTTCTTTGAGTGTCTTCCTAGTTATGAATGAA
CAAAACAGAAGTGTAGTGAACATTAGAGGGACTGAGTGAGCATTGAGAATTTTAATTCAAATGTATAGTA
ATTAAAACTAGGGTGGATAGTTATTTTCTGTACCTTCGGTTCTTTAGAGATTCCCTACccctgagatagg
gtttctctgtgtagccctggctgtcctggaactcattctgtagaccaggttggcctcaaactcagagatc
cacctgcctctaacttacagttttagaaacaGTTTATTTTTAGTAATATGTTAGGGTACGTGCACATGAG
TGGTTGcctgcagaagagagagaagagactctGGATGCTAGGAATAGAAATCTGAGTCTTtaagagaagc
aagtgctcttaccaactgagctacctctccgTCCCAGCttctaacatttttaaaaattaattgaagaGTA
ATACATAGCATGATTCAAATTGTCAGTATTAAAAGGCAATAAAGTGTGACCAGTATGGCTTTGTTTCCCT
CACACCAGATTTGTTTCTGCTGAAGGGGCCAGTATTTCGAgttcttgtgttttcttcctgGACCACCACG
CACCTTTCTGTCCCGTCTAACACCCAGTGGCAATGGCTTACCTGTGCTGAGTTGGACATTTTAACTTTAT
AGTTTGGAGATTATTCATTTCCGGTCATTggtccctccttttttttttttttaaatatgccaAGCCATAG
TATTTTAAACTTACATTTATTCCGTTAAAAAATTAACTCGATTTCTATTGGTTTATACagagacacattt
taaaattttttttgctgGAGGCTTTAGTAAATGATGTTGCACACCTGATGTTTTGCATATGTTGGGGCTA
TGTCCTTTAGATAACTCCCAGAGTTAGATTGCTGATAGGAAGATCGATCACCTTTTTGTAGATAGACTGA
AATTGCTAGTGATCAGGCAGACATATTCGTAGTGCTCCTGCCCGGGTCTGCTTTCTTAGGGCACAGAGCC
ACCATGCCCTCGGGTCTTCACAGTCCATCGGGAAATCTATCTTGTGATTCTGATGGGCAAGGTTGACTGT
CTCTTCAAACATGTGAaagatgaagattttttttatgacttttgccTTTGTGTTTTTCCATCCTAACTGT
TCATGAGTCCTTCTCTTTTGGGACTTTTAGTGGTTGACTTATATGAGTTATCTTTGAAGTGGTAGGGGAG
GAGCATGGGGCCCCTGCTCACTCTGGGGGAAGCACTCGCTGTGGGCCAAGTCTCCAGCCCTAAGGACTCG
TTAGGATGGTGACTGTTTGAGGTGTGAGCTGGTCCTATGGGTGAGGTAACGCTGCGGCCCTTTTCATTAC
AGCACCAGTCCTTCCCATACAACAAAAATGGATTCAAAGTCGGCATGAAGCTAGAAGGTGTGGACCCTGA
GCACCAGTCTGTGTACTGTGTCCTCACTGTGGCTGAGGTGAGCTCCGCCTTGCATTTGCTTGGAGAACAA
AGATGATGAGCATGGGGGCTTTACgatgagaaaaaaatgtctttgtcTGAGTGTTTACATCGTGTGAGGC
AGGATGCTtaactttttttgtgtgtattcTCTCCCCAGGTGGTGCACCTGGGTTGGAAGTGGTGTCTGTG
AGACTCTATAGACTTTGCTATACTGTATGTTCCTGGACAAAAGGAACTGATATACATGAGATTTATCTAT
GAAAGAAAGGACTGGGgggaagtatatatatatatatatatatatatatatatatatatatatatataga
gagagagagagagagagagagagagagatctatatgtatatatcttacatatatacacacacttacatag
aGCTTATACATCCTTATGTAGTATTTTGGAATGTCTCTTTTGTGTTAAGTTTTCAAGAAAAAGTAAgtca
agaccacacacacacacacacacacacacacacacacacacacacgcttgcatTATATTACTGAGAGCAC
TTGTGACTGTGTGGTGATCCCAGGGCATGGCGACTGTACTTACCTGGAGCACAGTGTTTGCCCAGTGCTA
ACTGGCTATCCTGCAGACAGGAGCTTGGTAGGAAACAGTAGTGTCAGGTGCTCATGGAGGTGAGCCCATG
GTGCCCTAGGCCTGGTGTTTTAAGTGAAGGATCTACAGACAGGATTGAGTTTGAAGATTCAGTAAATACA
AATTGCTTTTAAGAGATTTATGTGTGAAAGAAAGAGTTTGGGTGGCAGGGATTTAATGCCTGTATTTACT
TCTTTGTGGTACTGAATAAGGACCCAGAGCTTCAAACCTTCCCAGCGATCAGTCTATTACCGAGTAACAT
ACCCAGCCCCAGTGCCTGTTCTTTAGAGCCTTATTTTACTTAGTGTTGATTTTTAATTGTGAAAGCTATG
TCTGGTCTTTGTTAAAATCTCCGTGCTAAGAGTACTGATTGATCTCTGCTCCATCTGCCTCTTGCTGAAG
TCTAGAGAGCGCCCTTACAGTTACTGCTTCTCGGTAACGTCTCTGCATACCGAATTATATATAAGTATTC
TTCTTCTTTACACGTAAATGGTACATTATGCATAATCTGCCTCTTGCTCCTGTGACATACATACAAACTT
AATGTTTTACCATTGGGTCTTGTTGAAAGGGTTTGTGAATGAGTACCTTAGTCATCTGGGCTGAGGAATG
CCACAAATATCACACCAGCAACAGACCTCATGCAAGAGACTCATTGGGGCCTTTGAGAGGGGATAGAAAA
CAAGACAGTGGCAGACTAGACTGTGGTGGTGCAGGCTTTCTATTATGGTGGCAACGGTGGAAACGTTGCA
TTTGCTGTTAGTGACTTGATGACAGGGCGTTGGCACCAAGTTATTGAAGGCAAGGAGGAACCTGGTTCTG
GAATGTGAATGGTTCTCAGTTGACTGACACTTGTCCCATGGAACTACTTCTATTCATTTCAACTGTTGGC
ATGTTGATAGCAACTGAATGGACTTCTATTTCTGTAAGACAGAAGGATGGTGAATTTGAAGCCTGACTGC
ATAGTGGGaccctgcctctcccctcccgcTCCCCAATCATCAGCTATGTTGTTGAAGGAACAGCCTTTCT
GGTCTCTGCTTGTTTCTACTTACACAGATCTGTAAGAAACCAAGCTGGAGCTACAGAATGAAAGGTTATG
GGcctttttttaatgacattgccaccatgcttggttcctccagcccctcctgtcGCTGAGGTCATTTTAG
CTTTAACTAGGTTTCCTTgagtttttcaattcttaaaCCTCACCAAGACTGTGTGAGATGGGGTCCTGAT
ACCTGAGGGTTTGGGGCTTTACTCCAAGGAACAgccaatccctccctccctcccttaaagTGGAAGAAGG
GGAAACAGCAGGCTTACCtgttggaagacttttttttttttttttttttgacaccgGTGTTGAACATATC
AAAGAAATGGGGATAGCTCAATTGGCAGCCGTAGGGGGTGGCAAGACAGAAAGGATTGGCATGAATAATG
AGAAAGGAAGCTAGCCAATTCCTTAGGAATTCTTTTGTAATGGAGACAGCCAACATTCCATCATAGTTGA
ATTTGTGTAGAGTATAGCCTCACAGACCCATCCTTGTTTCCTGAGTGCTTGGGTTACCCGCAGGGAGTTC
ATTCTTGTGACTATTGTTTTCAAGGTTCTTATATCCCTTAAATTAGTTTATGGGAAACAATTGCTCCTTG
AGGAAATGCAGGCTAGGTTCCTGTGAGCCTCTGGTAATGGTACTTTGGTCGGCACACAGAACTTGTTTCT
GTTTGATGATTCCCTGCTAATTATATTAATGTTTTGTAAAAACTGAACTCTCGGTCTTTCGCACACTCTG
TGGAGAGGACGTGAATCTCCCATTACACTTTTCTGTTTGCTACTTGCTTAGCACTCTAGGAAGTTAGAGG
TTAACTAGTAAAATCACCAACGGAAAGGGCGAAGATGTGTTAAACTTGGTACTAAACAGAGAGGTCTAAA
CTAAACAGAAGTCCCCAAGGAAGCCCTGCCGGTCACCACTGTCTTCACATTTCTAAAGGCAACATCTATG
GTATTTTGGGTTAACAAGCAAGTGAATCCATAGGTACAGAATGTATGAACAGTTGAAGTCAacgttattt
atttgtttgtcctAGAAGCATTTACTAGGTTAGGTGTGGCTACGAGATTGGAAGCTTGGGAAAGGCAGAA
GAGCAAGTTGGAAGGGCTGAGGCTTACTTCCTAAGGTTAGACCTTTAATGCAGGAAGTGAATAGCAGTTC
CTTGTGAGAACTCCAGGTTCGTGGGAGCACATAGACCTTGCACGTGTAGATAAGAGACTTTTGACACAGA
GGGTCCTCTGGGCAGGAGGTGGTGGAAGTGGGATTAGCCCTCCTGAGACAGTGCATTTCCCAGGGACCCC
AGTGTTGCCTAGGACTTCAGATTTTGGGATCAGTGTGCTTAACTGTAAATTTGTATATGCTACATACCGA
TgcactttaattaaaatataacatgtGGGACATTACTTTtccttattcctttttttttggttcccaCTTG
CCAGAAGAAATAGTTGtcaatattttttcatattctttaatcctttcatTATGAATttctatgtttatat
acatatatatatatccatgtatgtacatgtaaacatgtgtgcatatgtccaTACATTTTTAGAAGGAGAT
GCACACTTCCACAGACTGGCTTACCTTGTCTAATTTGGTCTGTCACTTGAATTTTAATAGAATGCCTTAG
AGGCCTTTCCTTGACAGTAACTACCATTACTCACTGTTGGGAGATCATAGTGCGAGCTCTGTACTTAGCC
TCCGGCTTCTTGTGGGCTCTCAtatttgtgtggcaagcaccttaCTGCCAAGGCCTCATCTCCTTAACCT
CCCTAAGGACATATCACACCTGATAAGCTAATTTATTatagggtgtatgtgtgtatgtttgtatgtatag
ctgtctgtatctgtgcatctgtgtatatgtctatgtgtgtatctatgtgtgtgtatgtttgtgtgttatc
tgtgtgtatgtgatttaTGCAAGTCTCTGTAtgtacctgtgtctgtgtgcatgtctgtgtatatatattt
acatctgcatgtctatatgtgtatctgtgtctgtatgtttatgtaggtgtgtgtatgtctatatgtgtgt
atgtgtgtgtatttatgtatctgtgtgtgtgtatgtacttgcCCGCGCATTTTTACTTATTCTATACTCC
TACCTGTTTCAGGTTTGTGGATATAGGATAAAGCTTCACTTTGATGGATATTCTGACTGCTACGACTTCT
GGGTAAACGCCGATGCTTTGGACATTCACCCCGTGGGCTGGTGTGAGAAGACTGGTCATAAGCTCCGCCC
TCCTAAAGGCTATAAAGAAGAAGAATTTAATTGGCAGTCCTACCTTAAGACGTGCAAAGCCCAGGCTGCT
CCCAAGTCATTATTTGAAAATCAGAACATAACAGTGATCCCGTCAGGTTTTCGAGTTGGAATGAAGCTCG
AGGCTGCAGACAAAAAGAGTCCTTCCATTATCTGCGTTGCTACGGTAACAGATATGGTGGACAACCGTTT
CCTGGTCCATTTTGACAACTGGGACGAGAGCTATGACTATTGGTGCGAATCAAACAGCCCACATATTCAT
CCAGTCGGATGGTGTAAAGAACACAGAAGAACACTGATTACACCACCAGGCTATTCGCATGTGAAACACT
TTTCCTGGGATAAATATCTAGAAGAGACCAATTCTTTACCTGCTCCTGCAAGAGCTTTCAAAGTGAAACC
TCCACATGGattccagaaaaaaatgaagcttgAGGCTGTGGACAAAAGAAACCCACTGTTCATCAGAGTA
GCAACGGTAGCAGACACGGATGATCACCGGATAAAAGTTCACTTTGATGGCTGGAGCAGTTGCTATGACT
ACTGGATTGACGCAGACTCTCCGGATATTCACCCTGTAGGCTGGTGTTCCAAGACCGGACACCCTCTTCA
GGCTCCGCTAAGCCCTGCAGAATTAATGGAACCGTCAGAAACTGGGGGCTGTCCAACCCTAGGCTGTAGG
GGAGTTGGTCATTTTAAAAAATCGAGGTACCTGGGCACTCAGAG
>circRNA_0050|Chr1:20022792_20081200_+
GCTACCAGGTAAATCATGACTGAATCTTCATCTACCACAAGTGGTCAAGAGTTTGATGTGTTCAGTGTTA
TGGACTGGAAGGATGGCGTTGGTACCCTACCAGGAAGTGATTTGAAGTTTAGGGTAAATGAATTCGGAGC
TTTGGAAGTTATCACAGACGAAAGCGAGATGGAAAGTGTGAAGAAAGCAACAGCCACTACCACGTGGATG
GTCCCAACTGCTCAGGACGCCCCGCCCTCTCCCCTGAGCTCCAGGCCCGCATTTCCACCTGCCTACTGGA
CATCTCCACCCGGATGTCCCACAGTCTTTTCAGAGAAGACTGGGGTACCCTTCAGGCTGAAGGAGCAGTC
GAAAGTAGATGGGCTCCAGTTTTGTGAGAACTGTTGTCAGTATGGCAACGGAGAGGAGTGTCTTTCTGGA
GGGAACTATTGCAGCCAGAACTGTTCACGGCGTGCCAGAGACAAAGATCAGAAGGAAGACCGAGATGGAG
GCGAGGACAATGACGAGGAGGATCCTAAGTGTAGTCGGaagaaaaaaccaaaattatCTCTGAAGGCTGA
CTCCaaggaagatgaagagagagatGATGAAATGGAGAACAAACAAGATGGAAGGATCCTGAGGGGTTCT
CAGAGAGCCAGAAGGAAAAGACGTGGGGATTCAGCCGTCTTAAAGCAGGGCTTGCCTCCTAAAGGCAAGA
AAACCTGGTGCTGGGCATCCtacctagaggaggagaaagcTGTGGCAGTGCCGACGAAGCTGTTCAAAGA
GCACCAGTCCTTCCCATACAACAAAAATGGATTCAAAGTCGGCATGAAGCTAGAAGGTGTGGACCCTGAG
CACCAGTCTGTGTACTGTGTCCTCACTGTGGCTGAGGTTTGTGGATATAGGATAAAGCTTCACTTTGATG
GATATTCTGACTGCTACGACTTCTGGGTAAACGCCGATGCTTTGGACATTCACCCCGTGGGCTGGTGTGA
GAAGACTGGTCATAAGCTCCGCCCTCCTAAAGGCTATAAAGAAGAAGAATTTAATTGGCAGTCCTACCTT
AAGACGTGCAAAGCCCAGGCTGCTCCCAAGTCATTATTTGAAAATCAGAACATAACAGTGATCCCGTCAG
GTTTTCGAGTTGGAATGAAGCTCGAGGCTGCAGACAAAAAGAGTCCTTCCATTATCTGCGTTGCTACGGT
AACAGATATGGTGGACAACCGTTTCCTGGTCCATTTTGACAACTGGGACGAGAGCTATGACTATTGGTGC
GAATCAAACAGCCCACATATTCATCCAGTCGGATGGTGTAAAGAACACAGAAGAACACTGATTACACCAC
CAGGCTATTCGCATGTGAAACACTTTTCCTGGGATAAATATCTAGAAGAGACCAATTCTTTACCTGCTCC
TGCAAGAGCTTTCAAAGTGAAACCTCCACATGGattccagaaaaaaatgaagcttgAGGCTGTGGACAAA
AGAAACCCACTGTTCATCAGAGTAGCAACGGTAGCAGACACGGATGATCACCGGATAAAAGTTCACTTTG
ATGGCTGGAGCAGTTGCTATGACTACTGGATTGACGCAGACTCTCCGGATATTCACCCTGTAGGCTGGTG
TTCCAAGACCGGACACCCTCTTCAGGCTCCGCTAAGCCCTGCAGAATTAATGGAACCGTCAGAAACTGGG
GGCTGTCCAACCCTAGGCTGTAGGGGAGTTGGTCATTTTAAAAAATCGAGGTACCTGGGCACTCAGAGTG
GTGCCAACTGTCCCTATTCAGAAATCAACTTGAGTAAAGACCGCATCTTCCCCGACCGTCTAAGTGGTGA
GATAACCCCATCCAGTTTCTCATTCCCAAGAAGTAAAAGGACAGACACCAATGAAAGTTCATCATCCCCG
GAAACCAG
>circRNA_0051|Chr1:20945434_20962540_-
TGTAAGCTGTAACCATGACTACTGAAGTTGCCTCTGCATCTGAAGTGAAGAAGGGCTCTGACCCATCGGG
AGCAGATGCCCACAAGGAGAAAGCTAAAGAAGTAGTAGAGAATGAGCAGACTGCAGCGTCTGAGCTGGAC
GAAGGGAAAGCCTCCCAGCCAGGCCCTACAGCTGAAAGCCAAAGCAGTCCCCACCGGCGGAAGCGAGGGA
AGGATCCATCTGAGAACAGGGGCATCTCTCGCTTCATACCCCCATGGCTTAAGAAGCAGAAGTCTTACAG
CCTTGTAGTAGCCAAAGATGGCGGAGATAAAAAAGAGCCTACTCAAGCTGATGGGGAAGACCAGATCCTA
GACAAAGAGGATACCCTTCCCGAAGAAGAGAGTCGGGCCAAGGGGGATGcagaagaaatggctcagagga
agCACCTGGAGGTTAAGGTGGAGGTCAGGGAAGAAAAATCAGCCTTGAAAAGCAGTGCTGAGATCCAGCC
TGCTGAACAAGTGAggaaggacaaggaggaggaagtgatACAGGATATACAGGAAGAGAAACTGGAAGGA
GGTGCagccaaaagagagacaaaggaagTTCAGACAAGTGAGCTGAAGGCAGAGGTGGCCTCTCAGAAAG
CCGCCAAGAAGACCAAGACTGTCCTGGCCAAAGTGACCCTCCTAGATGGCACAGAATTCAGCTGTGACCT
TGAGaAACGCGCTAAGGGACAAGCGTTGTTTGACAGAGTGTGTGAGCACCTGAACCTCTTGGAGAAGGAC
TACTTTGGACTTATATTTCAGGAGCATCCCGAGCAGAAA
>circRNA_0052|Chr1:20961258_20962540_-
TGTAAGCTGTAACCATGACTACTGAAGTTGCCTCTGCATCTGAAGTGAAGAAGGGCTCTGACCCATCGGG
AGCAGATGCCCACAAGGAGAAAGCTAAAGAAGTAGTAGAGAATGAGCAGACTGCAGCGTCTGAGCTGGAC
GAAGGGAAAGCCTCCCAGCCAGGCCCTACAGCTGAAAGCCAAAGCAGTCCCCACCGGCGGAAGCGAGGGA
AGGATCCATCTGAGAACAGGGGCATCTCTCGCTTCATACCCCCATGGCTTAAGAAGCAGAAGTCTTACAG
CCTTGTAGTAGCCAAAGATGGCGGAGATAAAAAAGAGCCTACTCAAGCTGATGGGGAAGACCAGATCCTA
GACAAAGAGGATACCCTTCCCGAAGAAGAGAGTCGGGCCAAGGGGGATGcagaagaaatggctcagagga
agCACCTGGAGGTTAAGGTGGAGGTCAGGGAAGAAAAATCAGCCTTGAAAAGCAGTGCTGAGATCCAGCC
TGCTGAACAAGTGAggaaggacaaggaggaggaagtgatACAGGATATACAGGAAGAGAAACTGGAAGGA
GGTGCagccaaaagagagacaaaggaagTTCAGACAAGTGAGCTGAAGGCAGAGGTGGCCTCTCAGAAAG
CCGCCAAGAAGACCAAGACTGTCCTGGCCAAAGTGACCCTCCTAGATGGCACAGAATTCAGCTGTGACCT
TGAG
>circRNA_0053|Chr1:21142145_21149467_+
GAGAAATAGATGCCAATAAGTGTGATCATTTatcaagaggagaggaagggacgGGGGACCTGGAGACCAG
CCCTGTAGGTTCTCTGGCAGACCTGCCGTTTGCTGCCGTAGACATTCAAGATGACTGTGGACTCCCTGAT
GTACCTCAAGGAAATGTACCTCAAGGAAACccaaagagaagcaaagaaaatagAGGCGACAGGAATGATC
acgtgaagaagaggaagaaggccaAGAAAGATTATCAACCCAACTATTTCCTGTCCATTCCAATCACCAA
CAAAAAG
>circRNA_0054|Chr1:21142145_21164430_+
GAGAAATAGATGCCAATAAGTGTGATCATTTatcaagaggagaggaagggacgGGGGACCTGGAGACCAG
CCCTGTAGGTTCTCTGGCAGACCTGCCGTTTGCTGCCGTAGACATTCAAGATGACTGTGGACTCCCTGAT
GTACCTCAAGGAAATGTACCTCAAGGAAACccaaagagaagcaaagaaaatagAGGCGACAGGAATGATC
acgtgaagaagaggaagaaggccaAGAAAGATTATCAACCCAACTATTTCCTGTCCATTCCAATCACCAA
CAAAAAGatTACAGCTGGAATTAAAGTCTTGCAAAATTCGATACTGAGACAGGATAATCGATTGACCAAA
GCCATGGTCGGCGACGGCTCCTTTCACATCACCTTGCTAGTGATGCAGCTATTAAACGAAGATGAAGTAA
ACATAGGTACCGACGCGCTTTTGGAACTGAAGCCGTTCGTTGAGGAGATCCTTGAGGGGAAGCATCTGAC
TTTGCCCTTCCACGGGATTGGCACTTTCCAAGGTCAGGTTGGCTTTGTGAAGCTGGCAGACGGAGATCAC
GTCAGTGCCCTCCTGGAGATAGCAG
>circRNA_0055|Chr1:21142145_21211619_+
GAGAAATAGATGCCAATAAGTGTGATCATTTatcaagaggagaggaagggacgGGGGACCTGGAGACCAG
CCCTGTAGGTTCTCTGGCAGACCTGCCGTTTGCTGCCGTAGACATTCAAGATGACTGTGGACTCCCTGAT
GTACCTCAAGGAAATGTACCTCAAGGAAACccaaagagaagcaaagaaaatagAGGCGACAGGAATGATC
acgtgaagaagaggaagaaggccaAGAAAGATTATCAACCCAACTATTTCCTGTCCATTCCAATCACCAA
CAAAAAGatTACAGCTGGAATTAAAGTCTTGCAAAATTCGATACTGAGACAGGATAATCGATTGACCAAA
GCCATGGTCGGCGACGGCTCCTTTCACATCACCTTGCTAGTGATGCAGCTATTAAACGAAGATGAAGTAA
ACATAGGTACCGACGCGCTTTTGGAACTGAAGCCGTTCGTTGAGGAGATCCTTGAGGGGAAGCATCTGAC
TTTGCCCTTCCACGGGATTGGCACTTTCCAAGGTCAGGTTGGCTTTGTGAAGCTGGCAGACGGAGATCAC
GTCAGTGCCCTCCTGGAGATAGCAGagactgcaAAAAGGACATTTCAGGAAAAAGGCATCCTGGCTGGAG
AAAGCAGAACTTTTAAGCCTCACCTGACCTTTATGAAGCTGTCCAAAGCACCAATGCTCTGGAAGAAGGG
AGTGAGAAAAATAGAGCCTGGATTGTATGAGCAATTTATCGACCACAGATTTGGAGAAGAAATACTGTAC
CAAATAGATCTCTGCTCCATGCTGAAGAAAAAACAGAGCAATGGTTATTACCACTGCGAGTCTTCGATCG
TGATCG
[truncated: 21,039,160 more chars]
